# Supplementary material for: Pyridinium tosyl­ate
Source: IUCrdata. 2024 Aug 30;9(Pt 8):x240831. doi: 10.1107/S2414314624008319 (PMC11375593; doi:10.1107/S2414314624008319)
Supplement: Supplementary file 1 [file x-09-x240831-sup1.cif]

##############################################################################
#                                                                            #
# This CIF contains the data for a data article accepted for                 #
# publication in IUCrData. It conforms to the requirements of                #
# Notes for Authors for IUCrData, and has been                               #
# peer reviewed under the auspices of IUCrData.                              #
#                                                                            #
# Full details of the Crystallographic Information File format               #
# are given in the paper "The Crystallographic Information File (CIF):       #
# a New Standard Archive File for Crystallography" by S. R. Hall, F. H.      #
# Allen and I. D. Brown [Acta Cryst. (1991), A47, 655-685].                  #
#                                                                            #
# The current version of the core CIF dictionary is obtainable from          #
# ftp://ftp.iucr.org/pub/cif_core.dic.                                       #
#                                                                            #
# Software is freely available for graphical display of the structure(s)     #
# in this CIF. For information consult the CIF software page                 #
# http://www.iucr.org/resources/cif/software.                                #
#                                                                            #
# This file may be used for bona fide research purposes within the           #
# scientific community so long as proper attribution is given to the data    # 
# article from which it was obtained.                                        #
#                                                                            #
##############################################################################
data_I
_audit_creation_method     'SHELXL-2019/3'
_chemical_name_systematic
;
Pyridinium 4-methylbenzenesulfonate
;
_chemical_name_common
;
Pyridinium tosylate
;
_chemical_formula_moiety     'C5 H6 N +, C7 H7 O3 S -'
_chemical_formula_sum     'C12 H13 N O3 S'
_chemical_formula_iupac     'C5 H6 N +, C7 H7 O3 S -'
_chemical_formula_weight     251.29
_chemical_melting_point     ?
_chemical_absolute_configuration     ?
_space_group_crystal_system     orthorhombic
_space_group_name_H-M_alt     'P 21 21 21'
_space_group_name_Hall     'P 2ac 2ab'
loop_
    _space_group_symop_operation_xyz
    'x, y, z'
    '-x+1/2, -y, z+1/2'
    '-x, y+1/2, -z+1/2'
    'x+1/2, -y+1/2, -z'
_cell_length_a     5.8868(2)
_cell_length_b     8.8927(4)
_cell_length_c     22.8226(9)
_cell_angle_alpha     90
_cell_angle_beta     90
_cell_angle_gamma     90
_cell_volume     1194.75(8)
_cell_formula_units_Z     4
_cell_measurement_reflns_used     9608
_cell_measurement_theta_min     2.46
_cell_measurement_theta_max     28.32
_cell_measurement_temperature     200(2)
_exptl_crystal_description     'block'
_exptl_crystal_colour     'colourless'
_exptl_crystal_size_max     0.573
_exptl_crystal_size_mid     0.392
_exptl_crystal_size_min     0.336
_exptl_crystal_density_diffrn     1.397
_exptl_crystal_density_meas     ?
_exptl_crystal_density_method     ?
_exptl_crystal_F_000     528
_exptl_absorpt_coefficient_mu     0.266
_exptl_absorpt_correction_type     numerical
_exptl_absorpt_process_details
;
(SADABS; Krause <i>et al.</i>,  2015)
;
_exptl_absorpt_correction_T_min     0.9043
_exptl_absorpt_correction_T_max     1.0000
_diffrn_ambient_temperature     200(2)
_diffrn_radiation_type     'MoK\a'
_diffrn_radiation_wavelength     0.71073
_diffrn_radiation_source     'sealed tube'
_diffrn_radiation_monochromator     'graphite'
_diffrn_measurement_device_type     'Bruker APEXII CCD'
_diffrn_measurement_method     '\f and \w scans'
_diffrn_detector_area_resol_mean     ?
_diffrn_reflns_number     11137
_diffrn_reflns_av_R_equivalents     0.0129
_diffrn_reflns_av_unetI/netI     0.0121
_diffrn_reflns_theta_min     2.458
_diffrn_reflns_theta_max     28.323
_diffrn_reflns_theta_full     25.242
_diffrn_measured_fraction_theta_max     0.994
_diffrn_measured_fraction_theta_full     0.992
_diffrn_reflns_limit_h_min     -7
_diffrn_reflns_limit_h_max     7
_diffrn_reflns_limit_k_min     -11
_diffrn_reflns_limit_k_max     11
_diffrn_reflns_limit_l_min     -30
_diffrn_reflns_limit_l_max     30
_refine_special_details
;
 Refined as a 2-component inversion twin.
The
N-bonded H atom was located in a difference map and refined freely. The
aromatic carbon-bound H atoms were placed in calculated positions (C---H =
0.95 \%A) and were included in the refinement in the riding model
approximation, with <i>U</i>(H) set to 1.2<i>U</i>~eq~(C). The H atoms of the
methyl group were allowed to rotate but not to tip around the C---C bond to
best fit the experimental electron density with <i>U</i>(H) set to
1.5<i>U</i>~eq~(C).
;
_reflns_number_total     2972
_reflns_number_gt     2903
_reflns_threshold_expression     'I > 2\s(I)'
_refine_ls_structure_factor_coef     Fsqd
_refine_ls_matrix_type     full
_refine_ls_R_factor_all     0.0275
_refine_ls_R_factor_gt     0.0266
_refine_ls_wR_factor_gt     0.0706
_refine_ls_wR_factor_ref     0.0715
_refine_ls_goodness_of_fit_ref     1.082
_refine_ls_restrained_S_all     1.082
_refine_ls_number_reflns     2972
_refine_ls_number_parameters     160
_refine_ls_number_restraints     0
_refine_ls_hydrogen_treatment     mixed
_refine_ls_weighting_scheme     calc
_refine_ls_weighting_details
              'w=1/[\s^2^(Fo^2^)+(0.0366P)^2^+0.2871P] where P=(Fo^2^+2Fc^2^)/3'
_atom_sites_solution_hydrogens     mixed
_atom_sites_solution_primary     direct
_atom_sites_solution_secondary     difmap
_refine_ls_shift/su_max     0.001
_refine_ls_shift/su_mean     0.000
_refine_diff_density_max     0.270
_refine_diff_density_min     -0.258
_refine_ls_extinction_method     none
_refine_ls_extinction_coef     .
_refine_ls_abs_structure_details
;
 Refined as an inversion twin.
;
_refine_ls_abs_structure_Flack     0.21(8)
loop_
    _atom_type_symbol
    _atom_type_description
    _atom_type_scat_dispersion_real
    _atom_type_scat_dispersion_imag
    _atom_type_scat_source
    'C' 'C' 0.0033 0.0016
                         'International Tables Vol C Tables 4.2.6.8 and 6.1.1.4'
    'H' 'H' 0.0000 0.0000
                         'International Tables Vol C Tables 4.2.6.8 and 6.1.1.4'
    'N' 'N' 0.0061 0.0033
                         'International Tables Vol C Tables 4.2.6.8 and 6.1.1.4'
    'O' 'O' 0.0106 0.0060
                         'International Tables Vol C Tables 4.2.6.8 and 6.1.1.4'
    'S' 'S' 0.1246 0.1234
                         'International Tables Vol C Tables 4.2.6.8 and 6.1.1.4'
_computing_data_collection
;
APEX2 (Bruker, 2010)
;
_computing_cell_refinement
;
SAINT (Bruker, 2010)
;
_computing_data_reduction
;
SAINT (Bruker, 2010)
;
_computing_structure_solution
;
SHELXS97 (Sheldrick, 2008)
;
_computing_structure_refinement
;
SHELXL97 (Sheldrick, 2008)
;
_computing_molecular_graphics
;
SHELXTL (Sheldrick, 2008)
;
_computing_publication_material
;
SHELXTL (Sheldrick, 2008)
;
loop_
    _atom_site_type_symbol
    _atom_site_label
    _atom_site_fract_x
    _atom_site_fract_y
    _atom_site_fract_z
    _atom_site_U_iso_or_equiv
    _atom_site_adp_type
    _atom_site_calc_flag
    _atom_site_occupancy
    _atom_site_disorder_assembly
    _atom_site_disorder_group
    S S1 0.59831(7) 0.68244(5) 0.67195(2) 0.02552(11) Uani d 1 . .
    O O11 0.5179(3) 0.56756(15) 0.71323(6) 0.0338(3) Uani d 1 . .
    O O12 0.5035(3) 0.82991(15) 0.68422(6) 0.0367(3) Uani d 1 . .
    O O13 0.8442(2) 0.68221(16) 0.66646(6) 0.0345(3) Uani d 1 . .
    N N2 0.1743(3) 0.6291(2) 0.78954(7) 0.0330(4) Uani d 1 . .
    C C11 0.4869(3) 0.62497(19) 0.60326(8) 0.0257(3) Uani d 1 . .
    C C12 0.2780(3) 0.6787(2) 0.58477(9) 0.0335(4) Uani d 1 . .
    H H12 0.200255 0.752191 0.607339 0.040 Uiso calc 1 . .
    C C13 0.1821(4) 0.6250(3) 0.53319(10) 0.0390(5) Uani d 1 . .
    H H13 0.039834 0.663586 0.520560 0.047 Uiso calc 1 . .
    C C14 0.2902(4) 0.5162(2) 0.49988(9) 0.0357(4) Uani d 1 . .
    C C15 0.5018(4) 0.4649(2) 0.51834(9) 0.0369(4) Uani d 1 . .
    H H15 0.580051 0.392004 0.495557 0.044 Uiso calc 1 . .
    C C16 0.6006(4) 0.5186(2) 0.56962(8) 0.0331(4) Uani d 1 . .
    H H16 0.745310 0.482637 0.581603 0.040 Uiso calc 1 . .
    C C17 0.1802(5) 0.4560(3) 0.44461(10) 0.0515(6) Uani d 1 . .
    H H17A 0.185227 0.533185 0.413990 0.077 Uiso calc 1 . .
    H H17B 0.021716 0.429478 0.452787 0.077 Uiso calc 1 . .
    H H17C 0.262372 0.366456 0.431323 0.077 Uiso calc 1 . .
    C C21 0.0159(4) 0.5375(2) 0.81078(9) 0.0345(4) Uani d 1 . .
    H H21 0.032091 0.431632 0.806892 0.041 Uiso calc 1 . .
    C C22 -0.1711(4) 0.5966(2) 0.83835(9) 0.0375(5) Uani d 1 . .
    H H22 -0.286699 0.532290 0.853071 0.045 Uiso calc 1 . .
    C C23 -0.1893(4) 0.7505(3) 0.84444(10) 0.0374(5) Uani d 1 . .
    H H23 -0.317615 0.793002 0.863489 0.045 Uiso calc 1 . .
    C C24 -0.0202(4) 0.8426(2) 0.82274(9) 0.0362(4) Uani d 1 . .
    H H24 -0.029529 0.948643 0.827267 0.043 Uiso calc 1 . .
    C C25 0.1609(4) 0.7788(2) 0.79463(9) 0.0351(5) Uani d 1 . .
    H H25 0.277146 0.840648 0.778725 0.042 Uiso calc 1 . .
    H H2 0.297(5) 0.594(3) 0.7673(12) 0.054(8) Uiso d 1 . .
loop_
    _atom_site_aniso_label
    _atom_site_aniso_U_11
    _atom_site_aniso_U_22
    _atom_site_aniso_U_33
    _atom_site_aniso_U_12
    _atom_site_aniso_U_13
    _atom_site_aniso_U_23
    S1 0.0293(2) 0.02035(18) 0.02696(19) 0.00397(16) 0.00644(17) 0.00092(16)
    O11 0.0426(8) 0.0287(7) 0.0301(6) 0.0043(6) 0.0093(6) 0.0064(5)
    O12 0.0488(8) 0.0249(6) 0.0364(7) 0.0115(6) 0.0066(6) -0.0023(6)
    O13 0.0295(6) 0.0324(6) 0.0417(7) 0.0001(5) 0.0046(5) -0.0054(6)
    N2 0.0307(8) 0.0418(9) 0.0265(7) 0.0042(7) 0.0012(6) -0.0062(7)
    C11 0.0274(8) 0.0227(7) 0.0270(8) 0.0012(6) 0.0070(7) 0.0037(6)
    C12 0.0261(8) 0.0338(9) 0.0407(10) 0.0044(8) 0.0068(7) 0.0008(9)
    C13 0.0289(9) 0.0449(12) 0.0433(11) 0.0019(8) 0.0006(9) 0.0057(9)
    C14 0.0388(11) 0.0389(11) 0.0294(9) -0.0051(9) 0.0009(8) 0.0073(8)
    C15 0.0423(11) 0.0369(10) 0.0316(9) 0.0076(9) 0.0051(8) -0.0028(8)
    C16 0.0341(9) 0.0337(9) 0.0316(8) 0.0104(8) 0.0041(8) -0.0001(7)
    C17 0.0554(15) 0.0636(16) 0.0356(11) -0.0051(13) -0.0077(10) 0.0004(11)
    C21 0.0447(11) 0.0244(9) 0.0345(9) -0.0013(8) -0.0069(8) -0.0036(7)
    C22 0.0370(10) 0.0334(10) 0.0423(11) -0.0134(8) 0.0044(9) 0.0015(8)
    C23 0.0315(10) 0.0385(11) 0.0422(11) 0.0040(8) 0.0039(9) -0.0069(9)
    C24 0.0480(11) 0.0216(8) 0.0390(10) -0.0030(7) -0.0055(9) -0.0015(8)
    C25 0.0370(11) 0.0377(10) 0.0305(9) -0.0133(8) 0.0000(8) 0.0050(7)
_geom_special_details
;
 All esds (except the esd in the dihedral angle between two l.s. planes)
 are estimated using the full covariance matrix.  The cell esds are taken
 into account individually in the estimation of esds in distances, angles
 and torsion angles; correlations between esds in cell parameters are only
 used when they are defined by crystal symmetry.  An approximate (isotropic)
 treatment of cell esds is used for estimating esds involving l.s. planes.
;
loop_
    _geom_bond_atom_site_label_1
    _geom_bond_atom_site_label_2
    _geom_bond_site_symmetry_2
    _geom_bond_distance
    _geom_bond_publ_flag
    S1 O12 . 1.4525(14) ?
    S1 O13 . 1.4527(14) ?
    S1 O11 . 1.4682(14) ?
    S1 C11 . 1.7745(19) ?
    N2 C21 . 1.330(3) ?
    N2 C25 . 1.339(3) ?
    N2 H2 . 0.93(3) ?
    C11 C12 . 1.385(3) ?
    C11 C16 . 1.390(2) ?
    C12 C13 . 1.390(3) ?
    C12 H12 . 0.9500 ?
    C13 C14 . 1.385(3) ?
    C13 H13 . 0.9500 ?
    C14 C15 . 1.392(3) ?
    C14 C17 . 1.516(3) ?
    C15 C16 . 1.391(3) ?
    C15 H15 . 0.9500 ?
    C16 H16 . 0.9500 ?
    C17 H17A . 0.9800 ?
    C17 H17B . 0.9800 ?
    C17 H17C . 0.9800 ?
    C21 C22 . 1.373(3) ?
    C21 H21 . 0.9500 ?
    C22 C23 . 1.380(3) ?
    C22 H22 . 0.9500 ?
    C23 C24 . 1.381(3) ?
    C23 H23 . 0.9500 ?
    C24 C25 . 1.368(3) ?
    C24 H24 . 0.9500 ?
    C25 H25 . 0.9500 ?
loop_
    _geom_angle_atom_site_label_1
    _geom_angle_atom_site_label_2
    _geom_angle_atom_site_label_3
    _geom_angle_site_symmetry_1
    _geom_angle_site_symmetry_3
    _geom_angle
    _geom_angle_publ_flag
    O12 S1 O13 . . 113.63(9) ?
    O12 S1 O11 . . 112.36(9) ?
    O13 S1 O11 . . 112.06(9) ?
    O12 S1 C11 . . 106.76(9) ?
    O13 S1 C11 . . 106.96(8) ?
    O11 S1 C11 . . 104.32(9) ?
    C21 N2 C25 . . 122.43(19) ?
    C21 N2 H2 . . 122.5(18) ?
    C25 N2 H2 . . 114.9(18) ?
    C12 C11 C16 . . 119.60(18) ?
    C12 C11 S1 . . 119.87(14) ?
    C16 C11 S1 . . 120.39(15) ?
    C11 C12 C13 . . 120.01(19) ?
    C11 C12 H12 . . 120.0 ?
    C13 C12 H12 . . 120.0 ?
    C14 C13 C12 . . 121.2(2) ?
    C14 C13 H13 . . 119.4 ?
    C12 C13 H13 . . 119.4 ?
    C13 C14 C15 . . 118.3(2) ?
    C13 C14 C17 . . 120.5(2) ?
    C15 C14 C17 . . 121.3(2) ?
    C16 C15 C14 . . 121.1(2) ?
    C16 C15 H15 . . 119.5 ?
    C14 C15 H15 . . 119.5 ?
    C11 C16 C15 . . 119.79(19) ?
    C11 C16 H16 . . 120.1 ?
    C15 C16 H16 . . 120.1 ?
    C14 C17 H17A . . 109.5 ?
    C14 C17 H17B . . 109.5 ?
    H17A C17 H17B . . 109.5 ?
    C14 C17 H17C . . 109.5 ?
    H17A C17 H17C . . 109.5 ?
    H17B C17 H17C . . 109.5 ?
    N2 C21 C22 . . 119.67(18) ?
    N2 C21 H21 . . 120.2 ?
    C22 C21 H21 . . 120.2 ?
    C21 C22 C23 . . 119.2(2) ?
    C21 C22 H22 . . 120.4 ?
    C23 C22 H22 . . 120.4 ?
    C22 C23 C24 . . 119.8(2) ?
    C22 C23 H23 . . 120.1 ?
    C24 C23 H23 . . 120.1 ?
    C25 C24 C23 . . 118.95(18) ?
    C25 C24 H24 . . 120.5 ?
    C23 C24 H24 . . 120.5 ?
    N2 C25 C24 . . 119.96(19) ?
    N2 C25 H25 . . 120.0 ?
    C24 C25 H25 . . 120.0 ?
loop_
    _geom_torsion_atom_site_label_1
    _geom_torsion_atom_site_label_2
    _geom_torsion_atom_site_label_3
    _geom_torsion_atom_site_label_4
    _geom_torsion_site_symmetry_1
    _geom_torsion_site_symmetry_2
    _geom_torsion_site_symmetry_3
    _geom_torsion_site_symmetry_4
    _geom_torsion
    _geom_torsion_publ_flag
    O12 S1 C11 C12 . . . . -27.38(17) ?
    O13 S1 C11 C12 . . . . -149.35(15) ?
    O11 S1 C11 C12 . . . . 91.76(16) ?
    O12 S1 C11 C16 . . . . 156.98(15) ?
    O13 S1 C11 C16 . . . . 35.00(18) ?
    O11 S1 C11 C16 . . . . -83.89(16) ?
    C16 C11 C12 C13 . . . . 0.7(3) ?
    S1 C11 C12 C13 . . . . -174.98(16) ?
    C11 C12 C13 C14 . . . . 1.0(3) ?
    C12 C13 C14 C15 . . . . -2.0(3) ?
    C12 C13 C14 C17 . . . . 178.4(2) ?
    C13 C14 C15 C16 . . . . 1.5(3) ?
    C17 C14 C15 C16 . . . . -178.9(2) ?
    C12 C11 C16 C15 . . . . -1.2(3) ?
    S1 C11 C16 C15 . . . . 174.43(16) ?
    C14 C15 C16 C11 . . . . 0.1(3) ?
    C25 N2 C21 C22 . . . . 1.0(3) ?
    N2 C21 C22 C23 . . . . -1.1(3) ?
    C21 C22 C23 C24 . . . . 0.1(4) ?
    C22 C23 C24 C25 . . . . 1.1(3) ?
    C21 N2 C25 C24 . . . . 0.3(3) ?
    C23 C24 C25 N2 . . . . -1.3(3) ?
loop_
    _geom_hbond_atom_site_label_D
    _geom_hbond_atom_site_label_H
    _geom_hbond_atom_site_label_A
    _geom_hbond_site_symmetry_A
    _geom_hbond_distance_DH
    _geom_hbond_distance_HA
    _geom_hbond_distance_DA
    _geom_hbond_angle_DHA
    _geom_hbond_publ_flag
    N2 H2 O11 . 0.93(3) 1.81(3) 2.724(2) 166(3) yes
    C21 H21 O13 3_646 0.95 2.41 3.306(2) 157 yes
    C22 H22 O12 3_546 0.95 2.36 3.117(2) 136 yes
    C24 H24 O13 3_656 0.95 2.35 3.202(2) 149 yes
    C25 H25 O12 . 0.95 2.54 3.259(3) 133 yes
    C25 H25 O11 3_656 0.95 2.36 3.194(2) 147 yes
_shelx_space_group_comment
;
The symmetry employed for this shelxl refinement is uniquely defined
by the following loop, which should always be used as a source of
symmetry information in preference to the above space-group names.
They are only intended as comments.
;
_shelx_estimated_absorpt_T_min     0.794
_shelx_estimated_absorpt_T_max     0.872
_shelx_hkl_file
;
   2   0   0  124.93    2.09
  -2   0   0  128.40    2.11
  -2   0   0  127.29    2.05
  -4   0   0   19.71    0.55
  -4   0   0   20.02    0.58
  -5   0   0    0.70    0.24
  -5   0   0    0.77    0.23
  -6   0   0   78.41    1.65
  -6   0   0   76.52    1.57
  -7   0   0    0.44    0.30
  -7   0   0    0.19    0.32
   0  -1   0   -0.03    0.02
   0   1   0    0.01    0.02
   1   1   0  102.09    1.60
  -1  -1   0  101.71    1.46
  -1   1   0  102.37    1.60
   1   1   0  100.74    1.70
   1  -1   0  102.14    1.62
   1   1   0   99.48    1.62
   1  -1   0  102.57    1.65
  -1   1   0  102.28    1.72
  -1   1   0  102.82    1.71
  -2  -1   0  118.39    1.98
   2  -1   0  122.96    2.04
  -2   1   0  125.18    2.00
  -2   1   0  124.63    2.05
   2   1   0  124.09    1.71
   2  -1   0  121.58    1.88
  -3  -1   0  251.01    4.35
  -3   1   0  247.92    4.18
  -3   1   0  250.74    4.32
  -3  -1   0  245.12    4.05
   3   1   0  248.38    3.43
  -4  -1   0   88.32    1.65
  -4   1   0   86.91    1.59
  -4   1   0   88.15    1.64
  -4  -1   0   85.99    1.57
  -5   1   0    2.68    0.34
  -5  -1   0    2.65    0.35
  -5  -1   0    2.96    0.33
  -5   1   0    2.06    0.33
   6  -1   0   25.34    0.45
  -6   1   0   24.81    0.79
  -6  -1   0   24.70    0.80
  -6  -1   0   25.26    0.75
  -6   1   0   24.20    0.76
  -7   1   0   19.57    0.73
  -7   1   0   19.71    0.77
   0   2   0    5.77    0.18
   0  -2   0    5.70    0.18
  -1   2   0  106.50    1.66
  -1  -2   0  106.58    1.66
   1   2   0  107.08    1.66
   1  -2   0  106.92    1.67
  -1  -2   0  105.72    1.52
  -2   2   0  127.46    1.93
   2  -2   0  124.74    1.97
   2   2   0  127.50    1.95
  -2   2   0  126.14    2.11
  -2  -2   0  126.25    1.77
   3   2   0  181.83    2.77
   3  -2   0  180.52    2.79
  -3   2   0  182.40    2.96
  -3   2   0  178.63    3.02
  -4   2   0  114.67    2.03
   4   2   0  115.28    1.77
  -4   2   0  114.01    2.07
   4  -2   0  115.74    1.81
   5   2   0   67.58    1.09
  -5   2   0   68.75    1.43
  -5   2   0   69.56    1.40
   5  -2   0   69.53    1.14
  -6   2   0    4.25    0.42
  -6   2   0    4.27    0.42
   6  -2   0    4.50    0.24
  -7   2   0    7.49    0.54
  -7   2   0    7.43    0.54
   0  -3   0   -0.69    0.07
   0   3   0   -0.43    0.07
   1  -3   0  105.49    1.70
  -1   3   0  104.69    1.69
   1   3   0  107.48    1.70
  -1  -3   0  104.99    1.68
  -2  -3   0    2.27    0.13
   2   3   0    2.17    0.15
  -2   3   0    2.26    0.13
  -2   3   0    2.31    0.20
   2  -3   0    2.03    0.16
  -2   3   0    2.57    0.18
  -3   3   0  103.40    1.84
  -3  -3   0  104.38    1.47
  -3   3   0  104.27    1.82
   3  -3   0  104.55    1.69
   3   3   0  103.52    1.66
  -3  -3   0  104.88    1.47
  -4   3   0    2.37    0.31
   4   3   0    1.35    0.18
  -4   3   0    2.14    0.26
   4  -3   0    1.70    0.15
  -5   3   0   17.43    0.59
  -5   3   0   16.94    0.59
   5  -3   0   17.24    0.45
  -6   3   0    7.72    0.49
   6  -3   0    7.35    0.32
  -6   3   0    7.22    0.48
  -7   3   0   13.72    0.66
  -7   3   0   13.86    0.67
   0   4   0   47.12    0.85
   0  -4   0   45.65    0.85
   1  -4   0   11.01    0.32
   1   4   0   11.34    0.32
  -1  -4   0   11.25    0.31
   2  -4   0   37.21    0.73
   2   4   0   37.68    0.72
  -2  -4   0   36.61    0.64
  -2   4   0   38.03    0.78
  -2   4   0   37.11    0.77
  -2  -4   0   36.47    0.67
   3   4   0    6.35    0.27
   3  -4   0    6.80    0.30
  -3   4   0    7.63    0.35
  -3   4   0    5.86    0.20
  -3  -4   0    6.19    0.22
  -3   4   0    7.56    0.34
   4   4   0    2.10    0.29
   4  -4   0    2.51    0.30
  -5   4   0   64.24    1.38
  -5   4   0   63.22    1.36
   5  -4   0   64.77    1.18
  -6   4   0    7.76    0.53
  -6   4   0    8.28    0.52
   6  -4   0    6.65    0.39
  -7   4   0    5.77    0.52
  -7   4   0    6.48    0.53
   0  -5   0   -0.20    0.13
  -1  -5   0  118.31    1.95
   1  -5   0  118.58    1.98
  -2   5   0   40.03    0.85
  -2   5   0   41.69    0.87
  -2  -5   0   40.80    0.76
   2  -5   0   40.15    0.82
  -2  -5   0   40.73    0.72
  -3   5   0  174.89    3.05
   3   5   0  179.77    2.87
  -3   5   0  175.76    2.99
   3  -5   0  180.51    2.90
  -3  -5   0  179.78    2.58
  -4   5   0   10.04    0.49
   4  -5   0    7.90    0.41
   4   5   0    7.17    0.39
  -4  -5   0    8.46    0.25
  -5   5   0   14.05    0.59
   5  -5   0   13.09    0.48
  -5   5   0   13.74    0.58
   6  -5   0    0.42    0.19
  -6   5   0    0.35    0.30
  -6   5   0    1.01    0.32
  -7   5   0    7.78    0.57
   7  -5   0    8.03    0.45
  -7   5   0    8.39    0.59
   0  -6   0  439.42    6.97
  -1  -6   0   16.35    0.45
   1  -6   0   17.25    0.51
  -1  -6   0   16.28    0.47
  -2  -6   0   33.11    0.67
   2  -6   0   33.06    0.76
  -2  -6   0   32.46    0.69
  -2   6   0   32.99    0.76
  -3   6   0  235.84    3.98
  -3   6   0  241.54    4.08
  -3  -6   0  246.49    3.48
   3  -6   0  242.19    3.90
  -4   6   0    5.38    0.42
  -4  -6   0    6.43    0.26
  -4   6   0    5.08    0.45
   4  -6   0    5.09    0.39
   5  -6   0   11.68    0.48
  -5   6   0   11.45    0.56
  -5   6   0   11.64    0.56
   6  -6   0   24.53    0.69
  -6   6   0   22.29    0.80
  -6   6   0   21.92    0.81
  -1  -7   0   63.90    1.15
  -1  -7   0   64.80    1.23
   1  -7   0   64.73    1.27
  -2  -7   0   42.08    0.83
  -2  -7   0   42.71    0.87
  -2   7   0   41.98    0.94
   2  -7   0   42.63    0.95
  -3  -7   0    3.22    0.33
  -3   7   0    3.32    0.38
  -3   7   0    3.34    0.39
   4  -7   0   80.47    1.56
  -4   7   0   79.96    1.64
  -4  -7   0   83.95    1.30
  -4   7   0   78.25    1.64
  -5   7   0    2.00    0.34
  -5   7   0    2.06    0.35
   5  -7   0    1.47    0.26
   6  -7   0    9.93    0.51
  -6   7   0    8.72    0.58
  -6   7   0    8.46    0.57
   0  -8   0  109.83    1.97
   1  -8   0    0.78    0.24
  -1  -8   0    1.15    0.23
  -1  -8   0    0.88    0.22
  -2   8   0   52.02    1.13
  -2  -8   0   51.71    1.01
   2  -8   0   52.61    1.14
  -2  -8   0   52.98    1.07
   3  -8   0   20.05    0.66
  -3   8   0   19.97    0.69
  -3  -8   0   20.46    0.56
  -3   8   0   20.05    0.69
  -4  -8   0   13.67    0.43
  -4   8   0   13.99    0.59
  -4   8   0   13.86    0.61
   4  -8   0   12.77    0.57
   5  -8   0    8.77    0.52
  -5   8   0    9.34    0.56
  -5   8   0    9.29    0.57
   0  -9   0   -0.52    0.20
  -1  -9   0    3.48    0.37
   1  -9   0    3.50    0.40
  -1  -9   0    3.33    0.39
  -2  -9   0    4.95    0.39
  -2   9   0    6.05    0.44
   2  -9   0    5.06    0.43
  -2  -9   0    3.58    0.39
   3  -9   0   16.53    0.64
  -3  -9   0   18.05    0.55
  -3   9   0   17.53    0.64
  -3   9   0   17.02    0.65
  -4   9   0   17.55    0.70
   4  -9   0   17.42    0.63
   4  -9   0   17.37    0.67
  -4  -9   0   18.03    0.53
  -4   9   0   18.59    0.72
   5  -9   0   -0.36    0.26
  -5   9   0    0.41    0.31
  -5   9   0    0.44    0.33
   0 -10   0    0.40    0.23
   0 -10   0   -0.08    0.22
   1 -10   0   16.12    0.63
  -1 -10   0   16.61    0.63
   1 -10   0   16.32    0.60
  -1 -10   0   16.33    0.58
   2 -10   0   11.57    0.53
  -2  10   0   11.06    0.54
   2 -10   0   11.14    0.56
  -2 -10   0   11.14    0.49
  -3 -10   0    0.00    0.21
   3 -10   0    0.33    0.25
  -3  10   0    0.73    0.31
  -3  10   0    0.15    0.29
   3 -10   0    0.06    0.26
   4 -10   0   35.73    1.02
  -4 -10   0   38.44    0.85
  -4  10   0   35.35    1.05
  -4  10   0   35.96    1.05
   4 -10   0   36.52    0.94
   0 -11   0   -0.34    0.24
   0 -11   0   -0.11    0.24
   1 -11   0   28.81    0.88
  -1 -11   0   28.33    0.80
   1 -11   0   29.09    0.83
  -1 -11   0   29.42    0.86
  -2 -11   0    4.07    0.41
  -2  11   0    4.01    0.41
   2 -11   0    3.70    0.46
   2 -11   0    3.84    0.44
   0   0   1    0.00    0.00
   0   0  -1    0.00    0.00
   0   0  -1    0.00    0.00
   0   0   1    0.00    0.00
   1   0   1  194.28    3.32
   1   0  -1  197.09    3.32
   1   0   1  202.69    3.26
  -1   0   1  195.23    3.31
  -1   0  -1  197.05    3.28
  -1   0  -1  197.76    3.38
   1   0  -1  199.30    3.38
  -2   0   1  338.23    5.73
  -2   0  -1  329.74    5.58
   2   0  -1  333.36    5.57
  -2   0   1  324.50    5.54
   2   0   1  330.03    5.52
  -3   0  -1  574.07    9.64
  -3   0   1  584.54   10.05
  -3   0  -1  591.68   10.02
  -3   0   1  576.91    9.64
  -4   0  -1   25.44    0.63
  -4   0  -1   25.73    0.66
  -4   0   1   25.53    0.64
  -4   0   1   24.82    0.65
  -5   0  -1   98.66    1.90
  -5   0   1  100.19    1.91
  -5   0   1  100.04    1.85
  -5   0  -1   99.75    1.84
  -6   0   1    6.53    0.45
  -6   0  -1    6.29    0.44
  -6   0   1    6.26    0.47
  -6   0  -1    6.09    0.44
  -7   0  -1    8.40    0.57
  -7   0   1    8.72    0.57
  -7   0  -1    9.22    0.54
  -7   0   1    8.96    0.55
   0  -1   1  469.36    7.46
   0   1  -1  482.47    7.46
   0  -1  -1  482.20    7.46
   0   1   1  488.19    7.46
  -1   1   1  543.82    8.71
   1  -1   1  534.82    8.82
   1  -1  -1  541.68    8.88
   1   1   1  547.27    7.61
   1  -1  -1  540.95    8.36
  -1  -1   1  522.72    8.89
   1   1   1  542.85    8.55
   1  -1  -1  557.97    8.71
  -1   1  -1  547.37    8.86
  -2   1   1   68.98    1.20
  -2  -1  -1   66.34    1.19
  -2   1   1   68.72    1.17
   2  -1   1   67.22    1.04
  -2  -1  -1   66.64    1.14
   2  -1   1   68.40    1.19
   2   1   1   68.30    1.15
   2   1   1   69.05    0.96
   2  -1  -1   66.03    1.04
   2  -1  -1   68.98    1.05
  -2  -1   1   68.09    1.20
  -2  -1   1   67.11    1.16
  -2   1  -1   71.20    1.17
  -2   1  -1   69.19    1.19
  -3  -1  -1  291.08    4.98
  -3   1   1  298.27    4.86
  -3  -1  -1  296.22    5.28
  -3   1   1  295.88    4.96
  -3  -1   1  295.02    4.92
  -3  -1   1  296.93    4.97
   3   1   1  298.08    4.15
  -3   1  -1  297.56    5.11
  -3   1  -1  307.67    5.29
  -4  -1  -1   64.57    1.24
  -4  -1  -1   64.34    1.29
  -4   1   1   66.93    1.30
  -4   1   1   64.92    1.26
  -4   1  -1   65.81    1.26
  -4  -1   1   66.25    1.25
  -4  -1   1   65.85    1.31
   4   1   1   65.27    0.93
  -4   1  -1   65.91    1.29
  -5   1   1   -0.20    0.19
  -5  -1  -1    0.04    0.20
   5  -1   1    0.06    0.05
  -5   1   1   -0.15    0.21
  -5  -1  -1    0.00    0.23
   5  -1  -1    0.20    0.06
  -5  -1   1    0.00    0.23
  -5  -1   1   -0.34    0.21
  -5   1  -1    0.01    0.21
  -5   1  -1    0.02    0.19
  -6  -1  -1    7.26    0.44
   6  -1   1    5.53    0.20
  -6   1   1    6.12    0.43
  -6   1   1    6.78    0.46
  -6  -1  -1    6.18    0.44
  -6   1  -1    5.58    0.43
   6  -1  -1    5.91    0.20
  -6   1  -1    6.25    0.46
  -6  -1   1    6.87    0.48
  -7   1   1    8.64    0.57
  -7   1   1    8.55    0.55
  -7   1  -1    8.54    0.57
  -7   1  -1    8.58    0.54
   1   2  -1    7.66    0.20
  -1  -2  -1    7.68    0.18
  -1  -2  -1    8.21    0.19
   1  -2   1    7.67    0.20
  -1   2   1    7.78    0.22
  -1   2   1    7.46    0.20
   1   2   1    8.17    0.20
  -1  -2   1    8.33    0.19
  -1   2  -1    8.70    0.22
   1  -2  -1    8.33    0.21
  -1   2  -1    8.21    0.19
  -2   2   1   78.19    1.20
  -2   2   1   78.86    1.34
   2  -2   1   76.52    1.25
  -2   2   1   78.14    1.37
  -2  -2  -1   78.47    1.12
   2   2  -1   77.29    1.23
  -2   2  -1   78.48    1.20
  -2   2  -1   79.35    1.36
   2   2   1   77.46    1.13
  -2   2  -1   76.86    1.34
   2  -2  -1   78.28    1.25
  -2  -2   1   78.23    1.11
   2   2   1   79.57    1.24
  -3   2   1  163.03    2.68
  -3   2   1  159.64    2.74
   3   2  -1  162.35    2.48
   3  -2   1  161.49    2.51
  -3   2  -1  164.44    2.68
   3  -2  -1  161.19    2.51
  -3   2  -1  164.69    2.73
   4  -2   1   66.62    1.09
  -4   2   1   68.32    1.30
  -4   2   1   67.07    1.33
   4   2  -1   66.38    1.05
  -4   2  -1   68.32    1.30
   4  -2  -1   66.31    1.09
  -4   2  -1   64.41    1.30
   5   2  -1   38.60    0.66
   5  -2   1   40.41    0.71
  -5   2   1   39.77    0.95
  -5   2   1   38.95    0.95
  -5   2  -1   39.30    0.95
  -5   2  -1   40.17    0.96
   5  -2  -1   40.85    0.71
  -6   2   1    0.41    0.28
  -6   2   1    0.82    0.27
   6  -2   1    0.70    0.12
  -6   2  -1    0.48    0.28
   6  -2  -1    0.63    0.12
  -6   2  -1    0.68    0.27
  -7   2   1    7.44    0.51
  -7   2   1    8.10    0.55
  -7   2  -1    8.12    0.55
  -7   2  -1    8.31    0.55
   0  -3  -1   12.56    0.31
   0   3   1   12.81    0.31
   0   3  -1   12.80    0.31
   0  -3   1   12.63    0.31
  -1  -3  -1  126.57    1.84
   1   3  -1  132.44    2.02
   1  -3   1  125.87    2.02
  -1   3   1  126.71    2.01
  -1  -3  -1  126.68    2.00
   1   3   1  128.46    2.01
   1  -3  -1  126.89    2.02
  -1  -3   1  124.92    2.00
  -1   3  -1  124.81    2.01
  -2   3   1   28.48    0.59
   2  -3   1   27.48    0.54
   2   3  -1   28.04    0.53
  -2   3   1   28.41    0.61
  -2   3   1   27.17    0.50
  -2  -3  -1   28.24    0.47
   2   3   1   27.06    0.52
  -2   3  -1   27.05    0.50
  -2  -3   1   27.30    0.48
  -2   3  -1   26.52    0.59
   2  -3  -1   27.32    0.54
  -2   3  -1   26.99    0.58
  -2  -3   1   27.66    0.47
  -3  -3  -1   12.71    0.24
  -3  -3  -1   12.21    0.24
   3  -3   1   12.45    0.34
  -3   3   1   13.32    0.41
   3   3  -1   12.74    0.32
  -3   3   1   13.82    0.43
  -3  -3   1   11.84    0.23
  -3   3  -1   13.39    0.43
  -3  -3   1   11.95    0.23
   3  -3  -1   12.80    0.34
  -3   3  -1   13.00    0.41
   3   3   1   12.27    0.31
   4   3  -1   35.23    0.65
   4  -3   1   35.72    0.68
  -4   3   1   35.46    0.83
  -4   3   1   35.51    0.85
  -4   3  -1   34.83    0.83
   4  -3  -1   35.77    0.68
  -4   3  -1   34.83    0.82
   4   3   1   35.24    0.65
   5  -3   1   23.05    0.52
  -5   3   1   23.05    0.71
  -5   3   1   22.96    0.70
   5  -3  -1   22.31    0.51
  -5   3  -1   22.03    0.70
  -5   3  -1   22.04    0.67
  -6   3   1    5.75    0.46
   6  -3   1    5.65    0.31
  -6   3   1    5.71    0.42
  -6   3  -1    6.10    0.46
   6  -3  -1    6.19    0.31
  -6   3  -1    7.13    0.47
  -7   3   1    5.57    0.51
  -7   3   1    5.60    0.51
  -7   3  -1    5.89    0.50
  -7   3  -1    6.00    0.52
   0   4  -1   37.32    0.72
   0  -4   1   36.06    0.71
   0   4   1   37.68    0.71
   0  -4  -1   37.47    0.72
   1  -4   1   29.97    0.61
  -1  -4  -1   29.35    0.59
  -1  -4  -1   29.45    0.55
   1   4  -1   30.80    0.61
  -1  -4   1   29.73    0.59
   1  -4  -1   29.22    0.61
   1   4   1   29.82    0.60
  -2   4   1  163.95    2.70
   2  -4   1  164.56    2.64
  -2  -4  -1  166.34    2.57
  -2   4   1  162.22    2.76
  -2  -4  -1  164.09    2.37
   2   4  -1  168.68    2.62
  -2   4  -1  165.78    2.75
   2  -4  -1  164.60    2.64
  -2   4  -1  160.53    2.70
   2   4   1  166.38    2.62
  -2  -4   1  164.44    2.37
  -2  -4   1  164.65    2.57
   3   4  -1   76.97    1.29
  -3   4   1   76.28    1.21
  -3   4   1   75.13    1.21
  -3  -4  -1   75.92    1.14
  -3   4   1   77.06    1.41
  -3   4   1   76.30    1.43
   3  -4   1   76.22    1.32
   3   4   1   76.25    1.29
   3  -4  -1   76.34    1.32
  -3   4  -1   74.39    1.21
  -3  -4   1   75.03    1.14
  -3   4  -1   74.08    1.41
  -3  -4   1   73.61    1.13
  -3   4  -1   74.45    1.41
   4  -4   1  187.69    2.96
  -4   4   1  185.14    3.13
   4   4  -1  189.47    2.93
  -4   4   1  176.53    3.18
  -4   4  -1  178.76    3.12
   4  -4  -1  186.76    2.96
   4   4   1  188.75    2.93
  -4   4  -1  183.67    3.18
  -5   4   1    3.97    0.41
  -5   4   1    4.18    0.40
  -5   4  -1    4.35    0.40
  -5   4  -1    3.74    0.41
  -6   4   1   60.64    1.39
   6  -4   1   62.30    1.16
  -6   4   1   60.95    1.41
  -6   4  -1   60.88    1.39
   6  -4  -1   64.33    1.17
  -6   4  -1   60.64    1.40
  -7   4   1    1.23    0.37
  -7   4   1    1.30    0.37
  -7   4  -1    1.02    0.35
  -7   4  -1    1.21    0.36
   0  -5   1  301.45    4.70
   0  -5  -1  300.09    4.69
  -1  -5  -1    5.91    0.27
   1  -5   1    6.04    0.29
  -1  -5  -1    5.94    0.27
  -1  -5   1    5.63    0.27
   1  -5  -1    5.86    0.30
  -2   5   1   19.36    0.52
  -2  -5  -1   19.75    0.45
  -2  -5  -1   19.46    0.44
   2  -5   1   20.15    0.51
  -2   5  -1   20.91    0.53
  -2  -5   1   19.62    0.45
  -2  -5   1   19.80    0.45
  -2   5  -1   19.63    0.53
   2  -5  -1   20.29    0.51
  -3  -5  -1   59.55    0.96
   3   5  -1   58.44    1.09
  -3   5   1   57.54    1.20
  -3   5   1   57.35    1.18
   3  -5   1   58.16    1.12
   3  -5  -1   60.23    1.12
  -3  -5   1   58.96    0.95
  -3   5  -1   58.42    1.18
  -3   5  -1   58.35    1.19
   3   5   1   59.58    1.09
   4  -5   1   58.97    1.15
  -4  -5  -1   60.59    0.91
  -4   5   1   59.11    1.26
   4   5  -1   59.01    1.12
  -4  -5  -1   58.00    0.91
  -4   5   1   58.12    1.27
  -4  -5   1   58.57    0.91
   4  -5  -1   60.11    1.15
  -4   5  -1   61.55    1.27
   4   5   1   61.23    1.13
  -4   5  -1   59.16    1.26
  -4  -5   1   61.32    0.91
  -5   5   1    8.83    0.50
   5  -5   1    7.39    0.40
  -5   5   1    8.22    0.46
  -5   5  -1    9.25    0.51
  -5   5  -1    8.10    0.47
   5  -5  -1    7.02    0.40
  -6   5   1   10.07    0.57
  -6   5   1   10.86    0.61
   6  -5   1   11.18    0.46
  -6   5  -1   10.04    0.57
   6  -5  -1   10.57    0.44
  -6   5  -1    9.59    0.56
  -7   5   1   15.16    0.73
   7  -5   1   14.24    0.54
  -7   5   1   13.89    0.69
  -7   5  -1   13.52    0.69
   7  -5  -1   14.50    0.53
  -7   5  -1   14.33    0.70
   0  -6  -1   30.32    0.68
   0  -6   1   29.92    0.69
  -1  -6  -1   72.83    1.30
  -1  -6  -1   72.04    1.21
   1  -6   1   70.21    1.32
   1  -6  -1   71.66    1.32
  -1  -6   1   72.58    1.30
   2  -6   1   34.13    0.78
  -2   6   1   34.68    0.78
  -2  -6  -1   34.16    0.68
  -2  -6  -1   33.98    0.72
  -2  -6   1   34.63    0.69
   2  -6  -1   36.31    0.79
  -2  -6   1   34.09    0.72
  -3  -6  -1   56.46    0.94
  -3   6   1   53.80    1.14
   3  -6   1   53.76    1.10
  -3   6   1   54.94    1.18
  -3  -6   1   55.17    0.94
   3  -6  -1   54.26    1.10
  -3   6  -1   52.97    1.15
  -3   6  -1   53.37    1.15
   4  -6   1   60.07    1.20
  -4   6   1   58.62    1.31
  -4  -6  -1   62.51    0.98
  -4   6   1   57.75    1.28
  -4  -6   1   62.08    0.97
   4  -6  -1   61.89    1.21
  -4   6  -1   59.89    1.30
  -4   6  -1   59.13    1.29
  -5   6   1   17.37    0.66
  -5   6   1   17.05    0.67
   5  -6   1   17.86    0.57
  -5   6  -1   17.23    0.67
  -5   6  -1   17.73    0.65
   5  -6  -1   17.99    0.58
   6  -6   1   18.50    0.61
  -6   6   1   17.29    0.72
  -6   6   1   17.03    0.71
  -6   6  -1   17.48    0.72
  -6   6  -1   16.63    0.70
   6  -6  -1   18.47    0.61
   0  -7  -1   63.74    1.15
   0  -7  -1   64.36    1.24
   0  -7   1   62.74    1.24
  -1  -7  -1   33.78    0.74
   1  -7   1   34.32    0.81
  -1  -7  -1   34.52    0.79
   1  -7  -1   34.69    0.81
  -1  -7   1   34.34    0.78
   2  -7   1   27.10    0.71
  -2   7   1   26.19    0.69
  -2  -7  -1   27.03    0.63
  -2  -7  -1   27.17    0.65
  -2  -7   1   27.32    0.65
   2  -7  -1   27.09    0.70
  -2  -7   1   27.11    0.63
  -3   7   1   94.42    1.75
  -3  -7  -1   92.55    1.48
   3  -7   1   91.09    1.70
  -3   7   1   88.85    1.77
  -3  -7   1   90.51    1.55
  -3  -7   1   90.31    1.48
  -3   7  -1   88.98    1.76
   3  -7  -1   92.36    1.70
  -3   7  -1   89.83    1.74
  -4  -7  -1   40.82    0.74
  -4   7   1   39.60    1.02
   4  -7   1   38.80    0.94
  -4   7   1   38.85    1.01
  -4  -7   1   41.41    0.75
   4  -7  -1   39.24    0.94
  -4   7  -1   39.33    1.00
  -4   7  -1   39.11    1.01
  -5   7   1    1.60    0.33
  -5   7   1    1.45    0.32
   5  -7   1    0.91    0.24
   5  -7  -1    1.36    0.25
  -5   7  -1    1.49    0.33
  -5   7  -1    1.77    0.32
  -6   7   1   10.76    0.62
   6  -7   1   12.19    0.55
  -6   7   1   11.77    0.63
   6  -7  -1   12.99    0.54
  -6   7  -1   11.30    0.64
  -6   7  -1   11.36    0.63
   0  -8   1    1.73    0.26
   0  -8  -1    1.99    0.25
   0  -8  -1    1.76    0.26
  -1  -8  -1   75.51    1.42
   1  -8   1   72.72    1.45
  -1  -8  -1   74.18    1.32
  -1  -8   1   71.71    1.31
   1  -8  -1   73.17    1.45
  -1  -8   1   74.34    1.41
  -2  -8  -1    4.27    0.38
  -2  -8  -1    5.80    0.37
   2  -8   1    5.26    0.42
  -2   8   1    6.52    0.40
   2  -8  -1    5.64    0.43
  -2  -8   1    4.46    0.39
  -2  -8   1    5.98    0.37
  -3  -8  -1   17.70    0.52
  -3   8   1   17.74    0.64
  -3   8   1   16.70    0.64
   3  -8   1   17.43    0.63
  -3   8  -1   17.42    0.62
   3  -8  -1   17.54    0.62
  -3   8  -1   17.69    0.64
  -3  -8   1   17.58    0.52
  -4   8   1   19.77    0.71
  -4  -8  -1   20.17    0.52
   4  -8   1   19.63    0.68
  -4   8   1   20.08    0.71
  -4  -8   1   20.06    0.52
   4  -8  -1   19.68    0.62
  -4   8  -1   19.44    0.69
   4  -8  -1   19.00    0.66
  -4   8  -1   19.74    0.71
  -5   8   1    2.99    0.42
  -5   8   1    3.26    0.44
   5  -8   1    2.88    0.42
   5  -8  -1    2.20    0.30
  -5   8  -1    2.74    0.41
  -5   8  -1    2.56    0.38
   0  -9   1   14.55    0.58
   0  -9  -1   15.42    0.58
   0  -9  -1   15.41    0.56
  -1  -9  -1   22.47    0.68
   1  -9   1   22.30    0.70
  -1  -9  -1   21.86    0.63
  -1  -9   1   21.94    0.66
   1  -9  -1   21.01    0.69
  -1  -9   1   21.58    0.63
   1  -9  -1   21.18    0.65
   2  -9   1   17.81    0.64
  -2  -9  -1   17.11    0.55
  -2   9   1   18.23    0.62
  -2  -9  -1   16.48    0.57
   2  -9  -1   17.02    0.59
  -2  -9   1   17.51    0.56
   2  -9  -1   16.93    0.63
  -2  -9   1   15.89    0.58
  -2   9  -1   18.16    0.62
  -3  -9  -1   23.16    0.61
   3  -9   1   22.06    0.73
  -3   9   1   22.13    0.74
  -3   9   1   21.84    0.71
  -3   9  -1   21.92    0.72
  -3   9  -1   23.10    0.76
   3  -9  -1   21.27    0.66
  -3  -9   1   22.56    0.61
   3  -9  -1   21.60    0.72
  -4   9   1   10.01    0.59
   4  -9   1    9.51    0.55
  -4   9   1   10.43    0.57
  -4  -9  -1   10.35    0.42
  -4  -9   1   10.36    0.43
   4  -9  -1    9.97    0.52
  -4   9  -1    9.82    0.57
  -4   9  -1   11.49    0.58
   4  -9  -1    9.74    0.54
   5  -9   1    4.33    0.48
  -5   9   1    5.59    0.51
  -5   9   1    5.24    0.52
  -5   9  -1    5.83    0.53
   5  -9  -1    5.64    0.50
  -5   9  -1    5.84    0.52
   0 -10  -1   17.52    0.60
   0 -10   1   17.40    0.61
   0 -10  -1   17.89    0.65
   0 -10   1   17.86    0.64
   1 -10   1   10.54    0.52
   1 -10   1   10.44    0.54
  -1 -10  -1   10.06    0.53
  -1 -10  -1   10.46    0.49
   1 -10  -1   10.63    0.55
  -1 -10   1    9.96    0.49
   1 -10  -1   10.62    0.52
  -1 -10   1    9.78    0.53
   2 -10   1    1.44    0.30
  -2 -10  -1    1.76    0.26
  -2  10   1    2.68    0.38
  -2 -10   1    1.97    0.27
   2 -10  -1    1.95    0.30
  -2  10  -1    2.56    0.37
   2 -10  -1    1.46    0.30
   3 -10   1    3.30    0.45
  -3  10   1    4.16    0.44
  -3  10   1    4.56    0.46
  -3 -10  -1    4.58    0.39
  -3  10  -1    4.54    0.47
   3 -10  -1    4.58    0.44
   3 -10  -1    3.89    0.45
  -3  10  -1    4.29    0.42
  -3 -10   1    4.92    0.39
  -4 -10  -1   32.06    0.76
  -4  10   1   31.35    0.96
  -4  10   1   29.97    0.96
   4 -10   1   32.55    0.88
   4 -10   1   30.67    0.95
   4 -10  -1   31.50    0.95
  -4 -10   1   32.63    0.77
   4 -10  -1   31.98    0.88
  -4  10  -1   32.32    0.98
  -4  10  -1   30.77    0.97
   0 -11  -1    2.59    0.35
   0 -11  -1    2.87    0.40
   0 -11   1    2.99    0.40
   0 -11   1    2.64    0.42
   1 -11   1    2.13    0.33
   1 -11   1    2.05    0.32
  -1 -11  -1    1.96    0.32
  -1 -11  -1    2.98    0.41
   1 -11  -1    2.08    0.33
  -1 -11   1    2.21    0.31
  -1 -11   1    2.31    0.33
   1 -11  -1    2.48    0.33
   2 -11   1    9.25    0.53
  -2 -11  -1    9.92    0.51
   2 -11   1   10.31    0.57
  -2  11   1    9.68    0.54
   2 -11  -1   10.32    0.57
  -2  11  -1   10.09    0.56
   2 -11  -1    9.59    0.54
  -2 -11   1    9.96    0.51
   1   0   2  181.16    2.88
   1   0  -2  176.45    2.70
  -1   0  -2  174.21    2.94
   1   0  -2  170.41    2.94
   1   0  -2  173.27    2.69
  -1   0  -2  173.65    2.86
   1   0   2  177.38    2.95
   1   0  -2  175.25    2.52
   1   0  -2  177.18    3.01
  -1   0   2  174.71    3.06
   1   0   2  175.04    2.50
  -1   0   2  167.17    2.91
  -2   0  -2  404.49    6.74
   2   0   2  402.89    6.79
  -2   0  -2  409.47    6.93
  -2   0   2  404.62    6.80
   2   0   2  425.04    6.65
   2   0  -2  409.62    5.71
  -3   0   2  438.58    7.50
  -3   0  -2  435.28    7.13
   3   0  -2  434.00    6.04
  -3   0   2  436.65    7.32
  -3   0  -2  429.27    7.37
   4   0   2   20.05    0.32
  -4   0   2   20.26    0.57
  -4   0  -2   19.91    0.55
  -4   0  -2   20.12    0.58
   4   0  -2   19.86    0.31
  -4   0   2   20.20    0.59
  -5   0  -2    9.48    0.47
  -5   0  -2    9.31    0.44
  -5   0   2    9.10    0.42
  -5   0   2    8.82    0.43
  -6   0  -2    7.44    0.46
  -6   0   2    7.07    0.47
  -6   0  -2    7.36    0.49
  -6   0   2    7.35    0.49
  -7   0  -2   22.40    0.78
  -7   0  -2   20.96    0.80
  -7   0   2   21.98    0.81
   0   1  -2  280.79    4.44
   0  -1   2  276.59    4.45
   0  -1  -2  279.68    4.07
   0   1   2  278.68    4.45
   0  -1  -2  280.85    4.47
   0   1   2  268.49    4.34
   0   1   2  283.25    4.06
   2  -1   2  201.81    3.29
   2  -1   2  195.67    3.11
   2   1  -2  197.69    2.85
  -2  -1  -2  194.18    3.25
  -2   1   2  203.45    3.45
  -2   1   2  198.44    3.47
  -2   1  -2  200.67    3.20
   2  -1  -2  200.06    3.08
   2  -1  -2  194.15    3.12
   2   1   2  201.25    3.13
  -2   1  -2  202.96    3.47
   2   1   2  199.72    2.84
   3  -1   2   37.76    0.62
  -3   1   2   41.01    0.81
   3   1  -2   38.59    0.58
  -3  -1  -2   39.40    0.77
  -3  -1  -2   38.61    0.82
  -3   1   2   38.98    0.81
  -3   1  -2   39.17    0.80
   3   1   2   39.18    0.58
  -3  -1   2   39.74    0.83
   3  -1  -2   39.30    0.61
   3  -1  -2   39.79    0.62
  -3  -1   2   38.41    0.79
  -3   1  -2   39.21    0.79
  -4   1   2   18.92    0.57
  -4   1   2   18.97    0.55
  -4  -1  -2   18.75    0.55
   4  -1   2   18.25    0.32
  -4  -1  -2   18.92    0.53
  -4   1  -2   18.83    0.55
  -4  -1   2   19.61    0.55
  -4  -1   2   19.48    0.58
   4   1   2   18.93    0.31
   4  -1  -2   19.19    0.32
  -4   1  -2   18.89    0.56
   4  -1  -2   18.72    0.33
  -5  -1  -2    0.90    0.27
   5  -1   2    0.85    0.10
  -5  -1  -2    1.20    0.24
  -5   1   2    0.39    0.21
  -5   1   2    0.59    0.24
  -5  -1   2    1.18    0.27
   5  -1  -2    0.94    0.07
  -5   1  -2    0.78    0.24
   5  -1  -2    0.81    0.07
   5  -1  -2    0.97    0.08
  -5   1  -2    0.65    0.24
  -6   1   2   10.93    0.55
  -6  -1  -2   11.04    0.51
  -6   1   2   11.37    0.54
   6  -1   2   10.78    0.26
  -6   1  -2   10.84    0.55
  -6   1  -2   10.17    0.52
  -6  -1   2   11.22    0.57
   6  -1  -2   10.23    0.27
  -7   1   2    2.64    0.38
  -7   1   2    2.60    0.40
  -7   1  -2    2.80    0.41
  -7   1  -2    2.59    0.38
  -7  -1   2    2.98    0.45
  -1   2   2   65.60    1.05
  -1  -2  -2   65.42    1.04
   1  -2   2   66.38    1.06
   1   2  -2   66.05    1.05
  -1  -2  -2   65.54    0.96
   1   2   2   63.55    1.05
   1   2   2   63.91    0.96
   1  -2  -2   65.12    1.06
  -1  -2   2   63.52    1.04
  -1   2  -2   64.25    1.09
  -1   2  -2   63.92    1.04
  -2   2   2  112.24    1.69
  -2   2   2  112.29    1.83
   2  -2   2  112.02    1.74
   2   2  -2  114.02    1.73
  -2   2   2  112.80    1.89
  -2  -2  -2  111.28    1.56
  -2   2  -2  109.83    1.85
   2   2   2  109.85    1.73
   2  -2  -2  110.15    1.74
   2   2   2  110.50    1.58
   2   2   2  107.38    1.78
  -2  -2   2  108.13    1.56
  -2   2  -2  108.42    1.83
  -2   2  -2  111.18    1.69
  -3   2   2  117.09    2.02
   3   2  -2  115.60    1.79
   3  -2   2  114.42    1.81
  -3   2   2  117.44    1.97
  -3   2  -2  114.88    1.99
   3  -2  -2  114.66    1.81
  -3  -2   2  113.42    2.01
  -3   2  -2  114.09    1.96
   4   2  -2   47.67    0.78
   4  -2   2   46.79    0.81
  -4   2   2   48.69    1.00
  -4   2   2   48.55    1.03
   4  -2  -2   47.36    0.81
  -4  -2   2   47.01    1.04
  -4   2  -2   47.77    1.00
  -4   2  -2   46.53    1.00
  -5   2   2   33.98    0.86
  -5   2   2   34.36    0.89
   5  -2   2   33.72    0.63
   5   2  -2   33.18    0.59
   5  -2  -2   33.87    0.58
   5  -2  -2   35.48    0.64
  -5  -2   2   35.29    0.90
  -5   2  -2   34.43    0.87
  -5   2  -2   34.03    0.86
   6  -2   2   12.49    0.34
  -6   2   2   11.62    0.55
  -6   2   2   11.48    0.57
  -6   2  -2   10.76    0.53
   6  -2  -2   12.15    0.33
  -6   2  -2   11.79    0.55
  -7   2   2    5.73    0.50
  -7   2   2    5.22    0.46
  -7   2  -2    5.58    0.49
  -7   2  -2    5.27    0.50
   0  -3  -2  974.72   15.38
   0  -3  -2  984.07   14.06
   0  -3   2  947.89   15.38
   0   3   2 1000.00   15.36
   0   3  -2  983.17   15.35
   1  -3   2  136.82    2.18
  -1  -3  -2  137.35    1.98
   1   3  -2  142.01    2.18
  -1   3   2  136.36    2.17
  -1  -3  -2  137.52    2.16
  -1   3   2  130.62    2.24
   1   3   2  140.46    2.17
  -1   3  -2  138.00    2.17
  -1  -3   2  134.67    2.16
   1  -3  -2  140.81    2.19
  -2   3   2    4.65    0.18
   2   3  -2    5.09    0.20
  -2   3   2    5.22    0.24
   2  -3   2    5.19    0.21
  -2   3   2    5.59    0.24
  -2  -3  -2    4.99    0.17
  -2   3  -2    5.14    0.25
   2   3   2    4.67    0.19
   2  -3  -2    4.52    0.21
  -2  -3   2    4.72    0.15
  -2   3  -2    4.67    0.17
  -2   3  -2    5.12    0.23
   3   3  -2  141.16    2.23
  -3  -3  -2  140.95    1.98
  -3   3   2  138.30    2.43
   3  -3   2  142.60    2.25
  -3   3   2  140.77    2.38
  -3  -3   2  141.46    1.98
   3  -3  -2  144.17    2.26
   3   3   2  144.24    2.23
  -3  -3   2  141.48    1.98
  -3   3  -2  138.67    2.38
  -3   3  -2  142.42    2.41
  -4   3   2   25.33    0.68
   4  -3   2   26.29    0.55
  -4   3   2   26.22    0.70
   4   3  -2   25.92    0.51
   4  -3  -2   25.38    0.55
   4   3   2   24.81    0.51
  -4   3  -2   25.50    0.68
  -4   3  -2   26.44    0.69
   5  -3   2    5.84    0.29
  -5   3   2    6.52    0.45
  -5   3   2    6.83    0.44
  -5   3  -2    5.65    0.39
  -5   3  -2    6.76    0.42
   5  -3  -2    4.74    0.29
   5  -3  -2    4.81    0.28
  -6   3   2   11.03    0.56
  -6   3   2   10.44    0.55
   6  -3   2   11.13    0.38
  -6   3  -2   10.69    0.54
   6  -3  -2   10.71    0.37
  -6   3  -2   10.17    0.55
  -7   3   2   16.05    0.72
  -7   3   2   16.50    0.71
  -7   3  -2   15.95    0.70
  -7   3  -2   15.99    0.70
   0  -4   2  165.08    2.68
   0  -4  -2  169.54    2.68
   0   4  -2  171.00    2.68
   0   4   2  169.35    2.68
   0  -4  -2  168.08    2.45
   1  -4   2    3.82    0.22
  -1  -4  -2    3.22    0.21
  -1  -4  -2    3.26    0.20
   1   4  -2    3.96    0.23
  -1  -4   2    3.76    0.20
   1   4   2    3.53    0.23
   1  -4  -2    3.71    0.22
  -2  -4  -2    4.12    0.21
  -2   4   2    4.67    0.25
   2   4  -2    4.00    0.24
  -2   4   2    4.45    0.24
   2  -4   2    4.41    0.24
  -2  -4   2    3.22    0.19
   2   4   2    3.59    0.22
   2  -4  -2    3.39    0.23
  -2   4  -2    4.24    0.23
  -3   4   2   81.19    1.29
  -3   4   2   80.08    1.52
  -3   4   2   81.84    1.29
   3   4  -2   82.76    1.38
   3  -4   2   82.52    1.40
  -3   4   2   80.34    1.48
  -3  -4  -2   81.77    1.21
   3  -4  -2   81.55    1.40
  -3   4  -2   78.74    1.48
  -3  -4   2   79.46    1.21
  -3   4  -2   79.77    1.49
  -3  -4   2   80.48    1.21
  -3   4  -2   80.80    1.29
   3   4   2   80.78    1.37
  -4   4   2   74.31    1.49
  -4   4   2   74.91    1.46
   4  -4   2   74.63    1.33
   4   4  -2   74.47    1.30
   4   4   2   74.16    1.29
  -4   4  -2   75.36    1.47
   4  -4  -2   74.88    1.33
  -4   4  -2   74.88    1.47
  -5   4   2   50.84    1.15
  -5   4   2   50.15    1.17
   5  -4   2   50.87    0.98
   5  -4  -2   51.09    0.98
  -5   4  -2   49.25    1.15
  -5   4  -2   48.49    1.14
   5  -4  -2   50.87    0.89
   6  -4   2   10.60    0.44
  -6   4   2   11.99    0.59
  -6   4   2   11.95    0.59
   6  -4  -2   11.87    0.44
  -6   4  -2   12.18    0.58
  -6   4  -2   12.38    0.59
  -7   4   2    3.28    0.48
  -7   4   2    3.34    0.48
  -7   4  -2    4.23    0.49
  -7   4  -2    2.99    0.43
   0  -5  -2  350.86    5.44
   0  -5   2  348.41    5.62
   0  -5  -2  352.26    4.97
  -1  -5  -2  153.94    2.29
  -1  -5  -2  153.91    2.49
   1  -5   2  156.36    2.53
   1  -5  -2  155.46    2.52
  -1  -5   2  152.40    2.49
  -2  -5  -2   53.84    0.92
   2  -5   2   55.68    1.04
  -2  -5  -2   54.87    0.98
  -2   5   2   54.28    1.06
  -2  -5   2   54.84    0.98
   2  -5  -2   55.56    1.04
  -2   5  -2   55.91    1.07
  -3   5   2   27.33    0.72
  -3  -5  -2   27.93    0.54
   3  -5   2   26.70    0.66
  -3   5   2   28.06    0.70
  -3   5  -2   28.42    0.72
   3  -5  -2   28.55    0.66
  -3   5  -2   27.82    0.69
  -3  -5   2   27.27    0.54
  -4  -5  -2  125.93    1.82
  -4  -5  -2  128.12    1.81
  -4   5   2  126.03    2.27
  -4   5   2  122.00    2.31
   4  -5   2  125.86    2.14
   4   5  -2  127.15    2.12
  -4  -5   2  128.38    1.81
   4   5   2  128.03    2.11
  -4   5  -2  127.40    2.29
  -4   5  -2  123.54    2.28
   4  -5  -2  127.88    2.15
  -4  -5   2  126.22    1.81
  -5   5   2    6.32    0.47
  -5   5   2    6.82    0.47
   5  -5   2    5.10    0.38
  -5   5  -2    6.27    0.44
   5  -5  -2    4.68    0.34
  -5   5  -2    6.63    0.48
   5  -5  -2    4.68    0.38
   6  -5   2   16.56    0.54
  -6   5   2   15.43    0.67
  -6   5   2   16.02    0.68
  -6   5  -2   15.69    0.67
   6  -5  -2   17.35    0.54
  -6   5  -2   15.89    0.65
  -7   5   2    6.16    0.54
  -7   5   2    5.66    0.54
   7  -5   2    5.13    0.41
   7  -5  -2    5.60    0.39
  -7   5  -2    5.36    0.51
  -7   5  -2    5.88    0.54
   0  -6  -2    0.40    0.15
   0  -6  -2    0.19    0.14
   0  -6   2    0.24    0.16
  -1  -6  -2  125.01    2.05
  -1  -6  -2  122.79    1.89
   1  -6   2  119.23    2.08
   1  -6  -2  121.07    2.08
  -1  -6   2  121.93    2.05
  -2  -6  -2   67.57    1.13
   2  -6   2   67.51    1.28
  -2  -6  -2   66.68    1.20
  -2   6   2   67.23    1.27
   2  -6  -2   67.20    1.27
  -2  -6   2   66.14    1.20
  -2  -6   2   65.81    1.13
  -3   6   2   68.93    1.42
   3  -6   2   68.01    1.33
  -3  -6  -2   72.46    1.16
  -3   6   2   69.94    1.38
  -3   6  -2   69.71    1.40
  -3  -6   2   69.76    1.15
  -3  -6   2   70.30    1.19
   3  -6  -2   71.87    1.34
  -3   6  -2   69.36    1.38
   4  -6   2   25.87    0.71
  -4  -6  -2   28.97    0.53
  -4   6   2   25.58    0.79
  -4   6   2   26.64    0.78
  -4  -6   2   28.54    0.54
  -4   6  -2   24.50    0.74
   4  -6  -2   26.95    0.71
  -4   6  -2   26.83    0.79
  -5   6   2   10.85    0.56
   5  -6   2   11.80    0.49
  -5   6   2   10.89    0.55
  -5   6  -2   11.59    0.57
   5  -6  -2   10.69    0.48
  -5   6  -2   10.64    0.53
  -6   6   2    4.73    0.48
   6  -6   2    4.70    0.39
  -6   6   2    4.65    0.48
  -6   6  -2    4.69    0.46
   6  -6  -2    5.57    0.40
  -6   6  -2    5.23    0.49
   0  -7   2    0.66    0.21
   0  -7  -2    0.54    0.20
   0  -7  -2    0.84    0.20
  -1  -7  -2   80.65    1.47
  -1  -7  -2   80.09    1.36
   1  -7   2   79.59    1.50
   1  -7  -2   79.87    1.50
  -1  -7   2   79.01    1.46
   1  -7  -2   79.92    1.38
  -2  -7  -2   28.44    0.66
  -2  -7  -2   27.81    0.63
   2  -7   2   28.26    0.73
  -2   7   2   27.16    0.70
  -2  -7   2   27.11    0.63
  -2  -7   2   27.66    0.66
   2  -7  -2   27.64    0.72
   3  -7   2   39.66    0.94
  -3  -7  -2   41.54    0.80
  -3   7   2   40.96    0.95
  -3   7   2   41.00    1.00
  -3   7  -2   39.87    0.98
  -3  -7   2   38.25    0.81
  -3  -7   2   39.95    0.80
   3  -7  -2   40.18    0.94
  -3   7  -2   41.90    0.97
  -4   7   2    4.53    0.43
  -4   7   2    3.82    0.42
  -4  -7  -2    5.06    0.29
  -4   7  -2    4.27    0.39
  -4  -7   2    4.78    0.30
  -4   7  -2    4.51    0.44
   4  -7  -2    4.28    0.37
   4  -7  -2    3.85    0.39
  -5   7   2   34.27    0.99
  -5   7   2   34.34    0.96
   5  -7   2   36.44    0.89
   5  -7  -2   35.74    0.88
  -5   7  -2   34.05    0.97
  -5   7  -2   35.33    0.97
   6  -7   2    0.58    0.24
  -6   7   2    0.32    0.33
  -6   7   2    0.45    0.32
  -6   7  -2    0.39    0.33
  -6   7  -2    0.30    0.30
   6  -7  -2    0.62    0.23
   0  -8  -2  123.03    2.17
   0  -8  -2  123.71    2.01
   0  -8   2  123.66    2.18
  -1  -8  -2   40.07    0.86
   1  -8   2   39.49    0.95
  -1  -8  -2   40.54    0.92
   1  -8  -2   39.90    0.88
   1  -8  -2   39.94    0.95
  -1  -8   2   40.04    0.91
   2  -8   2   36.40    0.91
  -2  -8  -2   36.23    0.84
  -2   8   2   36.18    0.87
  -2  -8  -2   36.56    0.80
  -2  -8   2   37.16    0.85
   2  -8  -2   36.52    0.90
  -2  -8   2   37.37    0.80
   2  -8  -2   37.26    0.84
  -3  -8  -2   45.25    0.88
  -3   8   2   44.53    1.09
   3  -8   2   44.17    1.04
  -3   8   2   43.80    1.03
  -3  -8   2   44.37    0.88
   3  -8  -2   43.84    0.94
   3  -8  -2   42.97    1.03
  -3   8  -2   43.69    1.05
  -3   8  -2   43.64    1.07
  -4   8   2    7.99    0.51
  -4  -8  -2    7.59    0.35
   4  -8   2    6.96    0.47
  -4   8   2    7.34    0.48
   4  -8  -2    7.18    0.47
  -4   8  -2    8.13    0.52
   4  -8  -2    7.92    0.45
  -4  -8   2    8.08    0.37
  -4   8  -2    8.05    0.47
   5  -8   2    2.64    0.32
  -5   8   2    2.89    0.43
  -5   8   2    2.90    0.43
  -5   8  -2    2.87    0.40
   5  -8  -2    2.64    0.32
  -5   8  -2    3.40    0.44
   0  -9   2   18.88    0.65
   0  -9  -2   18.93    0.62
   0  -9  -2   18.89    0.65
   1  -9   2    2.28    0.36
  -1  -9  -2    2.15    0.28
  -1  -9  -2    2.24    0.27
  -1  -9   2    2.31    0.27
   1  -9  -2    2.38    0.28
  -1  -9   2    2.39    0.28
   1  -9  -2    2.10    0.29
  -2  -9  -2    5.48    0.41
  -2   9   2    7.79    0.42
  -2  -9  -2    6.89    0.40
   2  -9   2    6.90    0.46
   2  -9  -2    6.43    0.44
  -2  -9   2    5.47    0.41
   2  -9  -2    6.43    0.45
  -2  -9   2    6.56    0.40
  -3  -9  -2   12.26    0.47
   3  -9   2   11.27    0.56
  -3   9   2   12.46    0.60
  -3   9   2   11.49    0.53
  -3   9  -2   11.85    0.54
   3  -9  -2   11.94    0.56
  -3  -9   2   12.18    0.46
  -3   9  -2   11.96    0.57
   3  -9  -2   12.24    0.53
  -4   9   2   12.12    0.60
  -4  -9  -2   12.48    0.44
  -4   9   2   12.13    0.59
   4  -9   2   11.57    0.58
   4  -9  -2   11.60    0.57
  -4  -9   2   12.20    0.46
   4  -9  -2   11.76    0.54
  -4   9  -2   11.91    0.57
  -4   9  -2   11.96    0.61
   5  -9   2   14.49    0.67
  -5   9   2   14.80    0.70
  -5   9   2   15.84    0.73
  -5   9  -2   16.26    0.71
  -5   9  -2   15.47    0.72
   5  -9  -2   15.01    0.66
   0 -10  -2   -0.17    0.22
   0 -10  -2    0.30    0.24
   0 -10   2    0.16    0.23
   0 -10   2    0.09    0.23
  -1 -10  -2   14.86    0.60
  -1 -10  -2   15.08    0.57
   1 -10   2   15.00    0.63
  -1 -10   2   15.03    0.60
  -1 -10   2   14.75    0.56
   1 -10  -2   15.13    0.58
   1 -10  -2   15.58    0.62
   2 -10   2   10.38    0.56
  -2  10   2   10.31    0.52
  -2 -10  -2   10.53    0.49
   2 -10  -2    9.91    0.51
  -2  10  -2   10.81    0.56
  -2 -10   2    9.74    0.48
   2 -10  -2    9.88    0.53
  -3 -10  -2    6.89    0.43
  -3  10   2    6.95    0.47
   3 -10   2    6.02    0.50
  -3  10   2    5.49    0.48
   3 -10  -2    6.25    0.50
   3 -10  -2    6.77    0.47
  -3  10  -2    6.52    0.50
  -3  10  -2    6.32    0.46
  -3 -10   2    6.89    0.42
   4 -10   2   28.05    0.90
  -4  10   2   27.91    0.91
  -4 -10  -2   28.02    0.71
  -4  10   2   27.90    0.94
   4 -10  -2   26.29    0.88
  -4  10  -2   27.94    0.92
  -4 -10   2   28.02    0.71
   4 -10  -2   27.77    0.82
  -4  10  -2   26.31    0.87
   0 -11   2   23.54    0.74
   0 -11  -2   22.60    0.73
   0 -11   2   23.53    0.77
   0 -11  -2   24.10    0.80
  -1  11   2    9.62    0.52
  -1 -11  -2    8.74    0.53
   1 -11   2    9.48    0.57
  -1 -11  -2    9.25    0.51
   1 -11   2    9.38    0.53
  -1 -11   2    9.40    0.55
  -1 -11   2    9.28    0.51
   1 -11  -2    9.27    0.57
   1 -11  -2    9.32    0.52
   2 -11   2    0.16    0.26
   2 -11   2    1.11    0.30
  -2 -11  -2    0.34    0.25
  -2  11   2    0.33    0.28
   2 -11  -2    0.18    0.27
  -2 -11   2    0.59    0.25
   2 -11  -2    0.21    0.26
  -2  11  -2    0.05    0.32
   0   0   3    3.74    0.10
   0   0  -3    4.69    0.11
   0   0   3    4.19    0.10
  -1   0  -3  265.67    3.80
  -1   0   3  259.25    4.37
  -1   0  -3  265.20    4.29
  -1   0   3  232.20    4.07
   1   0  -3  260.67    4.35
  -1   0   3  268.18    4.09
   1   0   3  267.99    4.39
  -1   0   3  270.38    4.47
   1   0  -3  270.15    4.14
   1   0  -3  262.00    4.42
  -1   0   3  266.85    3.81
   1   0  -3  267.84    3.83
   1   0   3  270.24    3.81
  -2   0   3   20.00    0.45
   2   0   3   19.93    0.43
  -2   0  -3   19.90    0.44
   2   0  -3   19.42    0.32
   2   0  -3   19.33    0.32
   2   0   3   19.75    0.32
   2   0   3   19.93    0.42
  -2   0  -3   19.37    0.42
  -2   0   3   21.30    0.44
   2   0  -3   19.86    0.32
  -3   0   3   53.31    1.02
  -3   0  -3   55.01    1.01
   3   0  -3   53.89    0.78
  -3   0  -3   53.23    1.03
   3   0   3   53.95    0.79
  -3   0   3   55.13    1.06
  -4   0   3  122.67    2.15
  -4   0   3  126.23    2.23
  -4   0  -3  123.01    2.13
   4   0  -3  123.15    1.74
  -4   0  -3  125.59    2.21
  -5   0   3    5.90    0.40
   5   0  -3    5.97    0.16
  -5   0  -3    5.40    0.40
  -5   0   3    6.65    0.41
  -5   0  -3    6.24    0.38
  -6   0  -3    0.07    0.25
  -6   0   3    0.07    0.26
  -6   0  -3   -0.12    0.27
  -6   0   3    0.16    0.27
  -7   0   3    0.34    0.32
  -7   0  -3    0.26    0.30
   0  -1  -3  142.95    2.15
   0   1   3  145.95    2.25
   0   1   3  145.23    2.11
   0  -1  -3  140.04    2.24
   0  -1  -3  144.15    2.36
   0   1  -3  141.32    2.32
   0  -1   3  140.40    2.28
   0   1   3  142.64    2.33
   0  -1   3  142.65    2.12
  -1  -1  -3   76.47    1.12
   1   1  -3   77.92    1.23
  -1   1   3   79.15    1.27
  -1  -1  -3   77.61    1.24
   1   1  -3   80.58    1.30
   1  -1   3   79.28    1.28
   1  -1   3   78.37    1.23
  -1   1   3   78.39    1.23
  -1   1   3   76.68    1.28
   1   1  -3   78.15    1.14
  -1   1   3   77.70    1.13
   1   1   3   80.02    1.13
  -1   1  -3   77.79    1.22
  -1  -1   3   78.65    1.30
   1  -1  -3   79.22    1.13
   1   1   3   79.88    1.24
   1  -1  -3   79.32    1.24
  -1   1  -3   80.36    1.28
   1  -1  -3   76.76    1.29
  -1  -1   3   78.74    1.22
  -1  -1   3   77.91    1.12
   1  -1  -3   80.35    1.27
   2   1  -3  500.87    7.22
   2  -1   3  511.90    8.39
  -2  -1  -3  511.32    7.06
   2   1  -3  511.52    7.81
  -2   1   3  512.11    8.50
  -2  -1  -3  506.71    8.21
  -2   1   3  506.87    8.73
   2  -1   3  495.40    7.89
   2  -1  -3  517.86    7.90
  -2  -1   3  513.22    8.63
   2   1   3  502.56    7.22
  -2  -1   3  503.41    7.05
   2   1   3  516.33    8.19
   2  -1  -3  498.76    7.89
  -2   1  -3  506.02    8.41
  -2   1  -3  522.29    8.51
   2  -1  -3  515.03    7.27
   3   1  -3   23.65    0.38
  -3   1   3   23.86    0.57
  -3   1   3   23.19    0.58
   3  -1   3   23.13    0.41
  -3  -1  -3   23.76    0.53
   3  -1  -3   23.70    0.39
   3   1   3   23.48    0.38
  -3   1  -3   25.65    0.57
   3  -1  -3   23.83    0.41
  -3   1  -3   23.38    0.55
  -3  -1   3   24.24    0.58
   3  -1  -3   23.51    0.41
  -4  -1  -3   33.98    0.80
  -4  -1  -3   33.14    0.75
   4   1  -3   34.03    0.53
  -4   1   3   34.07    0.79
   4  -1   3   33.89    0.56
  -4   1   3   33.93    0.81
  -4   1  -3   33.54    0.79
   4  -1  -3   33.80    0.56
  -4   1  -3   33.47    0.77
   4  -1  -3   34.00    0.54
  -4  -1   3   34.40    0.82
   4  -1  -3   34.15    0.56
   5  -1   3   20.94    0.39
  -5   1   3   20.16    0.65
  -5  -1  -3   20.26    0.61
  -5   1   3   20.95    0.67
  -5  -1   3   21.24    0.66
   5  -1  -3   21.29    0.39
   5  -1  -3   21.62    0.39
   5  -1  -3   21.22    0.38
  -5   1  -3   20.40    0.63
  -5   1  -3   21.04    0.65
  -6   1   3   47.37    1.13
   6  -1   3   48.96    0.81
  -6   1   3   46.67    1.17
  -6  -1  -3   48.83    1.11
  -6  -1   3   47.56    1.18
  -6   1  -3   46.29    1.11
  -6   1  -3   46.66    1.15
   6  -1  -3   48.81    0.81
  -7  -1  -3    0.66    0.30
  -7   1   3    0.60    0.34
  -7   1   3    0.45    0.33
  -7  -1   3    0.77    0.35
  -7   1  -3    0.53    0.31
  -7   1  -3    0.69    0.34
   0   2   3  215.28    3.17
   0  -2  -3  212.75    3.45
   0   2  -3  214.41    3.41
   0   2   3  213.56    3.44
   0  -2  -3  215.10    3.20
   0  -2   3  210.35    3.43
   1   2  -3  440.98    7.37
  -1   2   3  444.69    7.10
   1   2  -3  442.75    7.07
  -1  -2  -3  447.05    6.47
   1  -2   3  445.23    7.13
  -1   2  -3  445.37    7.32
   1   2   3  444.14    6.47
  -1  -2   3  449.00    7.03
   1  -2  -3  447.14    6.54
   1  -2  -3  450.84    7.17
   1   2   3  449.09    7.12
  -1   2  -3  453.66    7.08
  -2   2   3   36.65    0.59
  -2   2   3   37.81    0.59
   2  -2   3   36.64    0.69
  -2   2   3   35.53    0.72
  -2  -2  -3   35.67    0.56
  -2   2   3   36.26    0.70
   2  -2   3   36.34    0.63
   2   2  -3   36.58    0.62
  -2   2  -3   37.48    0.59
   2   2   3   36.18    0.58
   2  -2  -3   35.39    0.58
  -2  -2   3   35.04    0.55
  -2   2  -3   34.81    0.70
   2   2   3   34.65    0.65
  -2   2  -3   35.49    0.69
   2  -2  -3   35.69    0.63
   3   2  -3  127.66    1.98
  -3   2   3  128.54    2.16
  -3   2   3  126.39    2.21
   3  -2   3  127.60    2.00
  -3  -2  -3  128.23    2.10
  -3  -2   3  127.39    2.21
  -3   2  -3  125.75    2.15
   3  -2  -3  128.03    1.84
   3  -2  -3  128.72    2.01
  -3   2  -3  128.29    2.18
   4   2  -3   81.15    1.28
  -4  -2  -3   81.25    1.46
  -4   2   3   80.52    1.51
   4  -2   3   81.31    1.31
  -4   2   3   78.41    1.54
  -4   2  -3   80.99    1.53
   4  -2  -3   80.21    1.21
   4  -2  -3   81.37    1.31
  -4   2  -3   80.50    1.51
  -4  -2   3   80.32    1.56
  -5   2   3    4.85    0.41
  -5   2   3    5.49    0.37
   5   2  -3    5.09    0.20
   5  -2   3    5.11    0.24
   5  -2  -3    5.02    0.22
  -5   2  -3    4.38    0.40
   5  -2  -3    5.28    0.24
  -5  -2   3    5.33    0.39
  -5   2  -3    5.47    0.39
   6  -2   3    2.18    0.22
  -6   2   3    2.09    0.35
  -6   2   3    1.86    0.33
  -6   2  -3    1.87    0.32
   6  -2  -3    2.38    0.22
  -6   2  -3    2.09    0.33
  -7   2   3    2.04    0.36
  -7   2   3    1.66    0.36
  -7   2  -3    1.72    0.37
  -7   2  -3    2.18    0.38
   0  -3  -3   27.09    0.49
   0   3  -3   26.72    0.53
   0  -3   3   26.61    0.53
   0  -3  -3   26.86    0.53
   0   3   3   26.71    0.53
   1  -3   3   10.38    0.30
  -1  -3  -3   11.31    0.28
  -1  -3  -3   10.50    0.27
  -1   3   3   10.43    0.29
   1   3  -3   10.77    0.29
  -1   3   3   10.55    0.28
   1  -3  -3   11.67    0.31
   1  -3  -3   11.77    0.28
  -1  -3   3   11.52    0.28
  -1   3  -3   12.90    0.30
   1   3   3   11.72    0.30
  -2  -3  -3   60.62    0.93
  -2   3   3   61.34    1.14
   2  -3   3   60.44    1.04
  -2   3   3   60.26    1.09
   2   3  -3   62.15    1.03
  -2   3   3   58.94    1.00
  -2   3  -3   61.13    1.09
  -2   3  -3   60.70    1.00
  -2  -3   3   60.11    0.92
   2   3   3   59.12    1.02
  -2   3  -3   59.54    1.10
   2  -3  -3   61.86    1.05
  -2  -3   3   60.43    0.98
   2   3   3   61.22    1.03
  -3   3   3  121.68    2.08
  -3  -3  -3  121.57    1.72
   3   3  -3  121.04    1.94
   3  -3   3  122.38    1.96
  -3   3   3  119.97    2.13
  -3  -3   3  121.45    1.72
   3  -3  -3  122.50    1.96
   3   3   3  123.41    1.94
  -3   3  -3  118.95    2.08
  -3   3  -3  120.79    2.09
  -4   3   3   33.30    0.81
  -4   3   3   34.52    0.84
   4   3  -3   33.35    0.63
   4  -3   3   33.86    0.66
   4  -3  -3   31.97    0.61
   4   3   3   32.06    0.64
  -4   3  -3   33.94    0.81
   4  -3  -3   32.89    0.67
  -4   3  -3   33.72    0.80
  -5   3   3   62.80    1.33
   5  -3   3   65.00    1.12
  -5   3   3   63.26    1.37
  -5   3  -3   61.87    1.33
   5  -3  -3   63.10    1.12
   5  -3  -3   61.60    1.02
  -5   3  -3   62.14    1.33
  -6   3   3    2.22    0.36
  -6   3   3    2.72    0.41
   6  -3   3    1.73    0.26
   6  -3  -3    2.01    0.26
  -6   3  -3    2.05    0.34
  -6   3  -3    2.67    0.38
  -7   3   3   32.40    1.01
  -7   3   3   33.80    1.00
  -7   3  -3   31.71    0.98
  -7   3  -3   32.80    0.98
   0  -4   3  148.13    2.42
   0   4  -3  152.67    2.42
   0  -4  -3  149.57    2.42
   0   4   3  153.41    2.43
   0  -4  -3  152.28    2.22
   1  -4   3  282.86    4.37
  -1  -4  -3  283.61    4.09
  -1   4   3  269.07    4.61
   1   4  -3  281.58    4.36
  -1  -4  -3  284.42    4.44
   1   4   3  285.74    4.36
   1  -4  -3  280.89    4.11
  -1  -4   3  274.66    4.42
   1  -4  -3  282.58    4.37
   2   4  -3   30.94    0.63
  -2  -4  -3   31.27    0.57
  -2   4   3   31.96    0.71
   2  -4   3   32.26    0.66
  -2   4   3   31.72    0.67
  -2  -4   3   30.33    0.59
   2   4   3   30.65    0.63
  -2   4  -3   32.01    0.66
   2  -4  -3   31.90    0.65
   3   4  -3  155.19    2.47
  -3   4   3  153.24    2.39
  -3   4   3  153.88    2.39
   3  -4   3  154.41    2.50
  -3  -4  -3  155.32    2.21
  -3   4   3  149.97    2.66
  -3   4   3  152.10    2.59
  -3  -4   3  153.43    2.21
   3   4   3  156.97    2.47
  -3   4  -3  156.23    2.39
  -3  -4   3  155.69    2.21
   3  -4  -3  159.59    2.50
  -3   4  -3  150.18    2.61
  -3   4  -3  154.11    2.63
   4   4  -3  112.10    1.85
   4  -4   3  110.69    1.88
  -4   4   3  112.23    2.02
  -4   4   3  111.27    2.08
  -4   4  -3  108.81    2.02
  -4   4  -3  111.64    2.03
   4  -4  -3  111.78    1.88
   4   4   3  113.25    1.84
   4  -4  -3  110.90    1.71
  -5   4   3   16.21    0.62
  -5   4   3   15.12    0.58
   5  -4   3   15.17    0.47
   5  -4  -3   15.47    0.48
  -5   4  -3   15.41    0.60
   5  -4  -3   15.17    0.44
  -5   4  -3   14.64    0.58
  -6   4   3    4.62    0.45
  -6   4   3    4.41    0.45
  -6   4  -3    4.59    0.45
   6  -4  -3    4.38    0.33
  -6   4  -3    4.34    0.43
  -7   4   3   11.03    0.63
  -7   4   3   11.37    0.64
  -7   4  -3   10.88    0.61
  -7   4  -3   11.55    0.66
   0  -5   3  139.00    2.32
   0  -5  -3  142.99    2.32
   0  -5  -3  142.40    2.13
  -1  -5  -3   46.91    0.84
  -1  -5  -3   48.29    0.90
   1  -5   3   47.48    0.93
  -1  -5   3   47.58    0.90
   1  -5  -3   48.01    0.93
   1  -5  -3   48.30    0.85
  -2   5   3    6.59    0.30
   2  -5   3    6.38    0.31
  -2  -5  -3    6.03    0.26
  -2  -5  -3    6.06    0.27
  -2   5  -3    6.87    0.29
  -2  -5   3    6.45    0.26
   2  -5  -3    6.06    0.30
  -3   5   3   10.84    0.45
  -3   5   3   10.85    0.43
  -3  -5  -3   10.79    0.32
   3  -5   3   10.12    0.40
  -3   5  -3   10.84    0.45
  -3   5  -3   10.36    0.40
  -3  -5   3    9.20    0.31
  -3  -5   3   10.25    0.26
  -3  -5   3   10.70    0.31
   3  -5  -3   10.68    0.40
   4  -5   3   27.19    0.70
  -4   5   3   28.95    0.78
   4   5  -3   26.42    0.68
  -4   5   3   28.96    0.80
  -4  -5  -3   29.37    0.50
  -4   5  -3   27.90    0.76
  -4   5  -3   27.96    0.75
   4   5   3   27.19    0.67
  -4  -5   3   27.79    0.50
   4  -5  -3   27.26    0.69
   4  -5  -3   27.13    0.63
  -5   5   3  129.20    2.45
  -5   5   3  126.78    2.37
   5  -5   3  133.15    2.21
   5  -5  -3  130.59    2.01
  -5   5  -3  126.03    2.39
   5  -5  -3  134.06    2.21
  -5   5  -3  125.81    2.39
  -6   5   3    5.44    0.48
   6  -5   3    5.12    0.38
  -6   5   3    5.17    0.44
  -6   5  -3    4.98    0.45
  -6   5  -3    5.41    0.47
   6  -5  -3    6.19    0.36
  -7   5   3    9.42    0.62
   7  -5   3    9.45    0.47
  -7   5   3    9.16    0.61
  -7   5  -3    9.30    0.61
   7  -5  -3    9.55    0.45
  -7   5  -3    9.41    0.61
   0  -6   3   -0.01    0.15
   0  -6  -3    0.22    0.15
   0  -6  -3    0.21    0.14
  -1  -6  -3   20.81    0.51
   1  -6   3   19.84    0.57
  -1  -6  -3   21.01    0.54
  -1  -6   3   20.92    0.54
   1  -6  -3   21.60    0.53
   1  -6  -3   21.26    0.56
   2  -6   3   73.61    1.40
  -2  -6  -3   73.80    1.33
  -2  -6  -3   75.99    1.25
  -2   6   3   73.97    1.39
  -2  -6   3   74.71    1.32
   2  -6  -3   78.13    1.41
   2  -6  -3   76.66    1.28
  -2   6  -3   75.90    1.41
  -3   6   3   29.62    0.79
  -3   6   3   29.55    0.75
   3  -6   3   27.92    0.72
  -3  -6  -3   30.89    0.61
   3  -6  -3   29.88    0.66
  -3  -6   3   28.45    0.60
   3  -6  -3   29.79    0.72
  -3   6  -3   28.79    0.78
  -3   6  -3   28.46    0.72
  -3  -6   3   28.18    0.59
  -4  -6  -3   75.67    1.16
  -4   6   3   72.22    1.54
  -4   6   3   72.44    1.49
   4  -6   3   71.56    1.40
  -4  -6   3   75.62    1.16
   4  -6  -3   74.44    1.40
   4  -6  -3   75.95    1.29
  -4   6  -3   72.52    1.51
  -4   6  -3   72.13    1.48
   5  -6   3    5.38    0.39
  -5   6   3    5.23    0.45
  -5   6   3    5.68    0.47
   5  -6  -3    5.38    0.39
  -5   6  -3    5.59    0.46
  -5   6  -3    4.87    0.41
  -6   6   3    2.94    0.44
   6  -6   3    2.41    0.37
  -6   6   3    2.73    0.43
  -6   6  -3    2.67    0.40
  -6   6  -3    3.23    0.44
   6  -6  -3    3.25    0.35
   0  -7  -3  411.79    6.43
   0  -7  -3  413.05    5.88
   0  -7   3  407.15    6.43
  -1  -7  -3   41.42    0.89
  -1  -7  -3   41.57    0.84
   1  -7   3   40.73    0.93
  -1  -7   3   40.79    0.89
   1  -7  -3   40.55    0.91
   1  -7  -3   41.48    0.86
  -2   7   3    1.09    0.24
  -2  -7  -3    0.48    0.18
   2  -7   3    0.52    0.20
  -2  -7  -3    0.33    0.17
   2  -7  -3    0.32    0.18
  -2  -7   3    0.16    0.16
   2  -7  -3    0.44    0.20
  -3   7   3   21.59    0.66
  -3   7   3   22.90    0.71
  -3  -7  -3   22.37    0.55
   3  -7   3   20.04    0.66
  -3   7  -3   23.10    0.67
   3  -7  -3   20.92    0.65
  -3  -7   3   21.09    0.55
  -3   7  -3   21.57    0.70
  -3  -7   3   18.65    0.54
   3  -7  -3   22.22    0.61
  -4   7   3   56.30    1.26
  -4  -7  -3   58.06    0.97
  -4   7   3   55.92    1.30
   4  -7   3   56.55    1.21
   4  -7  -3   55.81    1.19
  -4   7  -3   55.99    1.28
  -4  -7   3   57.13    0.97
   4  -7  -3   57.78    1.10
  -4   7  -3   55.11    1.23
  -5   7   3    0.33    0.29
   5  -7   3    0.15    0.22
  -5   7   3    0.48    0.28
  -5   7  -3    0.31    0.32
   5  -7  -3    0.15    0.21
  -5   7  -3    0.81    0.29
   6  -7   3   -0.04    0.22
  -6   7   3   -0.07    0.29
  -6   7   3   -0.01    0.30
   6  -7  -3    0.12    0.21
  -6   7  -3    0.08    0.29
  -6   7  -3   -0.08    0.31
   0  -8  -3    2.15    0.26
   0  -8   3    1.96    0.27
   0  -8  -3    2.04    0.27
  -1  -8  -3   50.68    1.00
  -1  -8  -3   50.88    1.07
   1  -8   3   49.64    1.10
  -1  -8   3   49.46    1.06
   1  -8  -3   49.30    1.09
   1  -8  -3   50.15    1.02
   2  -8   3   36.96    0.92
  -2  -8  -3   37.24    0.86
  -2   8   3   37.13    0.87
  -2  -8  -3   38.06    0.82
  -2  -8   3   37.37    0.85
   2  -8  -3   36.80    0.91
  -2  -8   3   36.43    0.80
   2  -8  -3   37.59    0.85
  -3   8   3   15.99    0.59
  -3  -8  -3   16.37    0.50
   3  -8   3   15.56    0.61
  -3   8   3   16.50    0.64
  -3   8  -3   16.04    0.58
   3  -8  -3   15.92    0.59
  -3   8  -3   16.70    0.63
  -3  -8   3   16.35    0.50
   3  -8  -3   16.39    0.56
  -4   8   3   32.99    0.91
  -4   8   3   31.73    0.94
  -4  -8  -3   33.58    0.69
   4  -8   3   32.15    0.88
   4  -8  -3   32.25    0.87
  -4   8  -3   30.75    0.87
   4  -8  -3   33.72    0.81
  -4   8  -3   32.82    0.94
  -4  -8   3   34.41    0.70
  -5   8   3    0.20    0.30
  -5   8   3    0.00    0.30
   5  -8   3   -0.16    0.23
   5  -8  -3   -0.23    0.22
  -5   8  -3   -0.02    0.26
  -5   8  -3   -0.32    0.30
   0  -9  -3  152.38    2.46
   0  -9  -3  156.20    2.68
   0  -9   3  151.32    2.67
  -1   9   3    4.61    0.37
   1  -9   3    4.38    0.42
  -1  -9  -3    3.46    0.39
  -1  -9  -3    3.69    0.37
   1  -9  -3    3.42    0.38
   1  -9  -3    4.14    0.40
  -1  -9   3    3.66    0.38
  -2   9   3    5.53    0.40
   2  -9   3    4.73    0.43
  -2  -9  -3    4.76    0.38
   2  -9  -3    5.07    0.41
  -2  -9   3    4.87    0.38
   2  -9  -3    4.62    0.42
  -3   9   3    3.59    0.39
   3  -9   3    3.13    0.42
  -3  -9  -3    3.81    0.35
  -3   9   3    3.36    0.41
   3  -9  -3    3.43    0.41
  -3  -9   3    4.24    0.35
  -3   9  -3    3.74    0.42
  -3   9  -3    3.69    0.40
   3  -9  -3    4.00    0.40
   4  -9   3    7.01    0.50
  -4   9   3    6.99    0.49
  -4  -9  -3    7.16    0.38
  -4   9   3    7.22    0.52
   4  -9  -3    7.37    0.50
  -4   9  -3    7.72    0.54
  -4  -9   3    7.27    0.39
  -4   9  -3    7.13    0.50
   4  -9  -3    7.07    0.47
  -5   9   3   22.80    0.86
  -5   9   3   22.84    0.85
   5  -9   3   24.10    0.81
  -5   9  -3   23.67    0.83
   5  -9  -3   23.35    0.79
  -5   9  -3   21.91    0.85
   0 -10  -3    5.29    0.45
   0 -10  -3    4.90    0.41
   0 -10   3    4.95    0.42
   1 -10   3    9.37    0.54
  -1 -10  -3   10.08    0.49
  -1 -10  -3    9.27    0.52
  -1  10   3    9.70    0.47
  -1 -10   3    9.99    0.48
   1 -10  -3    9.64    0.51
   1 -10  -3    9.86    0.54
  -1 -10   3    9.29    0.52
   2 -10   3    9.48    0.54
  -2 -10  -3    9.37    0.47
  -2  10   3    9.00    0.48
   2 -10  -3    8.84    0.50
  -2 -10   3    8.94    0.46
   2 -10  -3    8.86    0.53
  -3  10   3   37.60    0.98
  -3 -10  -3   38.34    0.87
   3 -10   3   38.03    1.03
  -3  10   3   37.88    1.07
  -3  10  -3   38.44    1.02
  -3 -10   3   38.80    0.87
  -3  10  -3   36.92    1.03
   3 -10  -3   38.60    1.03
   3 -10  -3   38.64    0.95
  -4 -10  -3    1.88    0.26
  -4  10   3    2.12    0.39
  -4  10   3    2.18    0.39
   4 -10   3    1.29    0.35
  -4 -10   3    1.71    0.26
  -4  10  -3    2.15    0.40
   4 -10  -3    1.59    0.35
   4 -10  -3    1.87    0.32
  -4  10  -3    2.77    0.45
   0 -11  -3    3.48    0.43
   0 -11   3    3.55    0.42
   0 -11   3    3.54    0.44
   0 -11  -3    4.37    0.48
  -1  11   3    6.98    0.45
   1 -11   3    7.49    0.53
  -1 -11  -3    6.59    0.52
  -1 -11  -3    7.07    0.48
  -1 -11   3    7.45    0.52
  -1 -11   3    6.98    0.47
   1 -11  -3    7.35    0.49
   1 -11  -3    7.51    0.53
   2 -11   3   -0.02    0.27
  -2 -11  -3    0.33    0.24
  -2  11   3    0.23    0.27
  -2  11  -3    0.24    0.28
   2 -11  -3    0.44    0.26
   2 -11  -3    0.30    0.27
  -2 -11   3    0.45    0.24
  -2  11  -3    0.21    0.34
   0   0  -4    9.86    0.19
   0   0   4   10.34    0.19
   0   0   4    9.85    0.21
   0   0  -4   10.02    0.21
   1   0  -4  524.79    8.15
  -1   0   4  522.96    8.12
   1   0  -4  527.19    7.50
   1   0  -4  498.77    8.38
   1   0   4  526.59    7.47
   1   0   4  523.88    8.49
  -1   0  -4  527.40    7.47
   1   0  -4  524.34    8.56
  -1   0   4  522.23    8.11
   1   0   4  527.84    8.17
  -1   0   4  526.87    7.45
  -1   0   4  522.81    8.62
  -2   0  -4    1.79    0.15
   2   0  -4    1.86    0.10
  -2   0   4    1.56    0.16
   2   0   4    1.74    0.10
   2   0  -4    2.07    0.09
   2   0  -4    1.64    0.09
   2   0   4    1.86    0.15
   2   0   4    1.70    0.14
  -2   0   4    1.58    0.14
  -3   0   4  121.34    2.07
   3   0  -4  122.82    1.88
   3   0  -4  121.19    1.73
   3   0   4  123.82    1.74
   3   0  -4  123.60    1.88
  -3   0  -4  123.28    2.11
  -3   0   4  124.64    2.13
  -3   0  -4  122.48    2.04
  -4   0  -4   29.79    0.74
   4   0  -4   30.72    0.50
   4   0  -4   30.42    0.50
  -4   0   4   30.97    0.74
  -4   0   4   31.55    0.77
  -4   0  -4   29.86    0.71
   4   0  -4   29.90    0.49
   5   0  -4    0.95    0.13
   5   0  -4    0.95    0.12
  -5   0   4    0.85    0.25
  -5   0  -4    0.64    0.23
   5   0  -4    0.93    0.12
  -5   0   4    1.09    0.27
  -5   0  -4    1.14    0.26
   6   0   4    8.21    0.22
  -6   0   4    7.63    0.50
  -6   0  -4    7.40    0.49
  -6   0  -4    7.96    0.45
  -6   0   4    7.43    0.48
   6   0  -4    8.58    0.22
  -7   0  -4    1.87    0.35
  -7   0   4    2.63    0.40
   0  -1  -4  125.97    2.00
   0   1   4  130.31    1.84
   0   1  -4  125.67    1.94
   0  -1   4  127.62    1.86
   0   1  -4  126.66    2.03
   0  -1   4  124.47    2.07
   0   1   4  127.13    2.08
   0   1  -4  128.39    2.02
   0  -1  -4  126.11    1.90
   2   1  -4   94.85    1.48
  -2  -1  -4   94.88    1.34
   2   1  -4   94.71    1.36
  -2   1   4   96.87    1.59
  -2  -1  -4   97.12    1.55
   2  -1   4   95.54    1.49
   2  -1   4   97.03    1.60
   2  -1  -4   94.28    1.49
   2  -1  -4   95.49    1.49
   2   1   4   93.40    1.36
  -2   1  -4   96.26    1.60
  -2   1  -4   92.52    1.58
   2  -1  -4   95.80    1.37
  -2  -1   4   93.85    1.62
   2   1   4   95.95    1.55
   3   1  -4    7.70    0.18
   3  -1   4    7.77    0.19
  -3   1   4    7.29    0.32
  -3   1   4    7.86    0.31
  -3  -1  -4    8.02    0.29
   3   1  -4    8.08    0.19
   3  -1  -4    8.16    0.20
  -3   1  -4    8.33    0.31
   3  -1  -4    7.80    0.20
   3  -1  -4    7.67    0.19
  -3  -1   4    7.59    0.31
  -3   1  -4    7.97    0.31
   3   1   4    7.75    0.18
  -4  -1  -4  103.45    1.80
   4  -1   4  102.10    1.61
  -4   1   4  104.91    1.85
   4   1  -4  103.90    1.48
  -4   1   4  103.07    1.90
   4   1  -4  103.83    1.59
   4  -1  -4  101.87    1.61
   4  -1  -4  103.53    1.61
   4  -1  -4  103.24    1.49
  -4  -1   4  101.32    1.89
  -4   1  -4  103.04    1.87
  -4   1  -4  101.57    1.82
  -5   1   4   11.42    0.51
   5   1  -4   11.72    0.24
   5  -1   4   11.65    0.27
  -5  -1  -4   11.20    0.46
  -5   1   4   11.36    0.50
   5  -1  -4   10.81    0.26
   5  -1  -4   10.55    0.27
  -5   1  -4   10.33    0.49
  -5  -1   4   10.31    0.50
  -5   1  -4   10.15    0.48
   5  -1  -4   10.56    0.27
   6  -1   4   20.02    0.42
  -6  -1  -4   19.89    0.65
  -6   1   4   19.89    0.70
  -6   1   4   19.83    0.72
   6  -1  -4   20.88    0.42
  -6  -1   4   19.59    0.72
  -6   1  -4   21.47    0.72
  -6   1  -4   19.18    0.66
  -7   1   4    0.02    0.30
  -7   1   4   -0.31    0.29
  -7  -1  -4   -0.03    0.27
  -7  -1   4   -0.07    0.32
  -7   1  -4   -0.03    0.31
  -7   1  -4   -0.01    0.29
   0   2  -4  964.96   15.09
   0  -2   4  953.07   15.14
   0  -2  -4  983.42   15.17
   0   2   4  982.99   15.14
   0  -2  -4  961.32   13.83
   0   2   4  975.83   13.77
   1  -2   4  880.65   13.71
   1   2  -4  868.40   13.61
  -1  -2  -4  872.85   12.45
  -1   2   4  876.63   13.60
   1   2  -4  872.42   14.06
   1  -2  -4  883.45   12.50
  -1   2  -4  875.14   13.58
   1  -2  -4  881.10   13.70
  -1  -2   4  869.34   12.41
   1   2   4  878.66   12.44
   1  -2  -4  870.27   13.80
   1   2   4  875.29   13.61
  -1   2  -4  874.20   13.96
   1   2   4  857.66   13.44
  -1  -2   4  855.99   13.56
   2  -2   4    1.06    0.13
  -2   2   4    0.97    0.10
   2   2  -4    1.08    0.12
  -2   2   4    1.16    0.17
  -2  -2  -4    1.20    0.11
   2  -2  -4    0.88    0.13
  -2  -2   4    0.98    0.10
  -2  -2   4    1.04    0.16
  -2   2  -4    1.00    0.14
   2   2   4    1.19    0.14
  -2   2  -4    1.09    0.14
   2  -2  -4    0.96    0.13
  -3  -2  -4   66.74    1.19
   3  -2   4   66.73    1.12
   3   2  -4   67.20    1.11
  -3   2   4   67.41    1.29
  -3   2   4   68.19    1.25
   3  -2  -4   69.11    1.04
  -3   2  -4   67.46    1.25
   3  -2  -4   69.88    1.13
  -3  -2   4   68.29    1.28
  -3   2  -4   69.10    1.25
   4  -2   4   78.14    1.28
   4   2  -4   78.94    1.26
  -4   2   4   78.25    1.47
  -4  -2  -4   79.76    1.43
  -4   2   4   78.73    1.52
  -4   2  -4   77.52    1.47
   4  -2  -4   77.64    1.18
   4  -2  -4   78.82    1.29
  -4   2  -4   78.80    1.49
  -4  -2   4   76.99    1.52
  -5   2   4   17.54    0.62
  -5  -2  -4   17.70    0.56
  -5   2   4   17.60    0.62
   5  -2   4   18.12    0.41
   5   2  -4   17.92    0.38
  -5   2  -4   17.07    0.59
   5  -2  -4   17.26    0.41
  -5   2  -4   15.90    0.60
  -5  -2   4   17.39    0.63
   5  -2  -4   16.93    0.38
  -6   2   4    4.50    0.44
   6  -2   4    4.74    0.25
  -6   2   4    4.03    0.43
   6  -2  -4    5.05    0.25
  -6  -2   4    5.14    0.46
  -6   2  -4    4.61    0.42
  -6   2  -4    4.83    0.43
  -7   2   4   14.09    0.66
  -7   2   4   13.19    0.67
  -7   2  -4   13.62    0.66
  -7   2  -4   13.61    0.64
   0   3  -4  210.50    3.32
   0  -3   4  210.22    3.35
   0  -3  -4  212.85    3.00
   0  -3  -4  210.21    3.28
   0   3   4  210.39    3.28
  -1   3   4   88.25    1.45
  -1  -3  -4   88.51    1.32
   1  -3   4   88.88    1.46
  -1  -3  -4   88.32    1.43
  -1   3   4   88.21    1.44
   1   3  -4   90.20    1.45
   1  -3  -4   87.70    1.33
   1  -3  -4   87.63    1.46
   1   3   4   88.39    1.45
  -1   3  -4   87.29    1.44
  -1  -3   4   86.45    1.44
   2   3  -4   89.72    1.45
  -2   3   4   88.65    1.57
  -2   3   4   88.17    1.42
  -2   3   4   86.62    1.42
   2  -3   4   88.15    1.46
  -2  -3  -4   88.90    1.31
  -2   3   4   88.30    1.51
  -2   3  -4   87.80    1.42
  -2   3  -4   88.10    1.51
  -2  -3   4   86.95    1.40
  -2  -3   4   88.59    1.31
   2  -3  -4   88.51    1.34
   2   3   4   85.95    1.43
   2  -3  -4   90.09    1.47
   2   3   4   90.02    1.45
  -3   3   4   58.69    1.18
  -3   3   4   59.85    1.14
   3  -3   4   60.12    1.04
   3   3  -4   59.40    1.02
  -3  -3  -4   59.99    0.89
   3   3   4   59.96    1.02
  -3   3  -4   58.18    1.15
  -3  -3   4   59.00    0.89
   3  -3  -4   58.59    0.95
  -3   3  -4   60.07    1.13
   3  -3  -4   60.25    1.05
  -4   3   4  180.16    3.04
   4   3  -4  180.64    2.82
  -4   3   4  178.82    3.12
   4  -3   4  184.07    2.86
  -4   3  -4  174.34    3.03
  -4   3  -4  179.92    3.07
   4  -3  -4  179.16    2.60
   4  -3  -4  184.34    2.86
   4   3   4  178.93    2.82
  -5   3   4   54.40    1.21
   5  -3   4   57.28    1.01
  -5   3   4   55.77    1.25
   5  -3  -4   53.79    1.01
  -5   3  -4   53.38    1.20
  -5   3  -4   53.92    1.20
   5  -3  -4   52.88    0.92
  -6   3   4   30.66    0.89
   6  -3   4   32.10    0.67
  -6   3   4   30.84    0.92
   6  -3  -4   32.63    0.67
  -6   3  -4   30.43    0.88
  -6   3  -4   31.01    0.89
  -7   3   4    1.67    0.39
  -7   3   4    1.98    0.39
  -7   3  -4    1.92    0.38
  -7   3  -4    1.68    0.37
   0  -4  -4   16.65    0.39
   0  -4   4   15.80    0.41
   0  -4  -4   16.02    0.41
   1   4  -4  186.70    2.91
  -1  -4  -4  183.50    2.90
  -1   4   4  177.56    2.91
   1  -4   4  183.12    2.92
  -1  -4  -4  183.53    2.66
   1  -4  -4  183.99    2.92
   1   4   4  185.25    2.91
  -1  -4   4  181.53    2.89
   1  -4  -4  185.56    2.67
  -2   4   4  153.70    2.54
   2   4  -4  155.28    2.49
  -2   4   4  155.18    2.65
   2  -4   4  154.74    2.51
  -2  -4  -4  153.38    2.26
  -2   4  -4  153.86    2.57
   2   4   4  155.57    2.49
   2  -4  -4  156.92    2.29
   2  -4  -4  160.00    2.51
  -2  -4   4  153.16    2.44
  -3   4   4    2.15    0.17
  -3   4   4    2.74    0.29
   3   4  -4    1.63    0.23
   3  -4   4    1.59    0.23
   3   4   4    2.21    0.22
   3  -4  -4    2.12    0.23
  -3   4  -4    2.30    0.25
  -3   4  -4    2.38    0.29
  -3  -4   4    1.51    0.18
   3  -4  -4    1.88    0.24
  -3  -4   4    1.89    0.14
   4  -4   4   32.88    0.74
  -4   4   4   34.82    0.86
  -4   4   4   35.05    0.88
   4   4  -4   33.36    0.71
   4   4   4   34.84    0.72
  -4   4  -4   35.51    0.87
   4  -4  -4   35.07    0.75
   4  -4  -4   34.61    0.68
  -4   4  -4   34.85    0.83
   5  -4   4    1.36    0.20
  -5   4   4    1.80    0.29
  -5   4   4    2.00    0.33
   5  -4  -4    1.43    0.20
  -5   4  -4    1.55    0.30
  -5   4  -4    2.63    0.39
   5  -4  -4    1.46    0.18
  -6   4   4    7.57    0.51
   6  -4   4    6.60    0.38
  -6   4   4    7.58    0.48
   6  -4  -4    7.52    0.37
  -6   4  -4    7.46    0.51
  -6   4  -4    7.32    0.47
  -7   4   4    5.51    0.53
  -7   4   4    5.60    0.53
  -7   4  -4    6.12    0.53
  -7   4  -4    5.25    0.50
   0  -5  -4  205.21    2.98
   0  -5   4  201.34    3.25
   0  -5  -4  204.89    3.25
   1  -5   4    6.40    0.31
  -1  -5  -4    6.08    0.26
  -1   5   4    6.19    0.26
  -1  -5  -4    6.34    0.28
   1  -5  -4    6.14    0.28
   1  -5  -4    6.38    0.30
  -1  -5   4    5.78    0.28
   2  -5   4   38.08    0.79
  -2   5   4   37.92    0.79
  -2  -5  -4   37.95    0.69
  -2   5  -4   37.10    0.77
  -2  -5   4   36.95    0.72
   2  -5  -4   37.07    0.72
   2  -5  -4   37.80    0.78
  -3   5   4   21.91    0.61
  -3  -5  -4   22.11    0.47
   3  -5   4   20.97    0.57
  -3   5   4   22.26    0.47
  -3   5   4   21.29    0.63
  -3  -5   4   21.91    0.47
  -3   5  -4   21.46    0.58
   3  -5  -4   22.52    0.57
  -3   5  -4   21.63    0.61
  -3  -5   4   21.07    0.43
   3  -5  -4   21.77    0.52
  -3  -5   4   20.98    0.47
   4  -5   4  148.30    2.45
  -4  -5  -4  149.26    2.10
  -4   5   4  144.62    2.65
  -4   5   4  145.12    2.56
   4  -5  -4  146.80    2.23
  -4   5  -4  141.98    2.57
   4  -5  -4  147.40    2.44
  -4  -5   4  147.18    2.09
  -4   5  -4  144.26    2.59
  -5   5   4   43.79    1.07
   5  -5   4   45.16    0.96
  -5   5   4   44.60    1.12
   5  -5  -4   44.45    0.94
   5  -5  -4   44.90    0.86
  -5   5  -4   44.03    1.10
  -5   5  -4   43.75    1.06
  -6   5   4    1.30    0.34
   6  -5   4    1.04    0.22
  -6   5   4    1.71    0.36
  -6   5  -4    1.33    0.32
  -6   5  -4    1.29    0.33
   6  -5  -4    1.30    0.21
   7  -5   4    5.25    0.41
  -7   5   4    5.56    0.54
  -7   5   4    5.66    0.53
  -7   5  -4    6.53    0.58
   7  -5  -4    6.01    0.40
  -7   5  -4    4.90    0.53
   0  -6  -4   25.65    0.63
   0  -6  -4   25.16    0.59
   0  -6   4   26.12    0.63
  -1   6   4  113.13    1.99
   1  -6   4  117.70    2.04
  -1  -6  -4  120.05    1.86
  -1  -6  -4  121.11    2.01
  -1  -6   4  118.95    2.01
   1  -6  -4  121.06    1.88
   1  -6  -4  120.40    2.04
  -2   6   4   59.99    1.17
  -2  -6  -4   60.50    1.12
  -2  -6  -4   61.08    1.06
   2  -6   4   60.39    1.19
   2  -6  -4   61.46    1.09
  -2   6  -4   61.85    1.18
   2  -6  -4   61.04    1.18
  -2  -6   4   60.88    1.11
  -3   6   4   14.89    0.55
   3  -6   4   13.33    0.50
  -3   6   4   14.09    0.50
  -3  -6  -4   14.70    0.40
  -3   6  -4   13.24    0.53
  -3   6  -4   14.28    0.49
   3  -6  -4   13.60    0.48
  -3  -6   4   11.53    0.37
  -3  -6   4   12.40    0.41
   3  -6  -4   13.76    0.45
   4  -6   4    1.00    0.24
  -4   6   4    1.65    0.29
  -4   6   4    2.34    0.38
  -4   6  -4    1.81    0.32
  -4   6  -4    1.63    0.28
   4  -6  -4    2.16    0.30
   4  -6  -4    1.65    0.24
  -4  -6   4    1.30    0.15
  -5   6   4   16.68    0.67
  -5   6   4   16.86    0.65
   5  -6   4   17.24    0.58
  -5   6  -4   16.71    0.67
   5  -6  -4   17.40    0.56
  -5   6  -4   16.89    0.62
  -6   6   4    2.67    0.43
   6  -6   4    2.35    0.28
  -6   6   4    2.96    0.44
  -6   6  -4    3.76    0.40
  -6   6  -4    2.72    0.40
   6  -6  -4    3.49    0.35
   0  -7  -4  116.58    2.03
   0  -7  -4  116.37    1.87
   0  -7   4  113.92    2.02
  -1   7   4  161.06    2.75
  -1  -7  -4  170.77    2.77
  -1  -7  -4  168.36    2.55
   1  -7   4  164.69    2.80
   1  -7  -4  167.42    2.57
   1  -7  -4  167.18    2.80
  -1  -7   4  166.75    2.76
  -2   7   4   32.20    0.77
  -2  -7  -4   32.62    0.73
   2  -7   4   32.12    0.80
  -2  -7  -4   32.28    0.70
   2  -7  -4   31.49    0.73
   2  -7  -4   31.85    0.79
  -2  -7   4   31.48    0.72
  -2   7  -4   32.02    0.77
  -3   7   4  127.79    2.39
   3  -7   4  127.33    2.26
  -3   7   4  124.72    2.27
  -3  -7  -4  130.43    1.99
  -3   7  -4  125.14    2.32
   3  -7  -4  127.63    2.25
  -3  -7   4  129.96    2.10
  -3  -7   4  127.49    1.98
  -3   7  -4  126.87    2.30
   3  -7  -4  129.04    2.06
   4  -7   4    1.00    0.26
  -4  -7  -4    2.40    0.26
  -4   7   4    1.99    0.33
  -4   7   4    1.90    0.31
   4  -7  -4    1.42    0.25
  -4   7  -4    2.41    0.36
  -4  -7   4    1.54    0.18
  -4   7  -4    2.62    0.41
   4  -7  -4    1.63    0.23
  -5   7   4   14.97    0.65
   5  -7   4   14.50    0.57
  -5   7   4   14.61    0.65
  -5   7  -4   13.87    0.65
   5  -7  -4   14.74    0.56
  -5   7  -4   15.02    0.62
  -6   7   4    1.80    0.37
   6  -7   4    2.01    0.28
  -6   7   4    2.13    0.40
   6  -7  -4    1.86    0.28
  -6   7  -4    2.33    0.36
  -6   7  -4    1.71    0.37
   0  -8  -4   11.31    0.51
   0  -8  -4   11.34    0.47
   0  -8   4   11.04    0.50
   1  -8   4   59.98    1.27
  -1   8   4   61.51    1.20
  -1  -8  -4   61.83    1.23
  -1  -8  -4   61.52    1.16
   1  -8  -4   60.41    1.26
   1  -8  -4   61.97    1.18
  -1  -8   4   60.56    1.23
   2  -8   4   34.29    0.88
  -2   8   4   33.73    0.83
  -2  -8  -4   33.46    0.80
  -2  -8  -4   34.57    0.77
   2  -8  -4   33.61    0.80
  -2  -8   4   32.82    0.79
   2  -8  -4   33.98    0.87
  -3  -8  -4   49.58    0.95
  -3   8   4   49.35    1.10
   3  -8   4   48.70    1.11
  -3   8   4   48.15    1.18
  -3   8  -4   48.09    1.15
   3  -8  -4   49.22    1.11
  -3   8  -4   46.99    1.08
  -3  -8   4   48.77    0.95
   3  -8  -4   49.90    1.02
  -4  -8  -4   20.38    0.53
  -4   8   4   19.41    0.73
   4  -8   4   19.09    0.68
  -4   8   4   20.03    0.69
  -4  -8   4   20.63    0.53
   4  -8  -4   19.96    0.62
  -4   8  -4   20.49    0.67
   4  -8  -4   19.61    0.67
  -4   8  -4   20.56    0.74
  -5   8   4    1.44    0.33
   5  -8   4    1.23    0.27
  -5   8   4    1.38    0.35
   5  -8  -4    0.93    0.27
  -5   8  -4    1.31    0.32
  -5   8  -4    1.56    0.38
   0  -9  -4   51.84    1.15
   0  -9   4   51.00    1.14
   0  -9  -4   50.73    1.07
  -1   9   4   10.41    0.46
   1  -9   4    9.29    0.49
  -1  -9  -4    9.53    0.46
  -1  -9  -4    9.00    0.48
   1  -9  -4   10.21    0.49
  -1  -9   4    9.92    0.48
   1  -9  -4    9.72    0.50
   2  -9   4    4.49    0.43
  -2  -9  -4    4.81    0.38
  -2   9   4    4.43    0.39
   2  -9  -4    4.98    0.41
  -2  -9   4    3.58    0.40
   2  -9  -4    4.86    0.43
  -2  -9   4    5.05    0.37
  -3   9   4    8.51    0.50
   3  -9   4    7.85    0.50
  -3  -9  -4    8.92    0.43
  -3   9   4    8.54    0.52
   3  -9  -4    8.28    0.50
   3  -9  -4    9.32    0.48
  -3   9  -4    9.04    0.56
  -3  -9   4    9.31    0.42
  -3   9  -4    8.53    0.46
  -4  -9  -4   13.54    0.47
  -4   9   4   12.78    0.64
   4  -9   4   12.85    0.61
  -4   9   4   13.04    0.59
  -4  -9   4   13.92    0.48
   4  -9  -4   13.47    0.57
  -4   9  -4   13.54    0.60
  -4   9  -4   13.49    0.64
   4  -9  -4   12.91    0.60
  -5   9   4   40.96    1.18
   5  -9   4   43.19    1.10
  -5   9   4   40.50    1.12
  -5   9  -4   41.03    1.11
  -5   9  -4   40.99    1.18
   5  -9  -4   42.17    1.08
   0 -10  -4    3.40    0.42
   0 -10   4    3.01    0.40
   0 -10  -4    3.46    0.37
   1 -10   4    8.31    0.52
  -1 -10  -4    7.58    0.50
  -1  10   4    8.41    0.44
  -1 -10  -4    8.75    0.47
  -1 -10   4    7.77    0.50
   1 -10  -4    8.47    0.52
   1 -10  -4    7.91    0.48
   2 -10   4   40.31    1.05
  -2  10   4   40.52    0.98
  -2 -10  -4   40.33    0.92
  -2  10  -4   38.55    0.99
   2 -10  -4   40.24    0.97
   2 -10  -4   39.87    1.04
  -2 -10   4   39.90    0.91
   3 -10   4    6.44    0.52
  -3  10   4    7.20    0.50
  -3 -10  -4    7.57    0.44
  -3  10   4    7.63    0.53
   3 -10  -4    7.27    0.49
  -3  10  -4    7.18    0.48
  -3  10  -4    7.04    0.52
  -3 -10   4    7.56    0.44
   3 -10  -4    7.06    0.51
  -4  10   4    8.32    0.55
   4 -10   4    7.50    0.58
  -4 -10  -4    8.51    0.45
  -4  10   4    8.73    0.60
  -4  10  -4    9.81    0.64
   4 -10  -4    8.26    0.56
   4 -10  -4    8.01    0.54
  -4  10  -4    7.70    0.51
  -4 -10   4    8.35    0.46
   0 -11   4   26.44    0.83
   0 -11  -4   26.02    0.83
   0 -11  -4   25.88    0.79
   1 -11   4   13.06    0.64
  -1 -11  -4   13.92    0.59
  -1  11   4   13.66    0.55
  -1 -11  -4   13.32    0.62
   1 -11  -4   13.22    0.60
  -1 -11   4   13.34    0.60
   1 -11  -4   13.28    0.65
  -1 -11   4   13.36    0.57
  -2  11   4    6.17    0.46
  -2 -11  -4    6.51    0.46
   2 -11   4    6.25    0.52
   2 -11  -4    6.17    0.52
   2 -11  -4    6.56    0.49
  -2 -11   4    6.37    0.44
  -2  11  -4    5.81    0.46
   1   0  -5  179.98    2.72
   1   0  -5  184.83    2.92
   1   0  -5  182.93    2.99
   1   0  -5  176.12    3.00
  -1   0   5  185.22    2.72
  -1   0  -5  182.13    2.71
  -1   0   5  179.67    3.13
   1   0   5  183.57    2.97
   1   0   5  180.62    2.67
   1   0   5  180.62    3.00
  -1   0   5  181.23    2.92
   2   0   5    0.68    0.10
  -2   0   5    0.55    0.08
   2   0  -5    0.58    0.10
  -2   0   5    0.38    0.11
  -3   0   5   21.60    0.53
   3   0  -5   21.90    0.38
   3   0  -5   21.73    0.40
  -3   0   5   22.89    0.56
  -3   0  -5   22.12    0.54
  -3   0  -5   22.05    0.52
   3   0  -5   22.09    0.40
  -4   0  -5  127.07    2.26
  -4   0  -5  127.20    2.19
   4   0  -5  127.72    1.83
   4   0  -5  128.50    1.98
   4   0  -5  130.93    1.99
  -4   0   5  125.00    2.28
  -4   0   5  131.23    2.24
  -5   0  -5   96.93    1.78
  -5   0  -5   93.09    1.82
   5   0  -5   97.66    1.51
   5   0  -5   98.16    1.51
  -5   0   5   93.64    1.86
   5   0  -5   95.24    1.39
  -5   0   5   96.50    1.81
  -6   0  -5    0.68    0.25
  -6   0   5    0.66    0.29
   6   0   5    0.67    0.10
  -7   0   5    5.47    0.50
  -7   0  -5    4.97    0.48
   0   1  -5   13.47    0.23
   0  -1   5   13.82    0.27
   0  -1  -5   13.60    0.27
   0   1  -5   14.02    0.28
   0  -1   5   13.69    0.29
   0   1  -5   13.27    0.29
   0  -1  -5   13.44    0.24
   0   1   5   13.47    0.29
   0   1   5   13.62    0.27
   2  -1   5  161.79    2.61
   2   1  -5  161.84    2.49
   2  -1   5  157.28    2.55
  -2  -1  -5  158.09    2.29
   2  -1   5  162.27    2.28
  -2   1   5  158.34    2.44
  -2  -1  -5  162.11    2.54
   2   1  -5  159.41    2.38
  -2   1   5  160.96    2.66
  -2   1   5  158.09    2.66
   2   1   5  163.73    2.54
   2   1   5  158.06    2.30
  -2  -1   5  159.92    2.31
   2  -1  -5  165.81    2.35
   2  -1  -5  162.86    2.58
  -2   1  -5  168.01    2.62
  -2   1  -5  155.36    2.58
   2  -1  -5  162.92    2.55
  -2  -1   5  163.27    2.69
  -3   1   5   31.36    0.71
   3   1  -5   31.30    0.55
   3   1  -5   31.24    0.51
  -3   1   5   31.71    0.69
   3  -1   5   31.14    0.56
  -3  -1  -5   30.80    0.64
  -3   1  -5   31.27    0.67
  -3  -1   5   31.78    0.71
  -3   1  -5   31.87    0.68
   3  -1  -5   30.59    0.55
   3  -1  -5   32.89    0.53
   3  -1  -5   31.28    0.56
  -4  -1  -5   44.86    0.92
  -4   1   5   43.88    0.99
   4  -1   5   44.63    0.76
  -4   1   5   44.46    0.97
   4   1  -5   44.82    0.70
   4   1  -5   45.00    0.75
   4  -1  -5   45.08    0.76
  -4   1  -5   44.67    0.96
   4  -1  -5   45.06    0.71
  -4   1  -5   44.25    0.94
  -4  -1   5   43.21    0.97
   4  -1  -5   43.98    0.75
   5  -1   5   17.01    0.37
  -5  -1  -5   16.07    0.57
  -5   1   5   16.36    0.61
  -5   1   5   17.46    0.60
   5   1  -5   17.16    0.35
   5   1  -5   17.31    0.34
   5  -1  -5   16.76    0.37
  -5  -1   5   17.37    0.62
  -5   1  -5   16.59    0.59
  -5   1  -5   17.84    0.60
   5  -1  -5   17.31    0.38
   5  -1  -5   17.18    0.35
  -6   1   5   19.22    0.69
   6  -1   5   18.79    0.42
  -6   1   5   18.40    0.70
  -6  -1  -5   18.42    0.62
   6  -1  -5   20.05    0.42
  -6   1  -5   18.15    0.67
  -6  -1   5   19.15    0.71
  -6   1  -5   18.66    0.64
  -7  -1  -5   -0.22    0.29
  -7   1   5    0.07    0.30
  -7   1   5    0.05    0.31
  -7  -1   5    0.01    0.29
  -7   1  -5    0.04    0.28
  -7   1  -5   -0.26    0.32
   0   2   5    6.72    0.15
   0  -2  -5    6.32    0.21
   0   2   5    6.95    0.22
   0  -2   5    6.58    0.21
   0  -2  -5    7.12    0.20
   0   2   5    6.82    0.20
   0   2  -5    6.82    0.21
   1   2  -5  548.57    8.68
   1  -2   5  547.60    8.76
   1   2  -5  547.16    8.94
  -1   2   5  549.49    7.92
  -1   2   5  546.13    8.68
  -1  -2  -5  543.99    7.97
  -1   2   5  552.55    8.83
  -1   2   5  546.24    8.75
   1   2   5  548.46    8.72
   1   2   5  547.89    7.89
  -1   2  -5  554.95    8.80
   1  -2  -5  556.95    8.02
   1  -2  -5  543.46    8.76
   1   2   5  544.88    8.42
  -1   2  -5  545.57    8.61
   1  -2  -5  541.20    8.77
  -1  -2   5  539.57    7.90
  -1  -2   5  537.09    8.62
   2   2  -5   47.78    0.80
  -2  -2  -5   46.56    0.72
  -2   2   5   46.43    0.77
  -2  -2  -5   45.49    0.79
   2  -2   5   46.92    0.84
   2  -2   5   45.61    0.81
  -2   2   5   47.37    0.77
  -2   2   5   47.15    0.87
  -2   2   5   45.97    0.90
   2   2   5   46.36    0.80
  -2  -2   5   45.24    0.75
  -2  -2   5   46.39    0.72
  -2   2  -5   46.32    0.77
  -2  -2   5   45.27    0.87
  -2   2  -5   47.82    0.85
   2  -2  -5   46.52    0.75
   2  -2  -5   46.45    0.81
  -3  -2  -5   73.56    1.28
  -3   2   5   73.69    1.39
  -3   2   5   75.44    1.36
   3  -2   5   73.92    1.23
  -3  -2  -5   76.11    1.05
   3   2  -5   75.91    1.22
  -3  -2   5   73.86    1.05
   3  -2  -5   75.08    1.13
  -3   2  -5   76.22    1.35
   3  -2  -5   73.92    1.23
  -3  -2   5   74.35    1.38
  -3   2  -5   70.82    1.34
  -4  -2  -5   99.02    1.75
   4  -2   5   99.97    1.63
  -4   2   5  100.65    1.88
  -4   2   5  100.43    1.82
   4   2  -5  102.27    1.61
   4  -2  -5  101.82    1.50
  -4   2  -5  102.58    1.84
  -4   2  -5   99.53    1.81
   4  -2  -5  101.73    1.64
  -4  -2   5  100.11    1.88
  -5   2   5   29.13    0.81
   5  -2   5   30.76    0.59
  -5  -2  -5   29.40    0.75
  -5   2   5   28.85    0.82
  -5  -2   5   28.79    0.83
  -5   2  -5   27.56    0.78
  -5   2  -5   27.72    0.78
   5  -2  -5   28.62    0.59
   5  -2  -5   28.63    0.55
  -6   2   5    8.75    0.52
   6  -2   5    9.65    0.32
  -6   2   5    8.85    0.52
  -6   2  -5    9.41    0.51
  -6   2  -5    9.48    0.51
  -6  -2   5    9.22    0.54
   6  -2  -5   10.02    0.32
  -7   2   5    0.29    0.32
  -7   2   5    0.29    0.32
  -7   2  -5    0.55    0.31
  -7   2  -5    0.27    0.33
   0   3  -5   24.97    0.51
   0   3   5   24.44    0.44
   0   3   5   24.73    0.51
   0  -3  -5   25.06    0.51
   0  -3   5   24.45    0.51
   0  -3  -5   24.78    0.47
  -1   3   5  384.92    6.18
  -1   3   5  384.33    6.29
  -1  -3  -5  383.78    5.71
   1   3  -5  392.48    6.10
   1  -3   5  382.92    6.22
   1  -3  -5  388.28    5.68
  -1  -3   5  376.64    6.18
  -1   3  -5  384.66    6.14
   1  -3  -5  387.17    6.26
  -1   3  -5  383.89    6.32
   1   3   5  387.71    6.19
  -2   3   5   53.64    0.94
  -2   3   5   55.41    1.02
   2   3  -5   56.14    0.97
  -2  -3  -5   53.48    0.87
  -2   3   5   53.09    0.94
  -2   3   5   55.13    1.08
   2  -3   5   54.63    0.98
  -2  -3   5   55.00    0.92
  -2   3  -5   56.69    0.94
   2  -3  -5   56.64    0.99
  -2  -3   5   57.08    0.88
   2   3   5   55.89    0.94
   2   3   5   57.56    0.97
   2  -3  -5   56.79    0.90
  -2   3  -5   56.89    1.00
   3   3  -5  150.21    2.34
  -3   3   5  145.62    2.22
   3  -3   5  150.32    2.36
  -3  -3  -5  149.46    2.09
  -3   3   5  148.89    2.47
  -3   3   5  146.04    2.55
   3  -3  -5  148.51    2.15
  -3   3  -5  145.66    2.48
  -3  -3   5  130.11    2.07
   3   3   5  149.02    2.34
  -3   3  -5  148.34    2.48
   3  -3  -5  150.83    2.36
  -4   3   5  158.57    2.81
   4  -3   5  161.62    2.55
   4   3  -5  159.28    2.53
  -4   3   5  158.42    2.73
   4  -3  -5  161.00    2.56
   4  -3  -5  159.38    2.33
   4   3   5  157.38    2.53
  -4   3  -5  160.58    2.75
  -4   3  -5  157.29    2.73
   5  -3   5  214.34    3.34
  -5   3   5  210.84    3.59
  -5   3   5  208.65    3.69
   5  -3  -5  214.54    3.34
   5  -3  -5  213.36    3.05
  -5   3  -5  210.45    3.63
  -5   3  -5  204.61    3.57
  -6   3   5    4.96    0.42
   6  -3   5    4.87    0.30
  -6   3   5    4.85    0.46
  -6   3  -5    5.23    0.42
  -6   3  -5    4.79    0.44
   6  -3  -5    5.18    0.30
  -7   3   5   11.63    0.62
  -7   3   5   12.07    0.64
  -7   3  -5   12.76    0.64
  -7   3  -5   12.98    0.64
   0  -4  -5  179.30    2.57
   0  -4  -5  174.10    2.80
   0  -4   5  174.16    2.80
  -1  -4  -5  216.84    3.37
  -1   4   5  213.17    3.52
   1   4  -5  219.50    3.39
   1  -4   5  211.23    3.39
  -1  -4  -5  212.04    3.09
   1   4   5  213.29    3.38
   1  -4  -5  216.39    3.10
   1  -4  -5  218.37    3.40
  -1  -4   5  212.32    3.37
  -2   4   5   56.97    1.06
   2   4  -5   58.78    1.04
  -2   4   5   58.18    1.14
   2  -4   5   57.57    1.05
  -2  -4  -5   56.97    0.94
   2   4   5   56.02    0.97
  -2  -4   5   57.57    0.93
   2  -4  -5   58.61    1.06
   2   4   5   58.81    1.04
   2  -4  -5   57.47    0.96
  -2  -4   5   57.18    0.99
  -2   4  -5   57.36    1.05
  -3   4   5   19.14    0.57
  -3   4   5   19.25    0.39
  -3   4   5   19.88    0.55
   3  -4   5   18.97    0.48
   3   4  -5   19.07    0.47
  -3  -4  -5   19.28    0.39
  -3   4  -5   18.34    0.50
  -3  -4   5   18.02    0.39
   3  -4  -5   18.11    0.44
  -3   4  -5   18.51    0.55
   3   4   5   18.75    0.46
   3  -4  -5   18.74    0.48
  -4   4   5  114.25    2.15
   4  -4   5  115.45    1.95
  -4   4   5  114.74    2.08
   4   4  -5  118.54    1.93
   4   4   5  116.50    1.92
  -4   4  -5  112.84    2.08
   4  -4  -5  116.73    1.78
  -4   4  -5  113.94    2.10
  -4  -4   5  115.58    1.61
   4  -4  -5  117.15    1.95
  -5   4   5    2.82    0.41
  -5   4   5    2.22    0.34
   5  -4   5    2.60    0.30
  -5   4  -5    2.28    0.35
   5  -4  -5    2.42    0.28
  -5   4  -5    3.25    0.41
   5  -4  -5    2.25    0.30
  -6   4   5   19.76    0.72
  -6   4   5   19.65    0.75
   6  -4   5   19.54    0.56
  -6   4  -5   19.26    0.68
   6  -4  -5   19.96    0.55
  -6   4  -5   18.77    0.71
  -7   4   5   12.95    0.68
  -7   4   5   12.92    0.67
  -7   4  -5   13.15    0.67
  -7   4  -5   12.04    0.63
   0  -5  -5   18.51    0.45
   0  -5  -5   17.95    0.48
   0  -5   5   16.72    0.48
   1  -5   5   24.10    0.58
  -1  -5  -5   24.34    0.52
  -1  -5  -5   24.22    0.55
  -1   5   5   24.11    0.53
   1  -5  -5   22.88    0.57
   1  -5  -5   23.24    0.53
  -1  -5   5   23.02    0.54
  -2   5   5   76.66    1.38
  -2  -5  -5   76.48    1.23
   2  -5   5   78.46    1.39
  -2  -5   5   76.02    1.31
   2  -5  -5   76.20    1.26
   2  -5  -5   77.16    1.38
  -2   5  -5   76.37    1.38
  -3   5   5   47.60    1.06
   3  -5   5   47.73    0.97
  -3   5   5   48.30    1.02
  -3   5   5   48.62    0.87
  -3  -5  -5   48.86    0.83
   3  -5  -5   48.18    0.88
   3  -5  -5   48.53    0.97
  -3  -5   5   48.49    0.83
  -3   5  -5   48.23    0.98
  -3   5  -5   48.00    1.04
  -3  -5   5   49.13    0.83
  -4   5   5   26.34    0.74
  -4   5   5   24.76    0.74
   4  -5   5   25.11    0.67
  -4  -5  -5   26.76    0.49
   4  -5  -5   26.36    0.60
   4  -5  -5   26.02    0.65
  -4   5  -5   26.56    0.77
  -4  -5   5   26.00    0.49
  -4   5  -5   25.56    0.70
   5  -5   5   12.88    0.51
  -5   5   5   13.79    0.61
  -5   5   5   13.29    0.59
  -5   5  -5   14.46    0.57
   5  -5  -5   13.87    0.48
  -5   5  -5   14.55    0.62
  -6   5   5    0.28    0.29
   6  -5   5   -0.01    0.20
  -6   5   5    0.09    0.29
   6  -5  -5    0.19    0.18
  -6   5  -5    0.26    0.29
  -6   5  -5    0.45    0.27
   7  -5   5    2.47    0.38
  -7   5   5    3.42    0.49
  -7   5   5    3.20    0.50
   7  -5  -5    2.98    0.35
  -7   5  -5    2.95    0.43
  -7   5  -5    3.87    0.49
   0  -6  -5   52.92    0.97
   0  -6  -5   52.62    1.04
   0  -6   5   53.20    1.05
   1  -6   5   45.89    0.96
  -1  -6  -5   47.07    0.88
  -1   6   5   45.55    0.90
  -1  -6  -5   47.03    0.94
  -1  -6   5   46.90    0.94
   1  -6  -5   47.77    0.89
   1  -6  -5   47.56    0.96
  -2   6   5    7.92    0.36
   2  -6   5    8.00    0.40
  -2  -6  -5    8.61    0.36
   2  -6  -5    7.63    0.38
  -2   6  -5    8.69    0.35
  -2  -6   5    7.17    0.34
   2  -6  -5    7.55    0.36
   3  -6   5    8.15    0.42
  -3  -6  -5    9.85    0.35
  -3   6   5    9.46    0.46
  -3   6   5    9.03    0.41
  -3   6  -5    9.87    0.41
   3  -6  -5    9.58    0.41
   3  -6  -5    9.75    0.39
  -3  -6   5    7.73    0.31
  -3   6  -5    9.57    0.47
   4  -6   5   15.63    0.56
  -4   6   5   15.69    0.60
  -4  -6  -5   16.54    0.40
  -4   6   5   16.04    0.59
  -4  -6   5   15.58    0.40
  -4   6  -5   15.86    0.56
  -4   6  -5   15.81    0.62
   4  -6  -5   15.65    0.49
   4  -6  -5   15.90    0.53
   5  -6   5    3.71    0.37
  -5   6   5    4.05    0.43
  -5   6   5    4.45    0.42
  -5   6  -5    4.24    0.38
  -5   6  -5    4.65    0.46
   5  -6  -5    4.18    0.37
  -6   6   5    0.72    0.31
   6  -6   5    0.18    0.22
  -6   6   5    0.57    0.33
  -6   6  -5    0.79    0.30
  -6   6  -5    0.94    0.33
   6  -6  -5    0.75    0.21
   0  -7  -5   91.53    1.54
   0  -7  -5   91.72    1.67
   0  -7   5   90.37    1.66
  -1  -7  -5   63.43    1.15
  -1  -7  -5   64.11    1.24
   1  -7   5   62.94    1.27
  -1   7   5   62.35    1.19
  -1  -7   5   63.40    1.23
   1  -7  -5   64.52    1.17
   1  -7  -5   63.85    1.26
  -2  -7  -5    6.96    0.37
   2  -7   5    6.30    0.39
  -2   7   5    6.78    0.38
  -2  -7  -5    6.25    0.35
   2  -7  -5    6.66    0.38
  -2  -7   5    7.01    0.36
   2  -7  -5    6.35    0.39
  -2   7  -5    7.41    0.36
  -3   7   5   90.63    1.75
   3  -7   5   92.42    1.76
  -3   7   5   94.04    1.88
  -3  -7  -5   95.37    1.54
  -3   7  -5   94.12    1.83
  -3  -7   5   98.59    1.62
   3  -7  -5   96.79    1.77
   3  -7  -5   95.22    1.61
  -3   7  -5   95.08    1.78
  -3  -7   5   95.07    1.54
   4  -7   5   18.07    0.62
  -4   7   5   18.06    0.69
  -4  -7  -5   19.15    0.47
  -4   7   5   18.39    0.65
  -4  -7   5   17.95    0.47
  -4   7  -5   19.28    0.70
  -4   7  -5   18.76    0.62
   4  -7  -5   18.71    0.57
   4  -7  -5   18.13    0.61
   5  -7   5    1.26    0.26
  -5   7   5    1.39    0.33
  -5   7   5    1.22    0.31
  -5   7  -5    1.65    0.30
  -5   7  -5    1.35    0.34
   5  -7  -5    1.24    0.25
  -6   7   5    0.13    0.31
   6  -7   5    0.15    0.22
  -6   7   5   -0.04    0.32
   6  -7  -5    0.29    0.23
  -6   7  -5    0.30    0.30
  -6   7  -5    0.34    0.33
   0  -8   5    4.43    0.40
   0  -8  -5    4.42    0.37
   0  -8  -5    3.78    0.40
  -1   8   5   16.50    0.51
  -1  -8  -5   15.46    0.53
  -1  -8  -5   15.25    0.56
   1  -8   5   15.47    0.59
   1  -8  -5   16.66    0.56
   1  -8  -5   15.59    0.59
  -1  -8   5   16.23    0.56
  -2  -8  -5   36.30    0.80
   2  -8   5   35.22    0.90
  -2   8   5   36.51    0.86
  -2  -8  -5   36.47    0.85
   2  -8  -5   36.26    0.83
  -2   8  -5   35.55    0.86
   2  -8  -5   36.72    0.91
  -2  -8   5   36.32    0.83
  -3  -8  -5    1.54    0.21
  -3   8   5    1.57    0.31
   3  -8   5    1.12    0.26
  -3   8   5    1.69    0.27
  -3   8  -5    1.66    0.27
   3  -8  -5    1.40    0.24
  -3   8  -5    1.90    0.34
  -3  -8   5    1.09    0.21
   3  -8  -5    1.19    0.25
  -4  -8  -5    0.61    0.18
  -4   8   5    0.89    0.28
   4  -8   5    0.58    0.27
  -4   8   5    0.96    0.29
   4  -8  -5    0.42    0.25
  -4  -8   5    0.85    0.19
   4  -8  -5    0.69    0.23
  -4   8  -5    1.05    0.28
  -4   8  -5    1.30    0.33
  -5   8   5   26.81    0.91
  -5   8   5   26.97    0.86
   5  -8   5   27.69    0.81
   5  -8  -5   27.70    0.81
  -5   8  -5   27.33    0.84
  -5   8  -5   27.24    0.91
   0  -9  -5   94.06    1.66
   0  -9  -5   95.38    1.80
   0  -9   5   93.42    1.79
  -1  -9  -5   20.90    0.67
  -1   9   5   21.10    0.61
   1  -9   5   20.36    0.68
  -1  -9  -5   20.30    0.63
  -1  -9   5   20.85    0.65
   1  -9  -5   19.78    0.63
   1  -9  -5   20.18    0.68
  -2   9   5   68.44    1.39
  -2  -9  -5   70.72    1.30
  -2  -9  -5   71.86    1.38
   2  -9   5   68.49    1.45
   2  -9  -5   70.70    1.35
  -2   9  -5   65.53    1.40
  -2  -9   5   71.36    1.37
   2  -9  -5   69.15    1.45
   3  -9   5   21.98    0.74
  -3   9   5   22.98    0.71
  -3   9   5   21.60    0.77
  -3  -9  -5   22.60    0.62
  -3   9  -5   21.22    0.75
  -3  -9   5   22.36    0.61
  -3   9  -5   21.58    0.69
   3  -9  -5   21.94    0.73
   3  -9  -5   22.57    0.68
  -4  -9  -5    2.34    0.31
   4  -9   5    1.91    0.32
  -4   9   5    2.84    0.44
  -4   9   5    2.81    0.40
  -4   9  -5    3.27    0.41
   4  -9  -5    2.14    0.32
  -4   9  -5    2.64    0.41
  -4  -9   5    2.86    0.34
   4  -9  -5    2.24    0.30
   0 -10  -5   23.09    0.71
   0 -10  -5   24.09    0.75
   0 -10   5   23.76    0.74
  -1  10   5   32.06    0.82
   1 -10   5   31.92    0.91
  -1 -10  -5   32.34    0.88
  -1 -10  -5   32.34    0.83
   1 -10  -5   32.58    0.84
   1 -10  -5   32.19    0.91
  -1 -10   5   32.76    0.88
   2 -10   5    3.90    0.45
  -2 -10  -5    4.01    0.40
  -2  10   5    3.38    0.39
  -2  10  -5    3.30    0.38
   2 -10  -5    3.17    0.42
  -2 -10   5    3.92    0.38
   2 -10  -5    3.01    0.40
   3 -10   5    5.35    0.50
  -3 -10  -5    6.29    0.42
  -3  10   5    5.88    0.50
  -3  10   5    6.32    0.44
  -3  10  -5    6.56    0.45
   3 -10  -5    5.80    0.49
  -3 -10   5    6.34    0.42
  -3  10  -5    5.51    0.50
   3 -10  -5    5.37    0.44
  -4 -10  -5   40.31    0.87
  -4  10   5   39.50    1.07
  -4  10   5   38.74    1.15
   4 -10   5   38.57    1.09
   4 -10  -5   38.99    0.99
  -4 -10   5   40.93    0.88
  -4  10  -5   39.39    1.13
  -4  10  -5   39.13    1.05
   4 -10  -5   39.52    1.08
   0 -11  -5   11.38    0.59
   0 -11  -5   10.98    0.56
   0 -11   5   11.01    0.58
  -1  11   5    2.42    0.39
  -1 -11  -5    1.77    0.33
  -1 -11  -5    2.20    0.31
   1 -11   5    1.82    0.33
  -1 -11   5    1.80    0.31
  -1 -11   5    3.14    0.41
   1 -11  -5    1.66    0.31
   1 -11  -5    1.55    0.32
   2 -11   5   19.72    0.75
  -2 -11  -5   19.98    0.67
  -2  11   5   18.71    0.67
  -2  11  -5   17.99    0.67
  -2 -11   5   18.86    0.65
   2 -11  -5   19.15    0.70
   2 -11  -5   18.75    0.74
   1   0  -6  785.19   11.17
  -1   0   6  783.82   12.70
   1   0  -6  779.08   12.19
  -1   0  -6  778.08   11.15
   1   0  -6  771.76   12.65
  -1   0   6  780.67   12.15
   1   0   6  771.49   11.12
  -1   0   6  789.48   11.13
  -2   0  -6  159.16    2.56
  -2   0   6  161.37    2.31
  -2   0   6  161.19    2.45
   2   0   6  160.22    2.28
   2   0   6  161.44    2.63
  -2   0   6  158.65    2.66
   2   0   6  162.59    2.61
   2   0  -6  163.58    2.38
   2   0  -6  162.74    2.50
  -3   0  -6   38.15    0.76
   3   0  -6   39.06    0.63
   3   0   6   40.00    0.67
   3   0  -6   38.38    0.66
  -3   0   6   38.17    0.82
   4   0  -6   36.36    0.63
  -4   0   6   35.28    0.85
   4   0   6   37.07    0.63
  -4   0  -6   34.64    0.82
   4   0  -6   35.10    0.62
  -4   0   6   35.61    0.83
   4   0  -6   34.41    0.59
  -4   0  -6   35.03    0.78
   5   0  -6    3.70    0.20
  -5   0   6    3.54    0.36
   5   0   6    3.97    0.21
   5   0  -6    3.53    0.21
  -5   0  -6    3.16    0.39
  -6   0   6    5.10    0.44
  -6   0  -6    5.23    0.40
   6   0   6    5.53    0.23
  -7   0  -6    3.43    0.46
  -7   0   6    3.48    0.47
   0   1   6    9.66    0.23
   0  -1   6   10.00    0.25
   0   1   6    9.69    0.25
   0  -1   6    9.88    0.23
   0   1  -6   10.05    0.24
   0  -1  -6    9.61    0.23
   0   1  -6   10.00    0.24
   0  -1   6    9.76    0.18
  -1  -1  -6  239.31    3.62
  -1   1   6  241.91    4.05
   1  -1   6  244.10    3.97
  -1  -1  -6  239.00    3.81
   1  -1   6  245.64    3.92
  -1   1   6  238.41    3.97
  -1   1   6  248.61    3.94
   1  -1   6  245.40    3.56
  -1   1   6  244.20    4.22
   1   1  -6  247.31    4.01
   1   1  -6  244.18    3.66
   1   1  -6  241.15    3.88
  -1   1   6  247.61    3.57
  -1  -1   6  244.17    3.92
   1   1   6  242.99    3.56
   1  -1  -6  238.17    3.96
   1  -1  -6  241.36    3.96
  -1  -1   6  240.79    3.62
  -1   1  -6  244.45    3.90
  -1  -1   6  240.64    4.07
   1  -1  -6  249.06    3.64
  -2  -1  -6   41.95    0.64
  -2   1   6   41.97    0.81
  -2   1   6   41.36    0.67
   2   1  -6   41.88    0.71
   2  -1   6   42.76    0.76
  -2   1   6   41.91    0.68
   2   1  -6   41.96    0.66
  -2  -1  -6   42.61    0.73
  -2   1   6   41.73    0.65
   2  -1   6   42.44    0.72
  -2   1   6   42.88    0.79
  -2  -1   6   40.35    0.79
   2  -1  -6   40.54    0.72
  -2  -1   6   40.11    0.64
   2  -1  -6   40.64    0.71
  -2   1  -6   41.01    0.76
   2  -1  -6   41.24    0.67
  -2  -1   6   39.84    0.66
  -2   1  -6   38.45    0.77
  -3   1   6    3.97    0.27
   3   1  -6    4.35    0.17
   3   1  -6    3.85    0.17
   3  -1   6    4.25    0.18
  -3  -1  -6    3.79    0.23
  -3   1   6    3.86    0.25
  -3  -1   6    3.85    0.09
  -3  -1   6    3.92    0.27
  -3   1  -6    4.09    0.26
   3  -1  -6    3.81    0.18
  -3   1  -6    4.37    0.27
   3  -1  -6    4.13    0.17
   3  -1  -6    3.92    0.18
   4  -1   6   95.95    1.53
  -4   1   6   94.00    1.78
   4   1  -6   95.87    1.52
  -4   1   6   95.35    1.74
   4   1  -6   94.98    1.40
  -4  -1  -6   93.96    1.67
  -4   1  -6   95.48    1.74
   4  -1  -6   94.37    1.52
   4  -1  -6   97.49    1.53
  -4   1  -6   93.23    1.70
   4  -1  -6   95.76    1.41
  -4  -1   6   94.22    1.78
  -5  -1  -6    9.06    0.45
  -5   1   6    9.83    0.50
   5   1  -6    9.84    0.28
  -5   1   6    9.86    0.50
   5  -1   6   10.08    0.29
  -5   1  -6    9.22    0.48
   5  -1  -6    9.82    0.30
  -5  -1   6    9.42    0.50
  -5   1  -6    9.56    0.48
   5  -1  -6    9.03    0.28
  -6   1   6    5.48    0.45
  -6  -1  -6    5.50    0.39
  -6   1   6    5.59    0.42
   6  -1   6    5.51    0.25
  -6   1  -6    5.12    0.41
  -6   1  -6    5.30    0.44
   6  -1  -6    5.85    0.24
  -6  -1   6    5.16    0.42
  -7  -1  -6    1.78    0.34
  -7   1   6    2.08    0.39
  -7   1  -6    1.74    0.34
  -7  -1   6    2.18    0.42
   0  -2  -6  409.63    6.63
   0  -2   6  433.58    6.27
   0   2  -6  430.68    6.81
   0   2   6  440.06    6.93
   0   2   6  415.17    6.65
   0   2  -6  434.14    6.85
   0  -2  -6  431.18    6.39
   0  -2   6  428.19    6.97
   0   2   6  437.51    6.28
   1  -2   6   90.52    1.48
  -1   2   6   89.79    1.34
  -1   2   6   90.46    1.47
   1   2  -6   91.46    1.47
  -1  -2  -6   89.70    1.35
  -1   2   6   90.71    1.47
   1   2  -6   92.80    1.50
  -1   2   6   90.62    1.46
   1  -2  -6   90.14    1.48
  -1   2  -6   92.53    1.46
   1  -2  -6   90.45    1.35
  -1   2  -6   89.42    1.46
  -1  -2   6   89.40    1.34
  -1  -2   6   89.14    1.46
   1  -2  -6   92.01    1.48
  -2  -2  -6   42.75    0.75
   2  -2   6   42.95    0.78
  -2   2   6   43.13    0.87
  -2  -2  -6   44.02    0.70
   2  -2   6   45.22    0.80
   2   2  -6   44.77    0.72
  -2   2   6   43.97    0.84
   2   2  -6   44.44    0.78
  -2   2   6   43.60    0.75
  -2   2   6   44.45    0.75
  -2   2  -6   44.26    0.75
  -2  -2   6   44.39    0.70
  -2  -2   6   44.02    0.84
   2  -2  -6   44.57    0.73
   2   2   6   44.24    0.76
   2  -2  -6   43.79    0.79
  -2   2  -6   45.88    0.81
  -2  -2   6   44.13    0.73
   3   2  -6    6.65    0.22
  -3  -2  -6    6.77    0.26
  -3   2   6    6.57    0.32
  -3   2   6    6.21    0.32
  -3  -2  -6    6.58    0.17
   3  -2   6    6.28    0.23
   3   2  -6    6.33    0.23
  -3   2  -6    6.25    0.28
   3  -2  -6    6.31    0.24
   3  -2  -6    6.46    0.22
  -3  -2   6    6.88    0.32
  -3   2  -6    6.52    0.31
   4  -2   6  128.88    2.06
  -4   2   6  128.18    2.25
   4   2  -6  129.74    2.04
  -4   2   6  129.39    2.32
  -4  -2  -6  126.29    2.16
  -4  -2   6  124.66    2.30
  -4   2  -6  126.55    2.23
  -4   2  -6  129.97    2.27
   4  -2  -6  128.94    1.89
   4  -2  -6  129.84    2.06
  -5   2   6  133.18    2.52
   5  -2   6  137.91    2.20
  -5   2   6  140.63    2.48
  -5  -2  -6  136.66    2.37
   5  -2  -6  138.63    2.02
   5  -2  -6  142.40    2.21
  -5  -2   6  136.55    2.53
  -5   2  -6  135.99    2.48
  -5   2  -6  134.63    2.44
   6  -2   6    5.74    0.28
  -6   2   6    5.81    0.46
  -6   2   6    5.27    0.46
  -6   2  -6    5.23    0.43
  -6  -2   6    6.08    0.48
  -6   2  -6    5.59    0.43
   6  -2  -6    6.10    0.29
  -7   2   6    9.79    0.60
  -7   2   6    9.22    0.59
  -7   2  -6   10.02    0.56
  -7   2  -6    9.45    0.58
   0  -3  -6   11.52    0.30
   0   3  -6   11.63    0.32
   0   3   6   11.92    0.25
   0  -3  -6   11.35    0.32
   0  -3   6   11.44    0.32
   0   3   6   11.85    0.32
   1   3  -6  703.50   11.37
  -1   3   6  709.68   11.20
   1   3  -6  717.14   11.14
  -1   3   6  702.43   11.09
  -1   3   6  695.84   10.14
  -1  -3  -6  699.50   10.21
   1  -3   6  698.99   11.20
  -1   3  -6  698.77   11.27
   1   3   6  685.83   10.74
   1   3   6  711.58   11.18
   1  -3  -6  696.57   10.27
  -1  -3   6  684.17   11.12
  -1   3  -6  691.51   11.05
  -1  -3   6  706.28   10.12
   1  -3  -6  698.27   11.27
  -2  -3  -6   66.97    1.02
   2  -3   6   64.42    1.13
  -2   3   6   64.87    1.17
   2   3  -6   65.81    1.12
  -2   3   6   65.12    1.23
  -2   3   6   63.28    1.09
  -2   3   6   62.00    1.09
  -2   3  -6   63.74    1.14
   2   3   6   65.80    1.12
  -2   3  -6   64.58    1.09
  -2  -3   6   72.59    1.02
   2  -3  -6   64.95    1.14
  -2  -3   6   63.80    1.08
   2   3   6   63.98    1.07
   2  -3  -6   64.64    1.04
   3   3  -6  131.38    2.06
  -3   3   6  123.66    2.24
   3  -3   6  129.07    2.07
  -3  -3  -6  130.20    1.83
  -3   3   6  127.75    2.17
  -3   3   6  128.68    1.95
   3   3   6  127.26    2.05
  -3  -3   6  126.67    1.83
  -3   3  -6  127.51    1.95
  -3   3  -6  122.79    2.18
  -3   3  -6  125.95    2.17
   3  -3  -6  126.56    2.07
   3  -3  -6  125.79    1.89
  -4   3   6   28.06    0.76
   4  -3   6   28.95    0.62
   4   3  -6   28.65    0.60
  -4   3   6   29.05    0.75
   4   3   6   28.59    0.60
  -4   3  -6   30.07    0.76
   4  -3  -6   28.54    0.63
   4  -3  -6   28.29    0.58
  -4   3  -6   27.45    0.71
   5  -3   6    0.05    0.17
   5  -3  -6   -0.16    0.15
   5  -3  -6    0.15    0.14
  -5   3  -6    0.56    0.28
  -6   3   6    5.69    0.47
   6  -3   6    5.32    0.32
  -6   3   6    5.43    0.47
  -6   3  -6    5.48    0.45
   6  -3  -6    6.02    0.32
  -6   3  -6    5.84    0.45
  -7   3   6   17.36    0.74
  -7   3   6   17.83    0.77
  -7   3  -6   17.23    0.74
  -7   3  -6   17.85    0.73
   0  -4  -6    0.15    0.11
   0  -4  -6   -0.16    0.09
   0  -4   6    0.22    0.11
   0   4   6    0.08    0.08
   1  -4   6  195.81    3.13
  -1   4   6  196.98    3.11
  -1  -4  -6  198.32    2.85
  -1  -4   6  194.62    3.11
   1  -4  -6  196.61    2.86
   1  -4  -6  197.53    3.13
  -2   4   6    9.37    0.36
  -2  -4  -6    9.71    0.30
   2  -4   6    9.63    0.34
  -2   4   6    9.93    0.30
  -2   4   6    9.39    0.33
   2   4  -6    9.47    0.33
   2   4   6    9.62    0.33
  -2   4  -6    9.24    0.30
  -2  -4   6    9.78    0.29
   2  -4  -6    9.54    0.31
   2  -4  -6    9.84    0.34
  -2  -4   6    9.95    0.29
   2   4   6    9.45    0.26
   3   4  -6    2.19    0.23
  -3   4   6    2.65    0.17
   3  -4   6    2.17    0.24
  -3   4   6    2.48    0.29
  -3   4   6    2.49    0.27
  -3  -4  -6    2.23    0.18
  -3  -4   6    2.45    0.18
   3   4   6    2.30    0.24
  -3   4  -6    2.10    0.21
  -3  -4   6    1.90    0.10
   3  -4  -6    2.56    0.22
  -3   4  -6    2.57    0.29
   3  -4  -6    2.63    0.24
  -4   4   6   30.08    0.79
  -4  -4  -6   31.36    0.48
  -4   4   6   29.96    0.82
   4  -4   6   29.48    0.68
   4   4  -6   28.31    0.66
   4  -4  -6   29.13    0.68
  -4  -4   6   30.23    0.48
   4  -4  -6   29.22    0.63
  -4   4  -6   29.99    0.80
  -4  -4   6   29.13    0.48
  -4   4  -6   28.40    0.73
   4   4   6   29.26    0.66
  -5   4   6   65.14    1.40
   5  -4   6   68.82    1.25
  -5   4   6   66.54    1.47
   5  -4  -6   68.27    1.24
  -5   4  -6   66.32    1.39
   5  -4  -6   67.60    1.14
  -5   4  -6   65.57    1.42
  -6   4   6    6.58    0.47
  -6   4   6    6.81    0.49
   6  -4   6    6.45    0.37
   6  -4  -6    6.50    0.36
  -6   4  -6    6.79    0.50
  -6   4  -6    7.01    0.46
  -7   4   6    0.18    0.34
  -7   4   6    0.42    0.35
   7  -4   6    0.32    0.20
   7  -4  -6    0.54    0.19
  -7   4  -6    0.80    0.35
  -7   4  -6    0.07    0.33
   0  -5   6    9.56    0.35
   0  -5  -6    9.13    0.33
   0  -5  -6    9.08    0.34
  -1   5   6   38.09    0.74
  -1  -5  -6   38.10    0.73
  -1  -5  -6   38.95    0.78
   1  -5   6   38.15    0.80
   1  -5  -6   39.44    0.80
   1  -5  -6   38.22    0.74
  -1  -5   6   38.35    0.77
  -2  -5  -6   57.29    0.96
   2  -5   6   57.54    1.08
  -2   5   6   55.35    1.06
   2  -5  -6   56.87    0.99
   2  -5  -6   56.45    1.08
  -2   5  -6   55.25    1.04
  -2  -5   6   54.95    1.01
   2   5   6   53.72    0.95
   3  -5   6   55.69    1.10
  -3  -5  -6   56.76    0.95
  -3   5   6   54.84    1.20
  -3   5   6   56.93    1.00
  -3   5   6   56.35    1.13
   3  -5  -6   56.87    1.01
  -3   5  -6   55.82    1.18
  -3   5  -6   57.43    1.11
  -3  -5   6   57.44    0.96
  -3  -5   6   57.63    0.95
   3  -5  -6   57.61    1.10
   4  -5   6   17.84    0.55
  -4   5   6   17.98    0.64
  -4  -5  -6   18.94    0.39
  -4   5   6   18.82    0.61
   4  -5  -6   18.30    0.55
  -4   5  -6   18.20    0.64
   4  -5  -6   17.56    0.49
  -4  -5   6   17.33    0.39
  -4   5  -6   17.60    0.56
  -5   5   6    1.43    0.31
  -5   5   6    0.91    0.29
   5  -5   6    0.34    0.20
  -5   5  -6    1.00    0.31
  -5   5  -6    1.51    0.28
   5  -5  -6    0.77    0.19
  -6   5   6    0.25    0.30
  -6   5   6    0.23    0.30
   6  -5   6    0.13    0.20
   6  -5  -6    0.54    0.19
  -6   5  -6    0.58    0.28
  -6   5  -6    0.32    0.30
   0  -6  -6  191.54    2.88
   0  -6   6  191.50    3.13
   0  -6  -6  193.51    3.14
   1  -6   6    0.74    0.19
  -1   6   6    0.96    0.17
  -1  -6  -6    0.78    0.17
  -1  -6  -6    0.81    0.18
   1  -6  -6    0.45    0.18
  -1  -6   6    0.78    0.17
   1  -6  -6    0.54    0.17
  -2  -6  -6  138.83    2.13
   2  -6   6  140.19    2.37
  -2   6   6  138.15    2.35
   2  -6  -6  140.85    2.17
  -2  -6   6  138.42    2.29
  -2   6  -6  137.22    2.37
   2  -6  -6  138.38    2.36
   3  -6   6    9.87    0.44
  -3   6   6   10.84    0.36
  -3   6   6   10.82    0.46
  -3   6   6    9.96    0.46
  -3  -6  -6   10.32    0.35
  -3   6  -6    9.94    0.49
  -3   6  -6   10.63    0.41
   3  -6  -6   10.09    0.43
  -3  -6   6   10.19    0.33
   3  -6  -6   10.01    0.41
   4  -6   6    5.26    0.39
  -4   6   6    5.86    0.42
  -4  -6  -6    5.92    0.28
  -4   6   6    5.91    0.41
   4  -6  -6    5.06    0.38
  -4   6  -6    5.86    0.36
   4  -6  -6    4.98    0.34
  -4  -6   6    4.91    0.28
  -4   6  -6    5.75    0.46
  -5   6   6   11.69    0.59
   5  -6   6   11.43    0.49
  -5   6   6   11.20    0.55
   5  -6  -6   11.15    0.48
  -5   6  -6   11.04    0.50
  -5   6  -6   10.81    0.58
   6  -6   6    2.81    0.37
  -6   6   6    2.84    0.45
  -6   6   6    2.87    0.42
  -6   6  -6    2.91    0.40
  -6   6  -6    2.39    0.39
   6  -6  -6    2.76    0.36
   0  -7  -6   33.64    0.75
   0  -7   6   32.56    0.80
   0  -7  -6   34.42    0.81
  -1   7   6   59.45    1.15
   1  -7   6   61.73    1.24
  -1  -7  -6   61.11    1.13
  -1  -7  -6   62.15    1.21
   1  -7  -6   62.32    1.14
   1  -7  -6   61.82    1.24
  -1  -7   6   61.66    1.21
   2  -7   6   61.49    1.25
  -2   7   6   61.31    1.21
  -2  -7  -6   62.03    1.12
   2  -7  -6   61.35    1.25
  -2   7  -6   60.15    1.20
  -2  -7   6   63.41    1.18
   2  -7  -6   62.74    1.16
  -3  -7  -6   13.30    0.44
   3  -7   6   11.12    0.53
  -3   7   6   12.72    0.53
  -3   7   6   13.69    0.59
  -3   7  -6   13.00    0.58
   3  -7  -6   11.95    0.49
   3  -7  -6   11.72    0.51
  -3   7  -6   12.20    0.48
  -4  -7  -6    5.71    0.32
  -4   7   6    6.26    0.43
  -4   7   6    6.20    0.44
   4  -7   6    5.69    0.42
  -4  -7   6    6.33    0.33
  -4   7  -6    6.48    0.48
  -4   7  -6    6.99    0.42
   4  -7  -6    5.94    0.42
   4  -7  -6    6.27    0.39
  -5   7   6    0.92    0.32
   5  -7   6    0.73    0.24
  -5   7   6    0.84    0.31
  -5   7  -6    0.93    0.34
   5  -7  -6    0.68    0.23
  -5   7  -6    0.77    0.26
   6  -7   6    5.82    0.45
  -6   7   6    5.99    0.54
  -6   7   6    6.14    0.51
   6  -7  -6    6.10    0.44
  -6   7  -6    5.61    0.45
  -6   7  -6    6.20    0.53
   0  -8  -6  115.84    2.08
   0  -8   6  115.56    2.08
   0  -8  -6  116.29    1.93
  -1   8   6    0.85    0.22
  -1  -8  -6    0.61    0.21
   1  -8   6    0.56    0.24
  -1  -8  -6   -0.05    0.22
   1  -8  -6    0.26    0.23
  -1  -8   6    0.40    0.22
   1  -8  -6    0.33    0.22
   2  -8   6   72.58    1.47
  -2  -8  -6   73.70    1.31
  -2   8   6   72.19    1.40
  -2  -8   6   75.65    1.39
   2  -8  -6   74.02    1.36
   2  -8  -6   72.44    1.46
  -2   8  -6   70.09    1.41
  -3   8   6    6.62    0.47
   3  -8   6    5.84    0.44
  -3  -8  -6    6.22    0.36
  -3   8   6    6.71    0.43
   3  -8  -6    5.95    0.43
  -3   8  -6    6.24    0.48
  -3  -8   6    5.39    0.36
   3  -8  -6    6.07    0.41
  -3   8  -6    6.21    0.39
  -4   8   6   32.87    0.90
  -4   8   6   33.19    0.98
   4  -8   6   33.26    0.90
  -4  -8  -6   33.76    0.71
  -4  -8   6   34.17    0.71
   4  -8  -6   32.36    0.88
   4  -8  -6   32.43    0.81
  -4   8  -6   32.72    0.87
  -4   8  -6   33.00    0.96
   5  -8   6    0.91    0.27
  -5   8   6    0.92    0.32
  -5   8   6    1.17    0.35
  -5   8  -6    1.17    0.36
  -5   8  -6    1.40    0.32
   5  -8  -6    0.86    0.26
   0  -9  -6    0.02    0.23
   0  -9  -6    0.08    0.23
   0  -9   6    0.08    0.24
   1  -9   6   31.57    0.85
  -1  -9  -6   30.00    0.77
  -1   9   6   30.78    0.76
  -1  -9  -6   31.17    0.83
   1  -9  -6   30.37    0.79
   1  -9  -6   30.80    0.85
  -1  -9   6   32.33    0.82
   2  -9   6   31.46    0.87
  -2  -9  -6   31.79    0.77
  -2   9   6   32.52    0.82
   2  -9  -6   31.52    0.80
  -2   9  -6   29.95    0.81
   2  -9  -6   29.89    0.85
  -2  -9   6   31.67    0.79
  -3   9   6    7.63    0.48
   3  -9   6    7.43    0.49
  -3   9   6    7.24    0.46
  -3  -9  -6    7.68    0.40
   3  -9  -6    7.53    0.49
  -3  -9   6    8.14    0.42
  -3   9  -6    8.19    0.53
  -3   9  -6    8.13    0.45
   3  -9  -6    8.05    0.46
  -4  -9  -6    3.99    0.35
  -4   9   6    4.44    0.47
  -4   9   6    4.05    0.47
   4  -9   6    3.31    0.44
  -4  -9   6    4.05    0.36
   4  -9  -6    3.31    0.42
  -4   9  -6    4.08    0.41
   4  -9  -6    3.50    0.44
  -4   9  -6    3.95    0.48
   0 -10   6    1.51    0.28
   0 -10  -6    1.41    0.27
   0  10   6    1.89    0.27
   0 -10  -6    1.68    0.29
  -1 -10  -6   30.98    0.81
   1 -10   6   31.30    0.89
  -1 -10  -6   30.55    0.86
  -1  10   6   29.83    0.78
   1 -10  -6   29.81    0.82
   1 -10  -6   30.36    0.87
  -1 -10   6   31.12    0.85
  -2 -10  -6    7.63    0.45
   2 -10   6    6.72    0.49
  -2  10   6    7.35    0.44
  -2  10  -6    7.05    0.45
   2 -10  -6    6.88    0.50
   2 -10  -6    6.75    0.47
  -2 -10   6    7.76    0.44
  -3  10   6    4.01    0.42
   3 -10   6    2.57    0.36
  -3  10   6    3.67    0.45
  -3 -10  -6    3.29    0.37
  -3  10  -6    3.36    0.39
  -3  10  -6    3.53    0.46
  -3 -10   6    3.32    0.37
   3 -10  -6    2.95    0.34
   3 -10  -6    3.29    0.45
   0 -11  -6    1.26    0.30
   0 -11  -6    1.36    0.32
   0 -11   6    1.79    0.32
   1 -11   6   32.57    0.97
  -1 -11  -6   33.46    0.94
  -1 -11  -6   31.85    0.87
   1 -11  -6   31.96    0.89
  -1 -11   6   32.94    0.92
   1 -11  -6   33.08    0.97
  -2  11   6    0.73    0.27
   2 -11   6    0.72    0.30
  -2 -11  -6    0.30    0.25
  -2  11  -6    0.72    0.29
  -2 -11   6    0.57    0.25
   2 -11  -6    0.64    0.28
   2 -11  -6    0.48    0.29
  -1   0  -7    3.65    0.16
   1   0  -7    3.35    0.17
  -1   0   7    3.41    0.16
   1   0  -7    3.14    0.15
   1   0   7    3.17    0.16
  -1   0  -7    4.02    0.16
  -1   0   7    3.78    0.16
   1   0   7    3.53    0.16
  -1   0   7    3.83    0.16
   1   0  -7    3.97    0.16
   2   0  -7   34.45    0.58
  -2   0   7   34.73    0.58
  -2   0  -7   35.20    0.57
  -2   0  -7   34.24    0.65
   2   0  -7   34.78    0.62
  -2   0   7   34.89    0.58
  -2   0   7   34.07    0.70
  -2   0   7   34.97    0.56
   2   0   7   34.82    0.62
   2   0   7   34.48    0.67
  -3   0   7   71.40    1.32
   3   0  -7   69.89    1.07
   3   0   7   71.40    1.16
  -3   0  -7   68.30    1.24
   3   0  -7   70.00    1.15
   4   0  -7   15.41    0.34
  -4   0  -7   15.82    0.50
   4   0  -7   15.57    0.36
   4   0   7   15.88    0.36
  -4   0   7   15.45    0.53
  -5   0  -7  183.57    3.15
   5   0   7  195.68    2.92
   5   0  -7  184.88    2.67
  -5   0   7  184.54    3.30
  -6   0  -7    0.48    0.25
  -6   0   7    0.60    0.29
   6   0   7    0.87    0.12
  -7   0   7    6.88    0.56
  -7   0  -7    6.37    0.49
   0  -1   7   11.47    0.21
   0   1   7   10.84    0.26
   0  -1   7   11.36    0.28
   0   1   7   11.00    0.28
   0   1  -7   11.48    0.28
   0  -1   7   11.32    0.26
   0   1  -7   11.14    0.26
   0  -1  -7   10.87    0.26
   1   1  -7  426.13    6.25
  -1   1   7  425.47    6.15
   1   1  -7  423.20    6.63
  -1   1   7  413.57    7.06
   1  -1   7  427.83    6.67
   1   1  -7  426.05    6.82
   1  -1   7  410.62    6.77
  -1  -1  -7  417.56    6.17
  -1  -1  -7  396.09    6.49
  -1   1   7  426.33    6.67
   1  -1   7  421.03    6.10
  -1   1   7  416.05    6.68
   1  -1  -7  412.67    6.68
  -1   1  -7  409.57    6.61
   1  -1  -7  417.60    6.17
  -1  -1   7  412.67    6.13
   1  -1  -7  401.92    6.69
   1   1   7  409.78    6.03
   1   1   7  434.49    6.76
  -1  -1   7  413.47    6.69
  -1  -1   7  414.04    6.90
   2   1  -7   44.67    0.74
  -2   1   7   45.26    0.76
   2  -1   7   45.66    0.80
   2   1  -7   45.62    0.80
  -2   1   7   46.66    0.73
  -2   1   7   46.17    0.76
   2  -1   7   46.12    0.83
  -2  -1  -7   45.95    0.80
  -2   1   7   44.69    0.88
  -2  -1  -7   46.31    0.72
  -2   1   7   45.56    0.86
  -2   1  -7   46.45    0.83
  -2  -1   7   47.07    0.87
   2  -1  -7   46.96    0.75
  -2   1  -7   45.28    0.85
   2  -1  -7   45.84    0.80
  -2  -1   7   46.10    0.72
  -2  -1   7   47.01    0.76
   2  -1  -7   47.41    0.81
  -2  -1   7   46.77    0.76
   3   1  -7  156.14    2.22
   3   1  -7  158.72    2.42
   3  -1   7  157.38    2.43
  -3   1   7  157.36    2.57
  -3  -1  -7  157.52    2.50
  -3   1   7  148.45    2.63
  -3  -1   7  142.46    2.15
  -3   1  -7  158.55    2.59
   3  -1  -7  157.30    2.23
  -3  -1   7  152.30    2.62
  -3   1  -7  152.31    2.54
   3  -1  -7  152.01    2.42
   3  -1  -7  157.74    2.43
   4  -1   7   94.98    1.55
   4   1  -7   95.95    1.54
   4   1  -7   94.93    1.42
  -4   1   7   94.18    1.80
  -4  -1  -7   95.26    1.67
  -4   1   7   96.24    1.75
   4  -1  -7   96.65    1.43
  -4   1  -7   93.91    1.71
   4  -1  -7   96.64    1.55
   4  -1  -7   93.95    1.54
  -4   1  -7   95.86    1.75
  -4  -1   7   95.24    1.79
  -5   1   7    1.23    0.27
  -5  -1  -7    1.31    0.25
  -5   1   7    0.98    0.29
   5  -1   7    1.01    0.14
   5  -1  -7    1.03    0.13
  -5   1  -7    1.05    0.30
  -5   1  -7    1.25    0.27
  -5  -1   7    1.07    0.28
   5  -1  -7    1.14    0.14
  -6   1   7    0.95    0.31
  -6   1   7    1.21    0.31
   6  -1   7    1.32    0.14
  -6  -1  -7    1.14    0.27
   6  -1  -7    1.30    0.20
  -6  -1   7    1.26    0.32
  -6   1  -7    1.17    0.28
  -6   1  -7    1.20    0.33
  -7   1   7   10.46    0.62
  -7  -1  -7   10.20    0.57
  -7  -1   7    9.87    0.63
  -7   1  -7    9.65    0.55
   0  -2  -7  121.71    1.90
   0   2   7  124.87    1.98
   0   2  -7  123.72    1.97
   0   2   7  123.49    1.80
   0  -2   7  122.91    1.80
   0  -2   7  121.28    1.97
   0   2  -7  124.31    1.94
   0  -2  -7  123.94    1.81
  -1  -2  -7   62.67    0.99
   1   2  -7   63.78    1.00
  -1   2   7   62.45    1.07
   1  -2   7   61.65    1.09
  -1   2   7   63.09    0.99
   1   2  -7   63.77    1.08
   1   2  -7   64.00    1.09
  -1   2   7   63.23    1.07
  -1   2   7   63.24    1.08
  -1  -2   7   63.46    1.08
   1  -2  -7   64.45    1.00
  -1  -2   7   64.50    0.99
   1  -2  -7   65.46    1.10
   1  -2  -7   65.90    1.08
  -1   2  -7   64.88    1.08
  -1   2  -7   67.27    1.04
  -2  -2  -7  486.27    7.79
  -2   2   7  494.86    7.86
   2   2  -7  498.73    7.80
   2   2  -7  494.37    7.28
   2  -2   7  490.70    7.98
  -2   2   7  487.14    8.19
  -2   2   7  484.89    8.51
  -2  -2  -7  495.09    7.18
  -2   2   7  494.77    7.75
   2  -2   7  502.49    8.00
  -2   2   7  500.56    7.13
  -2  -2   7  499.93    7.15
  -2   2  -7  509.03    8.14
   2  -2  -7  504.72    8.00
  -2   2  -7  491.83    7.72
  -2  -2   7  491.82    7.70
  -2  -2   7  480.21    8.31
   2  -2  -7  499.49    7.33
   2   2   7  481.02    7.71
  -3  -2  -7   35.60    0.70
  -3  -2  -7   36.19    0.58
   3   2  -7   36.25    0.63
  -3   2   7   35.91    0.81
   3  -2   7   35.68    0.68
   3   2  -7   36.79    0.68
  -3   2   7   35.79    0.78
  -3   2  -7   37.55    0.75
  -3  -2   7   36.61    0.79
   3  -2  -7   36.90    0.64
  -3   2  -7   35.31    0.77
   3  -2  -7   36.91    0.69
   4  -2   7  244.29    3.82
   4   2  -7  245.17    3.80
  -4  -2  -7  242.62    3.93
  -4   2   7  235.73    4.13
  -4   2   7  247.70    4.03
   4  -2  -7  249.51    3.50
  -4   2  -7  245.77    4.02
   4  -2  -7  252.53    3.83
  -4   2  -7  248.35    4.08
  -4  -2   7  242.18    4.12
  -5  -2  -7   47.46    1.01
   5  -2   7   47.14    0.88
  -5   2   7   46.52    1.10
  -5   2   7   47.07    1.13
  -5  -2   7   46.67    1.11
  -5   2  -7   45.68    1.07
  -5   2  -7   47.07    1.07
   5  -2  -7   47.95    0.89
   5  -2  -7   47.94    0.82
  -6  -2  -7   14.39    0.56
  -6   2   7   13.80    0.61
   6  -2   7   14.54    0.41
  -6   2   7   13.51    0.59
   6  -2  -7   14.41    0.41
  -6  -2   7   14.35    0.64
  -6   2  -7   14.15    0.59
  -6   2  -7   13.94    0.58
  -7   2   7    7.44    0.53
  -7   2   7    7.85    0.57
  -7   2  -7    8.06    0.56
  -7   2  -7    8.18    0.56
   0  -3   7   49.71    0.92
   0   3  -7   51.26    0.91
   0   3   7   50.55    0.91
   0  -3  -7   50.62    0.92
   0  -3  -7   50.93    0.85
   0   3   7   51.26    0.82
  -1   3   7   81.54    1.35
   1   3  -7   81.64    1.38
   1  -3   7   82.17    1.39
  -1  -3  -7   81.58    1.26
   1   3  -7   80.84    1.38
   1  -3  -7   81.29    1.39
   1   3   7   83.63    1.39
   1  -3  -7   81.03    1.27
  -1   3  -7   81.27    1.34
  -1  -3   7   80.92    1.37
  -1  -3   7   81.37    1.26
   2  -3   7  262.74    4.08
  -2   3   7  262.24    4.32
  -2   3   7  263.66    4.23
   2   3  -7  264.96    4.07
  -2  -3  -7  260.01    3.72
  -2   3   7  260.26    4.29
   2  -3  -7  260.13    3.72
  -2  -3   7  259.43    3.69
   2   3   7  262.96    4.03
  -2   3  -7  263.10    4.25
  -2  -3   7  255.33    4.02
   2   3   7  259.82    4.07
   2  -3  -7  263.64    4.08
  -3   3   7   56.99    1.17
   3  -3   7   57.93    1.04
  -3   3   7   56.68    0.94
  -3  -3  -7   58.49    0.90
   3   3  -7   57.51    1.03
  -3   3   7   56.63    0.93
  -3   3   7   57.92    1.12
  -3   3  -7   56.85    1.14
   3  -3  -7   58.20    0.96
  -3   3  -7   58.83    1.09
  -3   3  -7   58.11    0.94
   3  -3  -7   58.99    1.05
   3   3   7   57.54    1.02
  -3  -3   7   57.62    0.90
   4  -3   7   26.99    0.61
  -4   3   7   27.45    0.73
   4   3  -7   26.73    0.59
  -4   3   7   26.16    0.75
  -4   3  -7   25.91    0.67
  -4   3  -7   27.01    0.73
   4  -3  -7   26.42    0.56
   4  -3  -7   26.80    0.61
  -5   3   7   50.78    1.16
  -5   3   7   50.52    1.20
   5  -3   7   51.73    0.98
  -5   3  -7   49.68    1.15
   5  -3  -7   52.73    0.99
  -5   3  -7   49.73    1.12
   5  -3  -7   52.59    0.90
  -6   3   7    0.93    0.31
   6  -3   7    0.78    0.17
  -6   3   7    1.13    0.31
   6  -3  -7    1.22    0.18
  -6   3  -7    1.19    0.31
  -6   3  -7    0.93    0.30
  -7   3   7    0.79    0.36
  -7   3   7    1.29    0.38
  -7   3  -7    1.06    0.36
  -7   3  -7    1.17    0.35
   0  -4  -7    5.19    0.24
   0  -4   7    5.48    0.26
   0   4   7    5.83    0.18
   0  -4  -7    6.14    0.27
   1  -4   7  324.34    5.07
  -1  -4  -7  327.65    4.75
  -1   4   7  320.59    5.26
   1  -4  -7  324.27    4.83
   1  -4  -7  332.19    5.07
  -1  -4   7  321.84    5.13
  -2   4   7   45.45    0.88
   2  -4   7   45.89    0.88
  -2   4   7   45.55    0.83
  -2   4   7   45.84    0.96
  -2  -4  -7   44.49    0.78
  -2   4  -7   44.94    0.84
   2  -4  -7   45.35    0.88
  -2  -4   7   43.88    0.82
   2  -4  -7   43.88    0.81
  -2  -4   7   44.90    0.78
   2   4   7   43.95    0.76
  -3  -4  -7   14.08    0.35
   3   4  -7   14.23    0.42
  -3   4   7   14.38    0.46
  -3   4   7   13.94    0.50
  -3   4   7   14.25    0.34
   3  -4   7   14.47    0.42
   3  -4  -7   14.35    0.40
   3  -4  -7   14.34    0.43
  -3   4  -7   13.69    0.47
  -3   4  -7   14.38    0.43
  -3  -4   7   14.43    0.35
   3   4   7   14.15    0.42
  -4  -4  -7  144.66    2.02
  -4   4   7  141.14    2.59
   4   4  -7  141.54    2.33
   4  -4   7  142.60    2.36
  -4   4   7  142.03    2.49
   4  -4  -7  142.13    2.36
   4  -4  -7  143.27    2.15
  -4   4  -7  139.10    2.51
  -4  -4   7  141.22    2.02
  -4  -4   7  142.63    2.02
  -4   4  -7  141.38    2.48
   4   4   7  144.85    2.34
  -5   4   7   14.46    0.62
   5  -4   7   14.91    0.48
  -5   4   7   14.45    0.60
   5  -4  -7   15.07    0.45
  -5   4  -7   15.35    0.57
   5  -4  -7   15.03    0.48
  -5   4  -7   14.90    0.61
   6  -4   7   34.00    0.77
  -6   4   7   33.31    0.94
  -6   4   7   32.11    0.98
  -6   4  -7   31.41    0.93
  -6   4  -7   32.38    0.90
   6  -4  -7   33.94    0.76
  -7   4   7    2.27    0.43
   7  -4   7    2.28    0.35
  -7   4   7    2.49    0.41
  -7   4  -7    2.43    0.40
   7  -4  -7    2.39    0.33
  -7   4  -7    2.80    0.41
   0   5   7   77.99    1.33
   0  -5   7   80.42    1.43
   0  -5  -7   82.06    1.43
   0  -5  -7   82.41    1.33
  -1   5   7   60.84    1.06
   1  -5   7   59.19    1.13
  -1  -5  -7   59.32    1.02
  -1  -5  -7   59.24    1.10
   1  -5  -7   59.39    1.04
  -1  -5   7   59.26    1.10
   1  -5  -7   59.37    1.13
   2  -5   7   59.92    1.15
  -2  -5  -7   59.46    1.02
  -2   5   7   59.13    1.12
   2  -5  -7   60.79    1.15
  -2   5  -7   59.24    1.09
  -2  -5   7   60.25    1.08
   2  -5  -7   60.24    1.05
   2   5   7   58.30    1.00
  -3   5   7   51.86    0.93
   3  -5   7   51.33    1.03
  -3   5   7   50.83    1.05
  -3   5   7   51.80    1.15
  -3  -5  -7   52.21    0.89
  -3   5  -7   50.75    1.02
   3  -5  -7   50.59    1.03
  -3  -5   7   51.49    0.89
   3  -5  -7   50.88    0.94
  -3  -5   7   51.36    0.88
  -3   5  -7   49.66    1.11
   4  -5   7   37.33    0.84
  -4   5   7   38.08    0.92
  -4   5   7   35.49    0.95
  -4  -5  -7   37.43    0.65
  -4  -5   7   37.61    0.65
   4  -5  -7   37.94    0.84
  -4   5  -7   36.98    0.94
   4  -5  -7   37.31    0.76
  -4   5  -7   36.93    0.86
   5  -5   7    6.61    0.40
  -5   5   7    6.96    0.49
  -5   5   7    6.31    0.45
   5  -5  -7    6.98    0.38
  -5   5  -7    6.55    0.42
  -5   5  -7    6.39    0.49
   6  -5   7    3.57    0.35
  -6   5   7    2.64    0.43
  -6   5   7    3.81    0.43
  -6   5  -7    3.32    0.45
   6  -5  -7    3.13    0.34
  -6   5  -7    3.19    0.40
   0  -6  -7   70.24    1.31
   0  -6  -7   69.99    1.21
   0  -6   7   70.01    1.30
   0   6   7   65.44    1.18
  -1   6   7   89.79    1.57
   1  -6   7   89.40    1.64
  -1  -6  -7   91.25    1.50
  -1  -6  -7   92.46    1.62
   1  -6  -7   92.87    1.52
  -1  -6   7   91.99    1.62
   1  -6  -7   92.18    1.65
  -2  -6  -7   45.32    0.87
   2  -6   7   45.61    0.98
  -2   6   7   46.20    0.94
   2  -6  -7   45.89    0.98
  -2  -6   7   46.33    0.92
  -2   6  -7   46.96    0.93
   2  -6  -7   47.34    0.91
  -3   6   7    0.51    0.25
  -3   6   7    0.66    0.14
  -3  -6  -7    0.61    0.16
   3  -6   7    0.45    0.20
  -3   6   7    0.64    0.21
  -3   6  -7    0.60    0.20
  -3  -6   7    0.69    0.13
   3  -6  -7    0.58    0.18
   3  -6  -7    0.35    0.19
  -4   6   7   26.37    0.82
   4  -6   7   26.40    0.72
  -4  -6  -7   26.41    0.55
  -4   6   7   25.59    0.74
   4  -6  -7   26.21    0.65
  -4  -6   7   26.84    0.55
   4  -6  -7   26.57    0.71
  -4   6  -7   26.02    0.71
  -4   6  -7   25.92    0.80
  -5   6   7   25.86    0.80
  -5   6   7   26.90    0.87
   5  -6   7   27.26    0.74
  -5   6  -7   27.19    0.77
  -5   6  -7   26.59    0.85
   5  -6  -7   27.35    0.73
  -6   6   7    1.64    0.35
   6  -6   7    2.30    0.37
  -6   6   7    2.01    0.36
  -6   6  -7    1.70    0.37
   6  -6  -7    1.88    0.26
  -6   6  -7    2.18    0.35
   0  -7  -7    7.25    0.42
   0   7   7    8.89    0.33
   0  -7  -7    7.27    0.41
   0  -7   7    7.39    0.42
  -1  -7  -7   49.03    0.96
  -1  -7  -7   49.02    1.02
  -1   7   7   49.38    0.96
   1  -7   7   48.52    1.06
   1  -7  -7   49.09    0.98
  -1  -7   7   47.82    1.01
   1  -7  -7   48.55    1.05
  -2  -7  -7    4.99    0.33
   2  -7   7    5.06    0.39
  -2   7   7    5.06    0.35
  -2   7  -7    5.19    0.33
   2  -7  -7    4.32    0.36
  -2  -7   7    4.96    0.34
   2  -7  -7    4.61    0.36
  -3   7   7   72.65    1.43
  -3   7   7   74.75    1.34
  -3  -7  -7   74.22    1.26
   3  -7   7   70.65    1.44
  -3   7   7   70.78    1.54
  -3   7  -7   71.00    1.40
   3  -7  -7   74.68    1.45
   3  -7  -7   74.00    1.32
   4  -7   7    7.40    0.45
  -4   7   7    6.96    0.45
  -4   7   7    8.10    0.51
  -4  -7  -7    7.15    0.34
  -4   7  -7    8.00    0.52
   4  -7  -7    7.25    0.42
  -4   7  -7    7.56    0.43
  -4  -7   7    8.13    0.34
   4  -7  -7    6.96    0.44
  -5   7   7    3.89    0.47
  -5   7   7    4.01    0.46
   5  -7   7    3.96    0.41
   5  -7  -7    3.77    0.40
  -5   7  -7    3.69    0.41
  -5   7  -7    4.03    0.47
   6  -7   7    2.93    0.40
  -6   7   7    2.92    0.48
  -6   7   7    2.84    0.41
   6  -7  -7    2.24    0.30
  -6   7  -7    2.48    0.42
  -6   7  -7    3.05    0.42
   0  -8  -7    0.55    0.23
   0   8   7    1.26    0.21
  -1   8   7   88.22    1.61
  -1  -8  -7   91.06    1.57
   1  -8   7   91.13    1.73
  -1  -8  -7   90.74    1.69
   1  -8  -7   89.84    1.72
  -1  -8   7   90.12    1.68
   1  -8  -7   90.66    1.59
  -2   8   7    4.29    0.38
   2  -8   7    3.99    0.40
  -2  -8  -7    4.25    0.36
  -2  -8   7    4.30    0.36
   2  -8  -7    3.66    0.40
  -2   8  -7    4.28    0.33
   2  -8  -7    3.75    0.38
  -3   8   7   -0.14    0.22
   3  -8   7   -0.40    0.21
  -3   8   7    0.10    0.26
  -3  -8  -7   -0.20    0.17
  -3   8  -7   -0.01    0.29
  -3   8  -7    0.05    0.20
   3  -8  -7    0.12    0.20
   3  -8  -7   -0.27    0.21
  -4   8   7   22.57    0.74
  -4   8   7   21.55    0.80
   4  -8   7   21.65    0.72
  -4  -8  -7   22.76    0.57
  -4  -8   7   22.48    0.57
   4  -8  -7   21.74    0.72
  -4   8  -7   21.50    0.79
  -4   8  -7   21.53    0.68
   4  -8  -7   21.63    0.66
   5  -8   7    3.45    0.43
  -5   8   7    4.17    0.49
  -5   8   7    3.29    0.44
  -5   8  -7    4.20    0.50
   5  -8  -7    4.00    0.43
  -5   8  -7    4.55    0.43
   0  -9  -7   -0.46    0.22
   0   9   7    0.59    0.21
   0  -9  -7   -0.33    0.23
   0  -9   7   -0.43    0.23
  -1   9   7   31.50    0.76
  -1  -9  -7   31.20    0.83
   1  -9   7   31.76    0.86
  -1  -9  -7   31.67    0.79
   1  -9  -7   31.44    0.81
  -1  -9   7   32.39    0.83
   1  -9  -7   32.05    0.87
  -2  -9  -7   11.28    0.48
  -2   9   7   10.71    0.48
   2  -9   7   11.75    0.55
  -2  -9   7   11.56    0.49
  -2   9  -7   10.71    0.46
   2  -9  -7   11.56    0.51
   2  -9  -7   10.65    0.53
  -3   9   7   14.10    0.57
  -3  -9  -7   13.44    0.50
   3  -9   7   14.05    0.61
  -3   9   7   13.39    0.63
   3  -9  -7   14.48    0.57
  -3   9  -7   14.63    0.65
  -3  -9   7   14.05    0.50
  -3   9  -7   14.02    0.54
   3  -9  -7   14.44    0.61
   4  -9   7   15.16    0.65
  -4  -9  -7   14.98    0.50
  -4   9   7   14.38    0.69
  -4   9   7   15.11    0.64
   4  -9  -7   14.77    0.59
  -4   9  -7   15.12    0.59
   4  -9  -7   14.58    0.64
  -4  -9   7   15.44    0.51
  -4   9  -7   15.13    0.70
   0 -10  -7   19.33    0.65
   0 -10  -7   19.78    0.70
   0 -10   7   18.84    0.68
   1 -10   7   19.72    0.71
  -1  10   7   20.13    0.61
  -1 -10  -7   20.24    0.66
  -1 -10  -7   19.95    0.70
   1 -10  -7   19.47    0.67
  -1 -10   7   19.76    0.68
   1 -10  -7   20.16    0.72
  -2  10   7    1.52    0.29
   2 -10   7    1.30    0.30
  -2 -10  -7    1.44    0.26
  -2  10  -7    1.53    0.29
   2 -10  -7    1.29    0.28
   2 -10  -7    1.47    0.30
  -3 -10  -7    0.35    0.23
  -3  10   7    1.03    0.30
   3 -10   7    0.32    0.28
  -3  10   7    1.35    0.35
   3 -10  -7    0.65    0.27
  -3  10  -7    1.06    0.28
   3 -10  -7    0.41    0.28
  -3 -10   7    0.57    0.23
  -3  10  -7    0.76    0.36
   0 -11   7    7.17    0.53
   0 -11  -7    6.88    0.54
   0 -11  -7    6.44    0.50
   1 -11   7    3.91    0.47
  -1 -11  -7    3.63    0.43
  -1 -11  -7    3.41    0.48
   1 -11  -7    3.63    0.48
   1 -11  -7    3.62    0.46
  -1 -11   7    3.52    0.46
  -2 -11  -7   10.76    0.54
   2 -11   7   10.96    0.62
  -2 -11   7   11.30    0.53
   2 -11  -7   11.19    0.62
   2 -11  -7   10.85    0.57
  -1   0   8  124.18    2.04
  -1   0   8  122.87    1.97
   1   0  -8  123.72    1.81
  -1   0   8  123.66    1.80
  -1   0  -8  124.21    1.81
   1   0  -8  128.23    1.98
  -1   0  -8  124.58    1.97
   1   0   8  123.65    1.98
  -2   0   8  158.59    2.43
  -2   0   8  156.36    2.43
   2   0   8  156.63    2.57
  -2   0  -8  156.76    2.25
  -2   0   8  158.24    2.24
  -2   0   8  156.52    2.61
   2   0  -8  159.70    2.47
   2   0  -8  154.92    2.28
   2   0   8  159.99    2.52
  -2   0  -8  154.52    2.51
   3   0  -8   54.67    0.87
   3   0   8   55.24    0.95
  -3   0  -8   55.35    1.02
  -3   0   8   54.76    1.09
   3   0  -8   55.41    0.94
  -4   0  -8   30.66    0.71
  -4   0   8   29.23    0.76
   4   0  -8   30.64    0.56
   4   0   8   31.41    0.60
   4   0  -8   30.77    0.59
   5   0   8   14.37    0.38
   5   0  -8   13.15    0.36
  -5   0   8   13.09    0.55
  -5   0  -8   13.91    0.52
  -6   0   8   -0.28    0.25
   6   0   8   -0.04    0.11
  -6   0  -8   -0.08    0.23
  -7   0   8   46.98    1.28
  -7   0  -8   48.00    1.18
   0   1  -8    1.06    0.14
   0  -1   8    0.82    0.06
  -1   1   8   43.81    0.79
  -1   1   8   43.82    0.73
  -1   1   8   45.64    0.83
   1  -1   8   44.06    0.75
  -1  -1  -8   44.77    0.73
   1   1  -8   44.77    0.74
   1  -1   8   47.04    0.80
   1   1  -8   45.10    0.80
  -1   1   8   44.79    0.79
   1   1  -8   43.72    0.79
  -1  -1   8   44.76    0.73
  -1   1  -8   45.50    0.79
   1  -1  -8   45.54    0.74
  -1  -1   8   44.79    0.79
   1  -1  -8   45.90    0.80
  -1   1  -8   44.35    0.73
  -1  -1   8   45.12    0.79
   1   1   8   46.39    0.81
   1  -1  -8   43.92    0.79
  -2   1   8   92.78    1.45
  -2  -1  -8   91.22    1.35
   2  -1   8   90.14    1.49
  -2   1   8   92.26    1.45
  -2   1   8   89.06    1.59
  -2  -1  -8   92.99    1.48
   2   1  -8   89.82    1.36
  -2   1   8   92.64    1.35
   2  -1   8   91.72    1.52
   2   1  -8   93.87    1.49
  -2  -1   8   89.47    1.45
   2  -1  -8   90.45    1.49
  -2  -1   8   90.46    1.35
  -2  -1   8   89.03    1.57
   2  -1  -8   90.72    1.37
   3   1  -8   31.56    0.55
  -3   1   8   30.82    0.70
   3   1  -8   30.89    0.59
  -3  -1  -8   30.35    0.63
  -3   1   8   32.29    0.73
   3  -1   8   32.04    0.60
   3  -1  -8   30.41    0.59
   3  -1  -8   30.46    0.60
  -3   1  -8   29.24    0.65
  -3  -1   8   29.80    0.70
   3  -1  -8   30.60    0.56
  -3   1  -8   30.63    0.68
  -4   1   8   42.69    0.98
   4   1  -8   42.71    0.79
   4   1  -8   44.23    0.74
  -4   1   8   43.84    0.98
  -4  -1  -8   43.28    0.90
   4  -1   8   44.24    0.80
  -4  -1   8   43.09    0.99
   4  -1  -8   43.97    0.75
  -4   1  -8   42.85    0.93
  -4   1  -8   41.55    0.93
   4  -1  -8   44.71    0.81
   4  -1  -8   43.32    0.79
  -5  -1  -8   72.06    1.39
   5  -1   8   73.36    1.24
  -5   1   8   72.59    1.49
  -5   1   8   70.67    1.52
  -5  -1   8   71.25    1.51
   5  -1  -8   74.40    1.24
  -5   1  -8   70.32    1.46
  -5   1  -8   71.48    1.43
   5  -1  -8   71.87    1.14
  -6  -1  -8    8.06    0.44
  -6   1   8    8.01    0.51
   6  -1   8    8.38    0.31
  -6  -1   8    7.76    0.51
  -6   1  -8    7.65    0.48
   6   1   8    8.89    0.31
  -7   1   8   18.06    0.77
  -7  -1  -8   17.77    0.67
  -7   1  -8   19.17    0.74
  -7  -1   8   17.27    0.75
   0  -2   8  128.12    2.09
   0   2  -8  131.38    2.09
   0  -2  -8  130.64    1.92
   0   2   8  131.88    2.09
   0  -2  -8  131.79    2.02
   0   2   8  131.31    2.09
   0   2  -8  127.66    2.04
   1   2  -8   52.00    0.91
   1   2  -8   50.45    0.84
  -1   2   8   51.19    0.91
   1   2  -8   52.72    0.90
  -1  -2  -8   50.50    0.84
  -1   2   8   51.52    0.89
   1  -2   8   49.37    0.91
  -1   2   8   51.83    0.91
  -1   2   8   52.10    0.84
  -1  -2   8   50.68    0.83
   1  -2  -8   52.57    0.85
  -1  -2   8   52.24    0.91
  -1   2  -8   53.20    0.91
   1  -2  -8   52.93    0.89
  -1   2  -8   52.13    0.84
  -1  -2   8   51.01    0.89
   2  -2   8  186.40    2.96
  -2  -2  -8  185.81    2.64
  -2  -2  -8  182.14    2.87
  -2   2   8  183.50    2.64
   2   2  -8  186.01    2.66
   2  -2   8  182.45    2.90
  -2   2   8  179.62    3.07
  -2   2   8  182.16    2.96
  -2   2   8  184.88    2.90
   2   2  -8  187.25    2.90
  -2   2   8  184.44    2.87
  -2  -2   8  181.61    3.02
  -2   2  -8  186.11    2.97
   2  -2  -8  185.99    2.91
  -2   2  -8  184.89    2.87
  -2  -2   8  185.34    2.63
   2  -2  -8  186.19    2.66
  -2  -2   8  184.08    2.86
  -3  -2  -8   51.41    0.79
  -3   2   8   47.35    0.78
  -3  -2  -8   50.81    0.92
  -3   2   8   50.77    1.01
   3   2  -8   51.29    0.84
  -3   2   8   50.60    1.05
   3  -2   8   51.03    0.91
   3   2  -8   51.71    0.91
  -3  -2   8   49.64    1.02
   3  -2  -8   50.59    0.85
  -3  -2   8   50.52    0.79
  -3   2  -8   53.09    0.98
  -3   2  -8   50.63    1.01
   3  -2  -8   51.59    0.92
  -4   2   8   12.29    0.51
  -4  -2  -8   12.35    0.44
   4   2  -8   12.06    0.35
   4   2  -8   10.91    0.36
  -4   2   8   11.65    0.50
   4  -2   8   12.43    0.37
  -4  -2   8   10.88    0.46
  -4   2  -8   11.73    0.48
  -4   2  -8   10.51    0.44
   4  -2  -8   10.47    0.37
   4  -2  -8   10.31    0.35
  -5   2   8   43.49    1.05
  -5  -2  -8   44.53    0.96
   5  -2   8   43.79    0.85
  -5   2   8   44.03    1.08
   5  -2  -8   44.08    0.79
   5  -2  -8   44.56    0.85
  -5   2  -8   43.71    1.02
  -5  -2   8   44.21    1.08
  -5   2  -8   43.56    1.03
  -6   2   8    2.46    0.36
   6  -2   8    2.71    0.27
  -6   2   8    2.22    0.36
  -6  -2  -8    2.07    0.31
  -6   2  -8    2.73    0.38
  -6   2  -8    2.55    0.38
   6  -2  -8    2.85    0.25
  -6  -2   8    2.63    0.39
  -7   2   8   13.62    0.69
  -7  -2   8   12.78    0.70
  -7   2  -8   13.41    0.63
   0  -3  -8  307.06    4.53
   0   3  -8  302.95    4.81
   0  -3   8  302.13    4.91
   0   3   8  294.66    4.68
  -1  -3  -8  221.21    3.20
  -1   3   8  220.89    3.57
  -1   3   8  225.85    3.56
   1   3  -8  226.34    3.57
   1   3  -8  226.91    3.51
   1  -3   8  221.54    3.52
   1  -3  -8  221.73    3.52
   1   3   8  225.43    3.51
  -1  -3   8  219.46    3.50
  -1   3  -8  225.41    3.54
   1  -3  -8  222.95    3.21
  -2  -3  -8    6.12    0.23
  -2   3   8    6.08    0.28
   2   3  -8    5.71    0.26
  -2   3   8    6.09    0.23
   2  -3   8    6.00    0.27
  -2  -3   8    5.54    0.23
   2  -3  -8    5.33    0.26
   2  -3  -8    5.32    0.25
  -2   3  -8    5.49    0.21
  -2  -3   8    5.70    0.23
   2   3   8    5.12    0.26
   2   3   8    5.17    0.17
   3   3  -8   92.05    1.52
  -3   3   8   90.27    1.61
  -3  -3  -8   91.16    1.35
  -3   3   8   90.36    1.69
  -3   3   8   91.04    1.44
   3  -3   8   91.20    1.54
  -3   3   8   91.49    1.43
  -3  -3   8   90.73    1.35
  -3   3  -8   87.32    1.62
  -3   3  -8   90.30    1.43
   3  -3  -8   90.78    1.54
  -3  -3   8   80.49    1.36
   3  -3  -8   91.23    1.41
  -3   3  -8   90.99    1.58
  -4   3   8  100.79    1.86
   4   3  -8  102.79    1.70
   4  -3   8  100.53    1.72
  -4   3   8  100.40    1.93
   4  -3  -8  102.29    1.73
   4  -3  -8  103.20    1.58
  -4  -3   8  100.78    1.42
  -4   3  -8  103.31    1.84
  -4   3  -8  100.55    1.87
  -5   3   8   19.05    0.68
  -5   3   8   19.08    0.69
   5  -3   8   19.19    0.53
  -5   3  -8   18.82    0.66
   5  -3  -8   19.21    0.51
  -5   3  -8   18.85    0.61
   5  -3  -8   19.58    0.48
  -6   3   8    4.61    0.45
  -6   3   8    4.29    0.41
   6  -3   8    4.44    0.32
  -6   3  -8    4.79    0.43
  -6   3  -8    4.55    0.41
   6  -3  -8    4.59    0.31
  -7   3   8    3.01    0.49
  -7   3   8    3.21    0.48
  -7   3  -8    3.26    0.51
  -7   3  -8    3.51    0.46
   0  -4   8   19.92    0.50
   0  -4  -8   19.62    0.46
   0   4   8   21.62    0.39
   0  -4  -8   21.08    0.50
  -1   4   8    7.78    0.28
   1  -4   8    7.87    0.32
  -1  -4  -8    8.30    0.29
  -1  -4   8    8.62    0.32
   1  -4  -8    8.58    0.34
  -1   4  -8    8.43    0.24
   1  -4  -8    9.22    0.32
  -2  -4  -8   18.89    0.44
  -2   4   8   18.41    0.45
  -2   4   8   19.17    0.56
   2  -4   8   18.80    0.50
  -2   4   8   18.08    0.47
  -2  -4   8   19.28    0.45
   2  -4  -8   19.97    0.47
  -2   4  -8   19.71    0.44
   2   4   8   19.12    0.37
   2  -4  -8   19.88    0.51
  -3   4   8   19.15    0.43
  -3   4   8   18.46    0.58
  -3  -4  -8   19.76    0.43
   3  -4   8   19.40    0.52
  -3   4   8   19.52    0.56
  -3   4  -8   18.71    0.58
  -3   4  -8   18.94    0.50
   3  -4  -8   18.83    0.51
   3  -4  -8   18.83    0.48
  -3  -4   8   18.56    0.38
  -3  -4   8   19.72    0.43
  -4   4   8   57.39    1.28
  -4  -4  -8   59.96    0.90
   4  -4   8   57.96    1.12
  -4   4   8   57.52    1.20
   4   4  -8   57.99    1.10
  -4   4  -8   57.52    1.17
  -4   4  -8   57.06    1.24
   4  -4  -8   57.85    1.02
   4   4   8   57.93    1.09
  -4  -4   8   56.67    0.89
   4  -4  -8   57.95    1.11
   5  -4   8   28.67    0.69
  -5   4   8   28.90    0.82
  -5   4   8   28.56    0.86
  -5   4  -8   29.22    0.84
   5  -4  -8   29.46    0.70
  -5   4  -8   29.38    0.78
   6  -4   8    0.89    0.20
  -6   4   8    1.16    0.33
  -6   4   8    0.90    0.30
  -6   4  -8    1.04    0.32
  -6   4  -8    0.96    0.30
   6  -4  -8    0.81    0.19
  -7   4   8    7.18    0.59
  -7   4   8    7.58    0.57
   7  -4   8    8.27    0.43
  -7   4  -8    7.63    0.53
   7  -4  -8    7.73    0.40
  -7   4  -8    7.29    0.56
   0  -5   8  115.26    1.97
   0   5   8  114.50    1.85
   0  -5  -8  117.37    1.82
   0  -5  -8  117.32    1.98
  -1  -5  -8  144.16    2.18
   1  -5   8  141.26    2.39
  -1   5   8  145.53    2.33
   1  -5  -8  144.44    2.20
   1  -5  -8  144.78    2.40
  -1  -5   8  142.32    2.37
  -2   5   8   88.38    1.56
   2  -5   8   89.63    1.59
  -2   5   8   90.44    1.54
  -2  -5  -8   90.91    1.43
  -2   5  -8   87.44    1.54
   2  -5  -8   88.34    1.46
   2  -5  -8   90.77    1.59
   2   5   8   86.83    1.42
  -2  -5   8   88.79    1.52
  -3   5   8  124.87    2.01
  -3   5   8  120.68    2.13
  -3   5   8  117.49    2.25
  -3  -5  -8  120.73    1.86
   3  -5   8  121.75    2.11
  -3  -5   8  126.28    1.86
   3  -5  -8  123.90    1.93
  -3  -5   8  124.18    1.96
   3  -5  -8  125.12    2.11
  -3   5  -8  121.73    2.11
  -4  -5  -8    7.46    0.28
   4  -5   8    7.44    0.39
  -4   5   8    7.01    0.43
  -4   5   8    7.15    0.42
  -4   5  -8    8.33    0.48
  -4  -5   8    7.47    0.28
   4  -5  -8    6.84    0.37
  -4   5  -8    7.15    0.38
   4  -5  -8    7.00    0.40
  -5   5   8   18.49    0.68
   5  -5   8   18.30    0.57
  -5   5   8   17.92    0.70
  -5   5  -8   17.86    0.61
   5  -5  -8   18.35    0.57
  -5   5  -8   17.41    0.69
  -6   5   8    1.52    0.36
   6  -5   8    1.35    0.24
  -6   5   8    1.65    0.34
  -6   5  -8    1.37    0.35
   6  -5  -8    1.62    0.23
  -6   5  -8    1.67    0.33
   0  -6  -8  178.52    2.91
   0  -6   8  176.70    2.91
   0   6   8  172.74    2.78
   0  -6  -8  174.34    2.66
  -1  -6  -8  164.22    2.67
   1  -6   8  161.48    2.71
  -1  -6  -8  159.25    2.46
  -1   6   8  160.88    2.62
  -1  -6   8  160.82    2.67
   1  -6  -8  161.09    2.70
   1  -6  -8  161.00    2.48
   2  -6   8   57.54    1.16
  -2  -6  -8   57.81    1.03
  -2   6   8   58.51    1.11
  -2  -6   8   56.84    1.08
   2  -6  -8   56.45    1.05
  -2   6  -8   55.89    1.07
   2  -6  -8   56.27    1.15
   2   6   8   55.97    0.96
  -3   6   8   33.99    0.90
  -3  -6  -8   34.94    0.70
  -3   6   8   35.24    0.73
  -3   6   8   35.76    0.83
   3  -6   8   34.50    0.83
  -3   6  -8   34.54    0.78
   3  -6  -8   34.09    0.76
  -3  -6   8   34.64    0.69
   3  -6  -8   34.53    0.83
  -4   6   8   31.28    0.91
  -4  -6  -8   32.48    0.63
   4  -6   8   31.58    0.80
  -4   6   8   30.57    0.82
  -4   6  -8   30.99    0.78
  -4   6  -8   31.26    0.89
   4  -6  -8   30.94    0.73
   4  -6  -8   31.27    0.80
  -4  -6   8   32.15    0.63
  -5   6   8    4.97    0.47
   5  -6   8    5.68    0.41
  -5   6   8    5.51    0.47
   5  -6  -8    4.97    0.40
  -5   6  -8    5.04    0.41
  -5   6  -8    5.21    0.48
  -6   6   8    6.51    0.50
  -6   6   8    6.17    0.53
   6  -6   8    6.66    0.45
  -6   6  -8    6.11    0.53
  -6   6  -8    6.37    0.47
   6  -6  -8    5.92    0.42
   0   7   8   25.29    0.56
   0  -7  -8   24.20    0.66
   0  -7   8   25.95    0.70
   0  -7  -8   25.38    0.71
  -1   7   8   13.92    0.43
  -1  -7  -8   13.73    0.51
   1  -7   8   13.14    0.51
  -1  -7  -8   13.23    0.48
   1  -7  -8   13.26    0.52
  -1  -7   8   13.61    0.50
   1  -7  -8   13.97    0.51
  -2   7   8   26.07    0.66
   2  -7   8   25.02    0.71
  -2  -7  -8   25.56    0.62
   2  -7  -8   24.64    0.65
  -2  -7   8   25.21    0.65
  -2   7  -8   26.03    0.63
   2  -7  -8   25.67    0.71
   3  -7   8    9.39    0.49
  -3   7   8   10.12    0.39
  -3  -7  -8    9.97    0.40
  -3   7   8    9.87    0.47
  -3   7   8   10.09    0.50
   3  -7  -8    9.49    0.47
  -3   7  -8    9.86    0.42
   3  -7  -8    9.95    0.45
  -4   7   8   20.97    0.76
  -4   7   8   19.99    0.66
   4  -7   8   20.37    0.67
  -4  -7  -8   20.98    0.52
  -4   7  -8   20.48    0.65
   4  -7  -8   20.46    0.62
  -4   7  -8   20.96    0.76
   4  -7  -8   19.85    0.66
  -4  -7   8   21.55    0.52
   5  -7   8   25.91    0.76
  -5   7   8   24.72    0.79
  -5   7   8   25.47    0.88
  -5   7  -8   25.17    0.87
  -5   7  -8   25.81    0.77
   5  -7  -8   25.84    0.76
  -6   7   8   10.25    0.62
   6  -7   8   10.44    0.54
  -6   7  -8    9.85    0.63
   0  -8  -8  137.67    2.39
   0  -8  -8  137.06    2.20
   0  -8   8  135.15    2.38
   0   8   8  130.00    2.23
  -1  -8  -8   98.91    1.72
  -1  -8  -8  103.56    1.87
   1  -8   8  103.01    1.91
  -1   8   8   99.83    1.77
   1  -8  -8  102.89    1.76
   1  -8  -8   99.78    1.89
  -1  -8   8  103.76    1.87
   2  -8   8   11.32    0.53
  -2   8   8   12.04    0.47
  -2  -8  -8   11.19    0.45
  -2   8  -8   12.45    0.45
   2  -8  -8   11.34    0.49
  -2  -8   8   10.85    0.45
   2  -8  -8   11.22    0.51
   3  -8   8    2.37    0.36
  -3  -8  -8    2.52    0.31
  -3   8   8    2.58    0.36
  -3   8   8    2.82    0.39
   3  -8  -8    2.50    0.37
  -3   8  -8    3.07    0.34
   3  -8  -8    2.45    0.28
  -4   8   8    2.75    0.43
   4  -8   8    1.46    0.28
  -4   8   8    2.71    0.41
  -4  -8  -8    2.28    0.31
  -4   8  -8    2.46    0.36
  -4   8  -8    2.28    0.40
  -4  -8   8    2.80    0.32
   4  -8  -8    1.54    0.27
  -5   8   8   12.81    0.64
  -5   8   8   13.54    0.69
   5  -8   8   14.06    0.61
  -5   8  -8   14.53    0.70
  -5   8  -8   14.00    0.61
   5  -8  -8   14.46    0.61
   0  -9  -8   21.46    0.71
   0  -9  -8   21.09    0.67
   0   9   8   21.07    0.56
   0  -9   8   21.58    0.70
  -1  -9  -8   15.51    0.56
  -1  -9  -8   15.71    0.60
  -1   9   8   15.67    0.51
   1  -9   8   16.02    0.61
   1  -9  -8   14.96    0.58
  -1  -9   8   15.81    0.58
   1  -9  -8   15.86    0.61
  -2  -9  -8    6.07    0.40
  -2   9   8    5.49    0.40
   2  -9   8    6.03    0.45
  -2  -9   8    6.17    0.42
  -2   9  -8    6.45    0.38
   2  -9  -8    7.01    0.43
   2  -9  -8    6.81    0.47
  -3   9   8    6.93    0.51
  -3   9   8    6.31    0.44
   3  -9   8    6.91    0.47
  -3  -9  -8    6.91    0.41
  -3   9  -8    7.10    0.43
   3  -9  -8    6.82    0.48
   3  -9  -8    6.69    0.44
  -4   9   8    9.15    0.51
  -4  -9  -8    9.16    0.43
   4  -9   8    9.26    0.56
  -4   9   8    9.48    0.59
   4  -9  -8    8.85    0.51
  -4   9  -8    9.55    0.61
  -4  -9   8    9.54    0.43
   4  -9  -8    8.80    0.55
   0 -10   8   -0.03    0.23
   0 -10  -8   -0.17    0.23
   0 -10  -8   -0.14    0.24
  -1 -10  -8   11.20    0.56
   1 -10   8   11.68    0.58
  -1 -10  -8   11.07    0.52
   1 -10  -8   11.42    0.54
  -1 -10   8   11.00    0.54
   1 -10  -8   11.23    0.58
  -2  10   8    7.82    0.44
   2 -10   8    7.92    0.52
  -2 -10  -8    7.47    0.45
   2 -10  -8    7.32    0.49
   2 -10  -8    7.30    0.52
  -3  10   8    1.55    0.30
   3 -10   8    1.13    0.31
  -3 -10  -8    0.95    0.25
  -3  10   8    1.39    0.35
  -3 -10   8    0.95    0.25
   3 -10  -8    0.83    0.30
  -3  10  -8    0.99    0.38
   3 -10  -8    0.76    0.28
   0 -11  -8    5.93    0.49
   0 -11   8    6.31    0.53
   0 -11  -8    6.03    0.53
  -1 -11  -8   14.88    0.62
  -1 -11  -8   15.15    0.66
   1 -11   8   14.92    0.69
   1 -11  -8   16.01    0.70
   1 -11  -8   15.02    0.65
  -1 -11   8   16.11    0.67
   2 -11   8    9.16    0.59
  -2 -11  -8    8.62    0.51
   2 -11  -8    9.63    0.57
  -2 -11   8    8.74    0.50
   2 -11  -8    8.63    0.54
  -1   0   9   60.45    0.94
   1   0   9   60.26    1.03
  -1   0  -9   60.01    1.01
  -1   0  -9   59.74    0.94
   1   0  -9   60.75    1.03
  -1   0   9   60.20    1.02
  -1   0   9   58.62    1.04
   1   0  -9   58.87    0.95
  -2   0   9  735.29   11.37
   2   0   9  733.69   11.61
  -2   0  -9  696.63   11.62
  -2   0   9  723.94   12.16
  -2   0   9  736.62   11.39
   2   0  -9  729.09   10.65
   2   0  -9  739.86   11.52
   2   0   9  730.23   11.87
  -2   0  -9  733.46   10.56
  -2   0   9  730.44   10.51
  -3   0   9   10.68    0.25
   3   0  -9   11.07    0.30
  -3   0   9   10.79    0.39
   3   0  -9   10.86    0.31
  -3   0  -9   10.35    0.35
   3   0   9   11.03    0.31
   4   0  -9    2.27    0.23
  -4   0   9    3.27    0.36
  -4   0  -9    2.73    0.30
   4   0   9    2.56    0.24
   4   0  -9    2.55    0.24
  -5   0  -9    0.69    0.25
  -5   0   9    0.41    0.28
   5   0   9    0.35    0.13
   6   0   9    0.53    0.14
  -6   0  -9    0.52    0.26
  -6   0   9    0.78    0.31
  -7   0   9    6.36    0.57
  -7   0  -9    6.26    0.49
   0  -1   9  232.33    3.92
   0   1  -9  242.74    3.63
   0   1   9  237.96    4.03
   0  -1  -9  236.33    3.62
   0  -1   9  239.98    3.81
   0   1  -9  247.67    3.72
  -1   1   9  274.92    4.80
  -1   1   9  277.45    4.62
   1  -1   9  277.73    4.51
   1   1  -9  284.61    4.32
  -1   1   9  280.40    3.94
   1  -1   9  284.05    4.45
  -1   1   9  282.26    4.47
   1   1  -9  279.32    4.53
   1   1  -9  280.40    4.25
  -1  -1  -9  282.19    4.18
   1  -1  -9  277.20    4.19
  -1  -1   9  274.99    4.49
   1  -1  -9  279.04    4.50
  -1  -1   9  283.49    4.64
   1   1   9  284.60    4.58
  -1   1  -9  279.93    4.37
  -1  -1   9  278.92    3.96
  -1   1  -9  276.84    4.17
   1  -1  -9  271.93    4.44
  -2   1   9   27.19    0.61
  -2   1   9   26.89    0.52
  -2   1   9   26.14    0.52
   2  -1   9   27.53    0.54
  -2  -1  -9   27.93    0.51
   2  -1   9   28.31    0.56
  -2   1   9   26.60    0.51
  -2  -1  -9   28.00    0.53
   2   1  -9   27.46    0.52
   2   1  -9   27.76    0.55
  -2  -1   9   27.74    0.50
   2  -1  -9   28.23    0.56
  -2  -1   9   27.81    0.52
   2   1   9   28.22    0.57
  -2  -1   9   28.09    0.60
   2  -1  -9   27.67    0.52
   3  -1   9   61.12    1.05
  -3   1   9   57.99    0.91
   3   1  -9   61.12    1.04
  -3   1   9   57.14    1.16
  -3  -1  -9   60.75    0.92
  -3  -1  -9   60.85    1.07
   3   1  -9   58.05    0.95
   3  -1  -9   59.64    0.96
   3  -1  -9   60.48    1.04
  -3  -1   9   60.68    1.17
  -3   1  -9   58.36    1.11
  -3  -1   9   59.06    0.91
  -4  -1  -9  164.41    2.73
   4   1  -9  167.92    2.62
  -4   1   9  163.02    2.89
   4  -1   9  167.21    2.63
   4   1  -9  165.95    2.40
  -4   1  -9  163.21    2.77
  -4  -1   9  159.68    2.87
   4  -1  -9  166.68    2.62
   4  -1  -9  166.45    2.41
   5  -1   9  128.15    2.07
  -5   1   9  124.66    2.37
  -5  -1  -9  127.01    2.21
  -5  -1   9  120.12    2.34
   5   1   9  133.54    2.07
   5  -1  -9  128.68    1.90
  -5   1  -9  123.12    2.25
   6  -1   9   17.60    0.46
  -6   1   9   17.54    0.69
  -6  -1  -9   17.22    0.62
  -6   1  -9   17.29    0.65
  -6  -1   9   17.23    0.67
   6   1   9   18.32    0.46
  -7  -1  -9    9.40    0.55
  -7   1   9    8.40    0.60
  -7  -1   9    7.96    0.57
  -7   1  -9    8.86    0.54
   0  -2  -9   15.64    0.36
   0  -2   9   14.76    0.38
   0   2  -9   15.24    0.37
   0   2   9   15.25    0.38
   0   2   9   15.11    0.38
   1  -2   9  107.64    1.81
   1   2  -9  112.81    1.81
   1   2  -9  112.06    1.82
  -1  -2  -9  110.55    1.66
  -1   2   9  109.63    1.80
   1   2  -9  110.21    1.67
   1  -2  -9  112.72    1.79
  -1  -2   9  110.10    1.80
   1  -2  -9  111.24    1.67
  -1  -2   9  112.09    1.65
  -1  -2   9  111.28    1.82
  -2  -2  -9    4.37    0.16
   2  -2   9    4.43    0.23
  -2   2   9    5.20    0.27
   2   2  -9    3.95    0.21
   2   2  -9    3.64    0.22
  -2   2   9    3.99    0.21
  -2   2   9    3.94    0.23
   2  -2   9    4.33    0.18
   2  -2  -9    3.75    0.21
  -2  -2   9    4.42    0.20
  -2  -2   9    3.76    0.19
  -2   2  -9    4.04    0.18
   2  -2  -9    3.77    0.23
  -2  -2   9    4.11    0.22
  -3   2   9  118.37    2.07
   3   2  -9  121.79    1.96
   3   2  -9  120.06    1.81
  -3  -2  -9  120.32    1.76
  -3  -2  -9  120.23    1.97
   3  -2   9  118.22    1.97
  -3   2   9  118.02    2.15
  -3   2   9  119.46    1.86
   3  -2  -9  124.23    1.98
   3  -2  -9  124.20    1.82
  -3  -2   9  119.64    2.11
   3  -2  -9  122.10    1.97
  -3  -2   9  120.93    1.75
  -3   2  -9  119.00    2.07
  -3   2  -9  122.63    2.05
  -4  -2  -9   35.26    0.77
   4   2  -9   37.70    0.69
   4  -2   9   36.26    0.74
  -4   2   9   37.02    0.88
   4   2  -9   37.88    0.74
  -4   2   9   36.19    0.91
  -4  -2   9   36.29    0.89
  -4   2  -9   36.67    0.83
   4  -2  -9   37.00    0.75
   4  -2  -9   36.87    0.69
   4  -2  -9   36.25    0.74
  -4   2  -9   37.13    0.88
  -5   2   9    8.75    0.50
   5  -2   9    8.60    0.35
  -5  -2  -9   10.34    0.44
  -5   2   9    8.48    0.50
  -5   2  -9    9.36    0.48
  -5  -2   9    9.23    0.51
   5  -2  -9    9.06    0.33
  -5   2  -9    9.48    0.48
   5  -2  -9    9.26    0.36
   6  -2   9    5.22    0.31
  -6   2   9    4.69    0.46
  -6   2   9    5.17    0.47
  -6  -2  -9    4.66    0.41
   6  -2  -9    4.88    0.30
  -6  -2   9    4.10    0.47
  -6   2  -9    5.16    0.46
  -6   2  -9    5.65    0.44
  -7   2   9   12.45    0.68
  -7   2  -9   12.33    0.62
  -7  -2   9   13.00    0.70
   0  -3   9  306.04    4.86
   0  -3  -9  316.86    4.67
   0   3  -9  312.23    4.93
  -1  -3  -9   28.30    0.56
  -1   3   9   28.15    0.60
  -1   3   9   28.14    0.56
   1  -3   9   27.34    0.61
   1   3  -9   28.92    0.56
  -1  -3   9   28.82    0.60
   1  -3  -9   29.59    0.62
  -1   3  -9   31.49    0.50
   1  -3  -9   29.57    0.57
   1  -3  -9   30.14    0.57
  -2   3   9   48.89    0.93
  -2   3   9   48.48    0.88
  -2   3   9   48.03    1.00
   2  -3   9   49.40    0.93
  -2  -3  -9   49.32    0.83
   2   3  -9   50.27    0.92
   2  -3  -9   49.07    0.93
  -2  -3   9   50.82    0.88
  -2  -3   9   48.85    0.82
  -2   3  -9   49.77    0.87
   2  -3  -9   49.03    0.86
   2   3   9   47.96    0.91
   3  -3   9   19.01    0.48
  -3  -3  -9   19.19    0.41
  -3   3   9   18.87    0.40
  -3   3   9   19.30    0.53
  -3   3   9   18.56    0.57
   3   3  -9   19.14    0.48
  -3   3  -9   18.52    0.55
  -3   3  -9   19.04    0.48
  -3  -3   9   18.97    0.40
   3  -3  -9   18.66    0.49
   3  -3  -9   18.48    0.46
   4   3  -9    1.04    0.16
  -4   3   9    1.37    0.27
  -4   3   9    1.84    0.29
   4  -3   9    1.33    0.18
  -4  -3   9    1.26    0.10
  -4  -3   9    2.21    0.33
  -4   3  -9    2.24    0.35
  -4   3  -9    1.65    0.24
   4  -3  -9    1.07    0.18
   4  -3  -9    1.16    0.16
   5  -3   9   52.66    1.02
  -5   3   9   51.53    1.24
  -5   3   9   52.00    1.19
  -5   3  -9   51.59    1.18
   5  -3  -9   54.16    1.03
  -5   3  -9   53.89    1.16
  -6   3   9    6.93    0.52
  -6   3   9    6.76    0.49
   6  -3   9    6.58    0.35
  -6   3  -9    6.63    0.47
   6  -3  -9    6.89    0.35
  -6   3  -9    7.01    0.48
  -7   3   9   16.67    0.77
  -7   3   9   17.47    0.75
  -7   3  -9   17.54    0.71
  -7   3  -9   17.00    0.72
   0   4   9   62.77    1.01
   0  -4  -9   63.10    1.06
   0  -4   9   63.25    1.15
   1   4  -9  156.67    2.55
  -1   4   9  158.50    2.49
  -1  -4  -9  155.44    2.32
   1  -4   9  156.89    2.56
  -1  -4   9  153.72    2.53
   1  -4  -9  155.10    2.34
  -1   4  -9  152.65    2.49
   1  -4  -9  158.12    2.56
  -2   4   9  181.65    3.14
  -2   4   9  182.13    2.98
   2  -4   9  184.80    2.98
  -2   4   9  184.08    2.93
  -2  -4  -9  183.04    2.69
  -2  -4   9  182.93    2.91
  -2   4  -9  185.95    2.98
   2  -4  -9  184.36    2.72
   2  -4  -9  185.29    2.98
  -3  -4  -9  169.36    2.45
   3  -4   9  166.16    2.74
  -3   4   9  165.23    2.93
  -3   4   9  166.84    2.80
  -3   4   9  171.38    2.65
  -3  -4   9  166.23    2.44
   3  -4  -9  166.56    2.51
  -3  -4   9  167.50    2.60
   3  -4  -9  166.67    2.74
  -3   4  -9  168.10    2.78
  -4  -4  -9   39.40    0.66
  -4   4   9   39.65    0.94
   4  -4   9   38.63    0.84
  -4   4   9   38.39    0.99
  -4   4  -9   38.72    0.87
   4  -4  -9   38.76    0.84
  -4   4  -9   39.06    0.96
   4  -4  -9   39.10    0.78
   5  -4   9    9.72    0.42
  -5   4   9   10.00    0.54
  -5   4   9   10.10    0.52
  -5   4  -9   10.09    0.53
   5  -4  -9    9.87    0.42
  -5   4  -9    9.86    0.47
   6  -4   9   21.98    0.62
  -6   4   9   21.32    0.80
  -6   4   9   22.22    0.77
  -6   4  -9   22.00    0.77
   6  -4  -9   22.70    0.62
  -6   4  -9   23.06    0.74
   7  -4   9    4.61    0.39
  -7   4   9    3.68    0.52
  -7   4   9    4.46    0.50
  -7   4  -9    4.71    0.47
   7  -4  -9    4.23    0.36
  -7   4  -9    4.26    0.51
   0  -5   9  294.65    4.68
   0  -5  -9  295.94    4.28
   0  -5  -9  296.94    4.68
   0   5   9  297.52    4.59
  -1  -5  -9   75.93    1.27
   1  -5   9   76.30    1.41
  -1   5   9   76.06    1.31
   1   5   9   76.77    1.19
   1  -5  -9   77.89    1.30
   1  -5  -9   78.01    1.41
  -1  -5   9   77.22    1.38
  -2  -5  -9   11.80    0.37
  -2   5   9   12.06    0.38
   2  -5   9   12.38    0.44
  -2   5   9   11.88    0.40
   2   5   9   11.87    0.25
  -2   5  -9   11.70    0.34
   2  -5  -9   11.84    0.41
  -2  -5   9   11.05    0.38
   2  -5  -9   12.65    0.44
  -3   5   9   10.72    0.47
  -3   5   9   10.89    0.36
   3  -5   9   11.17    0.44
  -3  -5  -9   11.03    0.36
  -3   5   9   11.74    0.46
   3  -5  -9   10.60    0.43
  -3   5  -9   10.76    0.39
  -3  -5   9   10.46    0.33
   3  -5  -9   10.77    0.41
   4  -5   9   19.41    0.58
  -4  -5  -9   19.37    0.44
  -4   5   9   19.28    0.62
  -4   5   9   18.59    0.68
   4  -5  -9   19.61    0.59
  -4   5  -9   19.08    0.57
  -4   5  -9   19.30    0.68
   4  -5  -9   19.60    0.54
   5  -5   9   48.52    1.03
  -5   5   9   46.89    1.12
  -5   5   9   46.23    1.19
  -5   5  -9   47.90    1.07
   5  -5  -9   48.40    1.02
  -5   5  -9   46.72    1.17
  -6   5   9    2.76    0.41
   6  -5   9    2.82    0.36
  -6   5   9    2.41    0.37
  -6   5  -9    2.51    0.35
  -6   5  -9    2.39    0.41
   6  -5  -9    2.49    0.34
   0  -6  -9   39.04    0.83
   0  -6   9   39.16    0.87
   0  -6  -9   39.35    0.88
   0   6   9   40.95    0.73
   1  -6   9  157.58    2.66
  -1   6   9  158.13    2.56
  -1  -6  -9  158.53    2.42
   1   6   9  151.88    2.46
   1  -6  -9  159.38    2.67
  -1  -6   9  159.91    2.63
   1  -6  -9  159.99    2.44
   2  -6   9   42.35    0.95
  -2  -6  -9   42.77    0.85
  -2   6   9   42.35    0.89
  -2  -6   9   44.58    0.89
   2  -6  -9   43.29    0.88
   2  -6  -9   44.04    0.96
  -2   6  -9   43.57    0.85
   3  -6   9   12.58    0.50
  -3   6   9   11.92    0.41
  -3  -6  -9   11.79    0.41
  -3   6   9   12.81    0.49
  -3   6   9   11.75    0.52
  -3   6  -9   12.77    0.44
   3  -6  -9   11.41    0.49
   3  -6  -9   11.71    0.46
  -3  -6   9   12.34    0.39
  -4   6   9   64.40    1.46
   4  -6   9   64.89    1.31
  -4  -6  -9   65.63    1.09
  -4   6   9   63.70    1.35
   4  -6  -9   65.04    1.31
  -4   6  -9   65.42    1.43
  -4   6  -9   64.72    1.30
   4  -6  -9   65.92    1.20
   5  -6   9   18.31    0.61
  -5   6   9   17.06    0.71
  -5   6   9   17.81    0.66
  -5   6  -9   18.21    0.61
   5  -6  -9   18.66    0.61
  -5   6  -9   18.25    0.73
  -6   6   9    0.53    0.33
  -6   6   9    0.24    0.33
   6  -6   9    0.30    0.23
  -6   6  -9    0.28    0.29
   6  -6  -9    0.14    0.21
  -6   6  -9    0.30    0.33
   0   7   9  177.49    2.86
   0  -7  -9  180.17    2.77
   0  -7  -9  181.34    3.02
   0  -7   9  179.48    3.02
  -1  -7  -9   13.54    0.49
  -1   7   9   13.36    0.43
   1  -7   9   13.14    0.53
   1  -7  -9   13.45    0.54
  -1  -7   9   13.52    0.50
   1  -7  -9   13.34    0.51
   1   7   9   12.57    0.34
  -2   7   9   16.64    0.52
   2  -7   9   16.52    0.58
  -2  -7  -9   15.90    0.50
  -2   7  -9   16.57    0.47
  -2  -7   9   16.09    0.52
   2  -7  -9   16.19    0.53
   2  -7  -9   16.63    0.57
  -3  -7  -9   22.35    0.57
   3  -7   9   21.03    0.67
  -3   7   9   22.21    0.58
  -3   7   9   21.42    0.64
  -3   7   9   21.86    0.75
   3  -7  -9   21.91    0.67
  -3   7  -9   21.55    0.60
   3  -7  -9   21.27    0.62
   4  -7   9   31.33    0.85
  -4   7   9   31.94    0.87
  -4   7   9   31.91    0.95
  -4  -7  -9   32.06    0.67
  -4   7  -9   31.62    0.80
  -4   7  -9   32.35    0.94
   4  -7  -9   31.78    0.78
   4  -7  -9   30.88    0.84
  -4  -7   9   32.35    0.67
   5  -7   9    6.22    0.46
  -5   7   9    6.21    0.49
  -5   7   9    6.27    0.50
   5  -7  -9    5.12    0.43
  -5   7  -9    6.50    0.45
  -5   7  -9    5.80    0.52
   0   8   9   14.09    0.42
   0  -8  -9   13.37    0.53
   0  -8  -9   13.70    0.57
   0  -8   9   14.02    0.55
  -1   8   9   21.81    0.57
  -1  -8  -9   20.90    0.67
   1  -8   9   20.93    0.67
  -1  -8  -9   21.53    0.63
  -1  -8   9   20.76    0.65
   1  -8  -9   20.20    0.68
   1  -8  -9   20.12    0.63
   2  -8   9    2.82    0.39
  -2   8   9    3.63    0.33
  -2  -8  -9    2.96    0.33
  -2  -8   9    2.96    0.35
   2  -8  -9    3.22    0.38
  -2   8  -9    3.89    0.31
   2  -8  -9    3.07    0.36
   3  -8   9    5.00    0.43
  -3  -8  -9    5.26    0.36
  -3   8   9    5.03    0.40
  -3   8   9    5.42    0.46
   3  -8  -9    4.84    0.40
   3  -8  -9    4.97    0.43
  -3   8  -9    5.50    0.37
  -4  -8  -9   29.09    0.67
   4  -8   9   29.26    0.85
  -4   8   9   29.88    0.84
  -4   8   9   28.96    0.94
  -4  -8   9   29.57    0.67
   4  -8  -9   28.75    0.84
   4  -8  -9   28.64    0.77
  -4   8  -9   29.25    0.92
  -4   8  -9   29.98    0.80
   5  -8   9    0.55    0.28
  -5   8   9    1.24    0.36
  -5   8   9    0.92    0.33
  -5   8  -9    0.78    0.37
   5  -8  -9    0.68    0.26
   0  -9  -9   46.53    1.04
   0  -9  -9   48.38    1.12
   0  -9   9   47.53    1.11
   1  -9   9   -0.22    0.22
  -1   9   9   -0.06    0.19
  -1  -9  -9   -0.38    0.23
  -1  -9  -9   -0.17    0.20
   1  -9  -9   -0.06    0.22
   1  -9  -9   -0.29    0.21
  -1  -9   9   -0.22    0.21
  -2   9   9    3.23    0.36
  -2  -9  -9    3.06    0.35
   2  -9   9    2.97    0.41
   2  -9  -9    3.00    0.40
  -2  -9   9    2.67    0.37
   2  -9  -9    2.91    0.36
  -2   9  -9    3.14    0.32
  -3   9   9    1.64    0.28
   3  -9   9    1.59    0.30
  -3   9   9    1.59    0.35
  -3  -9  -9    1.33    0.24
   3  -9  -9    1.07    0.28
   3  -9  -9    1.29    0.27
  -4   9   9    4.28    0.49
  -4  -9  -9    3.92    0.37
  -4   9   9    4.49    0.45
   4  -9   9    3.88    0.47
   4  -9  -9    3.10    0.43
  -4   9  -9    4.44    0.51
  -4  -9   9    3.70    0.36
   4  -9  -9    3.40    0.45
   0 -10  -9   -0.51    0.23
   0 -10   9   -0.18    0.24
   0 -10  -9   -0.23    0.25
  -1 -10  -9   11.56    0.59
   1 -10   9   11.81    0.59
  -1 -10  -9   11.62    0.54
   1 -10  -9   11.38    0.55
   1 -10  -9   12.07    0.60
  -1 -10   9   12.27    0.58
  -2 -10  -9   20.47    0.65
   2 -10   9   19.97    0.73
   2 -10  -9   20.41    0.70
   2 -10  -9   21.13    0.76
  -3  10   9   13.68    0.59
  -3 -10  -9   13.02    0.53
   3 -10   9   12.90    0.62
  -3  10   9   12.15    0.65
   3 -10  -9   13.01    0.64
   3 -10  -9   12.53    0.59
  -3 -10   9   13.64    0.54
  -3  10  -9   12.77    0.67
   0 -11   9    4.82    0.50
   0 -11  -9    4.26    0.51
   0 -11  -9    4.34    0.46
  -1 -11  -9   22.82    0.75
   1 -11   9   23.72    0.84
   1 -11  -9   23.10    0.78
   1 -11  -9   23.75    0.84
  -1 -11   9   23.92    0.79
   0   0 -10  294.13    4.66
   0   0  10  289.60    4.87
   0   0 -10  294.97    4.43
   1   0 -10   92.19    1.42
  -1   0 -10   92.48    1.41
  -1   0  10   91.71    1.52
  -1   0  10   93.94    1.41
   1   0  10   94.11    1.54
  -1   0 -10   92.24    1.52
  -1   0  10   91.00    1.56
   1   0 -10   94.93    1.54
  -2   0  10  211.94    3.22
  -2   0  10  201.33    3.40
  -2   0  10  209.18    2.96
   2   0 -10  211.12    3.26
   2   0 -10  206.53    3.01
   2   0  10  211.53    3.35
  -2   0 -10  204.86    3.28
   2   0  10  207.83    3.36
  -2   0 -10  207.41    2.99
  -2   0  10  206.08    3.23
   3   0 -10  214.27    3.31
  -3   0  10  209.84    3.53
  -3   0 -10  209.64    3.39
   3   0 -10  209.59    3.04
   3   0  10  214.90    3.32
  -3   0  10  208.91    2.99
   4   0  10  148.86    2.37
   4   0 -10  145.77    2.16
  -4   0  10  145.72    2.61
   4   0 -10  148.68    2.36
  -4   0 -10  143.43    2.47
  -5   0 -10    9.06    0.45
   5   0  10    8.43    0.33
  -5   0  10    8.26    0.50
  -6   0  10   13.92    0.64
   6   0  10   13.98    0.43
  -6   0 -10   13.73    0.57
  -7   0 -10   29.52    0.89
  -7   0  10   29.42    0.99
   0  -1 -10   10.75    0.30
   0   1  10    9.44    0.30
   0   1 -10   10.29    0.31
  -1  -1 -10  406.67    6.10
  -1   1  10  413.16    6.74
   1  -1  10  422.61    6.56
   1   1 -10  400.14    6.64
   1   1 -10  414.79    6.24
  -1   1  10  413.23    6.99
   1   1 -10  423.01    6.41
   1  -1  10  410.62    6.78
   1   1  10  416.99    6.75
  -1  -1  10  413.85    6.76
  -1  -1  10  405.50    6.65
   1  -1 -10  416.11    6.21
   1  -1 -10  408.48    6.54
  -1  -1  10  409.92    5.91
  -1   1 -10  412.60    6.23
   2   1 -10  128.39    1.94
   2  -1  10  131.72    2.12
   2   1 -10  133.11    2.12
  -2   1  10  127.85    2.23
  -2  -1 -10  129.36    1.93
  -2   1  10  129.38    2.08
  -2  -1 -10  131.15    2.10
  -2   1  10  131.38    1.93
   2  -1  10  134.49    2.15
   2  -1 -10  130.29    2.12
  -2  -1  10  130.57    1.92
  -2   1 -10  132.88    2.08
   2   1  10  136.03    2.13
  -2  -1  10  131.98    2.08
  -2  -1  10  130.97    2.21
   2  -1 -10  131.02    1.95
  -3   1  10    5.64    0.17
  -3  -1 -10    6.77    0.23
   3   1 -10    7.16    0.26
  -3   1  10    6.41    0.32
  -3   1  10    6.12    0.23
   3   1 -10    6.26    0.27
  -3  -1 -10    6.58    0.27
   3  -1  10    6.86    0.28
   3  -1 -10    6.45    0.28
  -3  -1  10    6.99    0.35
   3  -1 -10    6.15    0.25
  -3   1 -10    6.48    0.31
   3   1  10    6.42    0.27
  -3  -1  10    6.43    0.23
   4   1 -10  153.21    2.42
   4  -1  10  152.13    2.43
   4   1 -10  149.82    2.22
  -4  -1 -10  150.11    2.51
  -4   1  10  147.60    2.67
  -4   1 -10  145.60    2.55
   4   1  10  154.19    2.43
  -4  -1  10  147.83    2.66
   4  -1 -10  151.06    2.23
   4  -1 -10  151.23    2.42
   5  -1  10   12.52    0.40
  -5   1  10   12.22    0.56
  -5  -1 -10   12.79    0.49
  -5   1 -10   12.95    0.53
  -5  -1  10   12.54    0.56
   5   1  10   12.94    0.40
   6  -1  10   37.71    0.77
  -6  -1 -10   38.03    0.93
  -6   1  10   37.00    1.04
  -6   1 -10   35.67    0.94
   6   1  10   38.60    0.77
  -6  -1  10   35.94    1.01
  -7  -1 -10    9.61    0.54
  -7   1  10    8.28    0.61
  -7  -1  10    8.14    0.62
  -7   1 -10    8.37    0.56
   0  -2  10   50.75    0.94
   0  -2 -10   51.83    0.87
   0  -2 -10   52.04    0.84
   0   2  10   51.28    0.94
   0   2 -10   52.50    0.88
  -1  -2 -10    6.98    0.25
  -1   2  10    7.13    0.27
   1  -2  10    7.38    0.27
   1   2 -10    7.70    0.28
   1   2 -10    7.91    0.22
  -1  -2 -10    7.83    0.14
   1   2 -10    7.48    0.26
  -1  -2  10    7.10    0.27
   1  -2 -10    7.53    0.24
   1  -2 -10    6.43    0.27
  -1  -2  10    7.44    0.22
   1   2  10    6.71    0.28
   2   2 -10   38.43    0.74
  -2   2  10   37.91    0.80
   2  -2  10   38.08    0.74
   2  -2  10   38.14    0.68
  -2   2  10   37.97    0.70
  -2   2  10   38.03    0.67
  -2  -2 -10   37.95    0.65
  -2  -2 -10   37.56    0.66
   2   2 -10   37.27    0.68
  -2  -2  10   37.04    0.66
  -2  -2  10   36.92    0.70
   2  -2 -10   36.91    0.69
  -2  -2  10   37.06    0.75
  -3  -2 -10   55.74    0.88
  -3   2  10   54.00    0.91
   3  -2  10   54.34    1.00
  -3   2  10   55.17    0.91
   3   2 -10   54.49    0.99
  -3  -2 -10   54.24    0.97
  -3   2  10   54.02    1.13
   3   2 -10   54.72    0.93
  -3   2  10   55.21    1.09
   3  -2 -10   54.48    1.00
  -3  -2  10   56.61    0.88
  -3   2 -10   51.95    1.07
  -3  -2  10   54.90    1.09
  -3   2 -10   53.59    1.02
   3  -2 -10   56.10    1.02
   3  -2 -10   55.41    0.94
  -3  -2  10   55.01    0.87
  -4  -2 -10   24.70    0.60
  -4   2  10   24.96    0.70
   4  -2  10   24.93    0.58
   4   2 -10   24.90    0.57
   4   2 -10   25.35    0.54
  -4   2  10   24.48    0.73
   4  -2 -10   23.86    0.57
  -4   2 -10   24.68    0.68
  -4  -2  10   24.04    0.41
  -4  -2  10   24.84    0.70
   4  -2 -10   23.81    0.54
  -4   2 -10   25.10    0.65
   4  -2 -10   24.57    0.58
  -5   2  10   12.85    0.58
   5  -2  10   13.29    0.42
  -5   2  10   12.99    0.58
  -5  -2 -10   13.98    0.49
  -5  -2  10   13.64    0.57
  -5   2 -10   13.13    0.54
  -5   2 -10   12.86    0.54
   5  -2 -10   13.46    0.42
  -6  -2 -10   16.74    0.59
   6  -2  10   16.94    0.49
  -6   2  10   16.39    0.69
  -6  -2  10   16.20    0.66
   6   2  10   17.02    0.48
  -6   2 -10   16.44    0.66
  -7   2  10    5.33    0.50
  -7  -2  10    6.33    0.57
  -7   2 -10    5.73    0.53
   0  -3 -10  408.24    6.02
   0  -3  10  399.94    6.62
   0   3 -10  406.94    6.36
  -1  -3 -10   13.49    0.36
  -1   3  10   13.20    0.32
   1   3 -10   13.97    0.32
   1  -3  10   13.18    0.39
  -1   3  10   13.02    0.37
  -1  -3  10   12.64    0.37
   1  -3 -10   13.38    0.33
   1  -3 -10   13.36    0.37
  -2   3  10    7.63    0.32
  -2   3  10    7.00    0.28
  -2  -3 -10    6.90    0.26
  -2   3  10    7.87    0.27
   2  -3  10    7.04    0.30
  -2   3 -10    7.26    0.22
   2  -3 -10    7.25    0.29
   2  -3 -10    6.78    0.30
  -2  -3  10    6.60    0.26
  -2  -3  10    6.70    0.26
  -3   3  10    4.60    0.34
  -3  -3 -10    4.70    0.23
  -3   3  10    4.83    0.21
  -3   3  10    5.23    0.32
   3  -3  10    5.20    0.29
   3   3 -10    4.69    0.27
  -3  -3  10    4.85    0.32
  -3  -3  10    5.00    0.23
   3  -3 -10    4.78    0.28
   3  -3 -10    5.33    0.29
  -3   3 -10    4.88    0.35
  -3  -3  10    5.01    0.19
  -3   3 -10    4.99    0.26
  -4   3  10   24.71    0.72
   4  -3  10   25.09    0.61
  -4   3  10   25.61    0.70
  -4  -3 -10   26.04    0.45
   4   3 -10   24.91    0.60
   4  -3 -10   25.61    0.61
  -4  -3  10   24.15    0.70
  -4  -3  10   20.82    0.43
   4  -3 -10   25.18    0.57
  -4   3 -10   25.49    0.64
  -4   3 -10   24.69    0.70
  -5   3  10    4.11    0.42
   5  -3  10    4.28    0.32
  -5   3  10    4.07    0.42
  -5   3 -10    3.86    0.39
   5  -3 -10    3.25    0.31
  -5  -3  10    4.76    0.43
  -5   3 -10    3.29    0.40
  -6   3  10    5.39    0.48
   6  -3  10    5.78    0.35
  -6   3  10    5.77    0.48
  -6   3 -10    5.89    0.49
  -6   3 -10    5.81    0.46
   6  -3 -10    5.91    0.34
  -7   3  10    2.33    0.43
   7  -3  10    2.53    0.34
  -7   3 -10    2.40    0.42
   0   4 -10    6.74    0.20
   0  -4 -10    7.42    0.31
   0  -4  10    6.48    0.32
  -1   4  10    6.53    0.25
   1   4 -10    6.56    0.25
  -1   4  10    6.43    0.30
  -1  -4 -10    6.08    0.29
   1  -4  10    6.45    0.31
  -1   4 -10    6.64    0.18
   1  -4 -10    5.78    0.29
  -1  -4  10    6.17    0.30
   1  -4 -10    6.11    0.31
   2  -4  10   32.51    0.73
  -2   4  10   33.18    0.79
  -2   4  10   35.37    0.71
  -2   4  10   32.83    0.68
  -2  -4 -10   33.60    0.65
   2  -4 -10   31.40    0.66
   2  -4 -10   31.95    0.73
  -2  -4  10   32.30    0.68
  -2   4 -10   33.30    0.63
   3  -4  10   34.65    0.78
  -3   4  10   35.05    0.80
  -3   4  10   35.96    0.88
  -3   4  10   35.86    0.68
  -3  -4 -10   35.30    0.66
   3  -4 -10   33.74    0.77
   3  -4 -10   34.53    0.72
  -3  -4  10   34.83    0.66
  -3  -4  10   34.29    0.65
  -3   4 -10   35.78    0.74
  -4  -4 -10   74.64    1.15
   4  -4  10   74.10    1.38
  -4   4  10   70.29    1.53
  -4   4  10   74.26    1.46
  -4   4 -10   76.94    1.42
   4  -4 -10   75.33    1.38
  -4   4 -10   72.86    1.50
   4  -4 -10   75.15    1.27
  -5   4  10    1.70    0.31
   5  -4  10    1.45    0.21
  -5   4  10    1.63    0.33
   5  -4 -10    1.75    0.22
  -5   4 -10    1.95    0.33
  -5   4 -10    1.68    0.29
   6  -4  10    5.91    0.38
  -6   4  10    5.22    0.45
  -6   4  10    5.61    0.47
  -6   4 -10    5.66    0.52
  -6   4 -10    5.51    0.45
   6  -4 -10    5.81    0.37
   0  -5  10  282.89    4.60
   0   5  10  290.09    4.47
   0  -5 -10  294.17    4.60
   0  -5 -10  295.20    4.22
   1  -5  10   45.00    0.95
  -1   5  10   45.81    0.84
  -1  -5 -10   45.69    0.86
   1  -5 -10   45.16    0.94
  -1   5 -10   45.79    0.81
   1  -5 -10   45.13    0.88
  -1  -5  10   44.71    0.91
  -2   5  10   16.83    0.46
   2  -5  10   16.02    0.51
  -2  -5 -10   16.34    0.45
  -2   5  10   15.69    0.47
   2  -5 -10   15.93    0.47
   2  -5 -10   15.29    0.50
  -2  -5  10   15.71    0.46
  -2   5 -10   15.94    0.40
  -3   5  10    7.12    0.44
  -3  -5 -10    7.24    0.32
  -3   5  10    7.62    0.31
   3  -5  10    6.96    0.38
  -3   5  10    7.54    0.39
   3  -5 -10    7.14    0.36
  -3   5 -10    7.38    0.34
   3  -5 -10    7.12    0.38
  -3  -5  10    7.16    0.29
  -4  -5 -10   52.93    0.89
  -4   5  10   52.63    1.15
   4  -5  10   53.42    1.10
  -4   5  10   52.36    1.24
  -4   5 -10   53.82    1.09
   4  -5 -10   52.48    1.09
   4  -5 -10   53.47    1.01
  -4   5 -10   52.40    1.21
  -5   5  10    7.65    0.48
   5  -5  10    8.20    0.43
  -5   5  10    8.26    0.49
  -5   5 -10    8.08    0.44
  -5   5 -10    7.12    0.52
   5  -5 -10    8.07    0.42
  -6   5  10   13.51    0.68
   6  -5  10   14.64    0.55
  -6   5  10   14.47    0.65
   6  -5 -10   14.87    0.53
  -6   5 -10   14.60    0.60
  -6   5 -10   13.98    0.67
   0  -6 -10    6.23    0.40
   0  -6  10    5.87    0.40
   0   6  10    6.80    0.25
   0  -6 -10    5.42    0.39
  -1   6  10   73.98    1.29
  -1  -6 -10   73.44    1.28
   1  -6  10   73.74    1.42
   1   6  10   73.46    1.15
   1  -6 -10   73.57    1.30
   1  -6 -10   73.98    1.42
  -1  -6  10   73.68    1.38
  -2   6  10   29.72    0.69
  -2   6  10   28.91    0.68
   2  -6  10   29.42    0.75
  -2  -6 -10   28.74    0.66
   2  -6 -10   29.16    0.69
  -2   6 -10   28.92    0.62
  -2  -6  10   28.49    0.68
   2  -6 -10   29.17    0.74
  -3   6  10  105.11    2.08
  -3   6  10  109.97    1.83
   3  -6  10  106.25    1.94
  -3  -6 -10  107.22    1.71
  -3   6  10  107.67    1.92
   3  -6 -10  107.03    1.77
   3  -6 -10  106.84    1.94
  -3  -6  10  107.99    1.80
  -3   6 -10  106.93    1.88
  -4   6  10   21.58    0.75
   4  -6  10   22.30    0.68
  -4   6  10   20.93    0.67
  -4  -6 -10   23.32    0.53
  -4   6 -10   21.24    0.73
  -4   6 -10   23.37    0.64
   4  -6 -10   23.03    0.63
   4  -6 -10   22.43    0.67
  -5   6  10    4.04    0.42
  -5   6  10    3.77    0.46
   5  -6  10    3.86    0.39
   5  -6 -10    3.83    0.38
  -5   6 -10    3.79    0.37
  -5   6 -10    3.45    0.47
  -6   6  10    6.00    0.55
  -6   6  10    6.46    0.55
   6  -6  10    7.25    0.47
   6  -6 -10    6.57    0.44
  -6   6 -10    5.75    0.54
  -6   6 -10    6.27    0.46
   0   7  10   11.60    0.36
   0  -7 -10   11.03    0.49
   0  -7 -10   10.99    0.53
   0  -7  10   12.24    0.52
  -1   7  10  175.20    2.85
  -1  -7 -10  175.37    2.71
   1  -7  10  172.53    2.97
  -1  -7  10  176.31    2.94
   1  -7 -10  174.81    2.73
   1   7  10  174.66    2.73
   1  -7 -10  178.85    2.99
  -2   7  10    9.84    0.42
  -2  -7 -10   10.13    0.42
   2  -7  10    9.31    0.48
   2  -7 -10    9.77    0.46
  -2  -7  10    9.25    0.44
   2  -7 -10    9.84    0.44
  -2   7 -10    9.67    0.37
  -3   7  10   21.04    0.73
   3  -7  10   21.70    0.69
  -3   7  10   22.84    0.66
  -3  -7 -10   22.44    0.58
  -3   7  10   22.78    0.59
   3  -7 -10   21.78    0.63
   3  -7 -10   22.53    0.69
  -3   7 -10   21.73    0.59
  -4  -7 -10    6.45    0.35
  -4   7  10    7.60    0.47
  -4   7  10    7.14    0.51
   4  -7  10    6.88    0.47
   4  -7 -10    5.84    0.42
  -4   7 -10    7.24    0.53
  -4   7 -10    6.80    0.42
   4  -7 -10    6.23    0.45
   5  -7  10   14.14    0.59
  -5   7  10   13.33    0.60
  -5   7  10   13.70    0.69
  -5   7 -10   13.30    0.67
   5  -7 -10   13.91    0.58
   0  -8  10    0.80    0.25
   0  -8 -10    0.47    0.25
   0  -8 -10    0.77    0.24
   0   8  10    1.21    0.18
  -1   8  10   45.54    0.91
  -1  -8 -10   43.52    0.95
   1  -8  10   44.14    1.06
   1  -8 -10   45.13    0.99
   1  -8 -10   46.85    1.07
  -1  -8  10   46.32    1.03
  -2   8  10    3.37    0.34
  -2  -8 -10    3.12    0.33
   2  -8  10    2.87    0.39
  -2   8 -10    3.89    0.30
  -2  -8  10    2.68    0.35
   2  -8 -10    3.23    0.36
   2  -8 -10    3.13    0.39
  -3  -8 -10   29.96    0.71
   3  -8  10   29.62    0.83
  -3   8  10   29.24    0.77
  -3   8  10   28.57    0.90
   3  -8 -10   29.49    0.84
  -3   8 -10   28.85    0.73
   3  -8 -10   29.40    0.77
   4  -8  10    4.19    0.44
  -4   8  10    4.17    0.47
  -4   8  10    4.04    0.43
  -4  -8 -10    4.09    0.34
   4  -8 -10    3.53    0.41
   4  -8 -10    3.95    0.44
  -4   8 -10    4.93    0.50
  -4  -8  10    4.69    0.35
   5  -8  10    4.05    0.46
  -5   8  10    4.27    0.47
  -5   8  10    4.53    0.52
   5  -8 -10    4.00    0.44
  -5   8 -10    4.11    0.52
   0  -9 -10   17.58    0.62
   0  -9 -10   17.38    0.65
   0  -9  10   17.77    0.65
   1  -9  10    0.09    0.24
  -1  -9 -10    0.10    0.21
   1  -9 -10    0.18    0.23
   1  -9 -10   -0.18    0.22
  -1  -9  10    0.07    0.23
  -2  -9 -10    3.45    0.36
   2  -9  10    3.24    0.41
  -2   9  10    3.47    0.35
   2  -9 -10    3.87    0.42
  -2  -9  10    3.15    0.38
   2  -9 -10    3.56    0.38
  -3  -9 -10   12.49    0.50
  -3   9  10   12.45    0.53
  -3   9  10   12.77    0.64
   3  -9  10   13.60    0.61
   3  -9 -10   12.70    0.55
   3  -9 -10   12.19    0.58
  -4   9  10   11.32    0.64
  -4  -9 -10   11.05    0.46
  -4   9  10   12.04    0.58
   4  -9  10   11.20    0.59
  -4   9 -10   11.76    0.65
   4  -9 -10   10.37    0.55
  -4  -9  10   10.76    0.47
   4  -9 -10   11.10    0.60
   0 -10 -10    2.32    0.33
   0 -10  10    1.87    0.31
   0 -10 -10    1.53    0.30
  -1 -10 -10    3.10    0.39
   1 -10  10    4.01    0.45
   1 -10 -10    4.19    0.45
   1 -10 -10    2.77    0.33
  -1 -10  10    3.41    0.43
   2 -10  10   17.69    0.69
  -2 -10 -10   17.28    0.61
   2 -10 -10   16.16    0.64
   2 -10 -10   16.92    0.69
   3 -10  10    8.43    0.55
  -3 -10 -10    7.42    0.46
  -3  10  10    7.68    0.56
   3 -10 -10    7.68    0.56
   3 -10 -10    7.30    0.51
   0 -11 -10   52.42    1.27
   0 -11 -10   52.06    1.19
   0 -11  10   51.73    1.27
   1 -11  10    7.52    0.55
  -1 -11 -10    7.06    0.50
   1 -11 -10    6.98    0.52
   1 -11 -10    7.85    0.58
  -1 -11  10    7.67    0.53
   1   0  11    0.40    0.11
   1   0 -11    0.63    0.11
   1   0 -11    0.27    0.10
   2   0  11    3.37    0.21
  -2   0  11    3.09    0.18
  -2   0  11    3.27    0.19
  -2   0 -11    3.28    0.19
   2   0 -11    3.16    0.21
  -2   0  11    3.20    0.22
  -3   0  11  142.47    2.07
  -3   0 -11  140.33    2.35
  -3   0  11  139.83    2.46
   3   0  11  145.79    2.32
   3   0 -11  141.91    2.12
  -3   0  11  142.40    2.19
   3   0 -11  144.22    2.30
   4   0  11   76.25    1.33
  -4   0 -11   75.06    1.40
  -4   0  11   74.30    1.51
   4   0 -11   77.44    1.33
   4   0 -11   74.65    1.22
   5   0  11   85.77    1.46
  -5   0 -11   82.31    1.57
  -5   0  11   82.05    1.70
  -6   0 -11   38.17    0.95
   6   0  11   39.22    0.81
  -6   0  11   37.08    1.05
  -7   0 -11   20.10    0.73
  -7   0  11   18.92    0.81
   0   1 -11  534.58    7.96
   0  -1  11  517.49    8.59
   0  -1  11  530.12    8.39
   0   1  11  524.00    8.67
   0  -1 -11  529.93    7.88
   1   1 -11  528.77    7.96
   1  -1  11  529.36    8.71
  -1  -1 -11  547.94    7.97
  -1   1  11  524.27    8.69
   1   1 -11  550.49    8.40
   1  -1  11  537.07    8.48
  -1   1  11  528.10    8.99
  -1   1 -11  531.61    8.00
   1  -1 -11  536.47    7.99
   1   1  11  545.89    8.72
  -1  -1  11  537.21    8.78
  -1  -1  11  521.80    8.66
  -2  -1 -11   11.89    0.31
   2  -1  11   11.57    0.34
   2   1 -11   11.71    0.32
   2   1 -11   10.70    0.34
  -2   1  11   11.17    0.36
  -2   1  11   10.72    0.31
  -2   1  11   11.85    0.31
  -2  -1 -11   10.52    0.29
   2  -1  11   10.80    0.29
   2  -1 -11   11.49    0.33
  -2  -1  11   11.43    0.30
   2  -1 -11   11.83    0.34
  -2  -1  11   10.90    0.31
  -2  -1  11   11.06    0.34
   2   1  11   11.10    0.34
   3   1 -11   80.85    1.38
  -3   1  11   79.98    1.29
  -3   1  11   80.23    1.24
  -3  -1 -11   83.62    1.24
   3  -1  11   79.91    1.39
  -3  -1 -11   79.39    1.38
  -3   1  11   80.27    1.29
  -3   1  11   77.19    1.51
   3   1 -11   79.06    1.27
   3  -1 -11   81.98    1.29
  -3   1 -11   79.66    1.44
   3   1  11   82.87    1.40
  -3  -1  11   84.37    1.24
  -3  -1  11   79.32    1.50
  -3  -1  11   80.80    1.27
   3  -1 -11   79.98    1.38
  -4  -1 -11   84.21    1.52
   4  -1  11   84.11    1.47
   4   1 -11   84.17    1.34
  -4   1  11   81.38    1.65
   4   1 -11   85.02    1.46
   4   1  11   85.86    1.47
   4  -1 -11   85.81    1.36
  -4   1 -11   84.92    1.58
   4  -1 -11   84.52    1.46
  -4  -1  11   84.36    1.23
  -4  -1  11   85.74    1.65
   5  -1  11   27.66    0.63
  -5   1  11   26.65    0.81
  -5  -1 -11   27.09    0.70
   5   1  11   28.40    0.63
  -5  -1  11   26.77    0.78
  -5   1 -11   27.92    0.76
  -6  -1 -11   14.63    0.57
   6  -1  11   14.72    0.46
  -6   1  11   14.02    0.65
  -6  -1  11   13.78    0.65
   6   1  11   14.11    0.46
  -6   1 -11   13.80    0.58
  -7   1  11    5.04    0.55
  -7  -1 -11    5.85    0.48
  -7  -1  11    5.21    0.55
  -7   1 -11    5.67    0.47
   0  -2 -11   25.48    0.52
   0  -2 -11   23.75    0.44
   0   2 -11   24.78    0.52
   0  -2  11   24.33    0.55
   0   2  11   24.35    0.54
   1   2 -11   24.15    0.47
  -1  -2 -11   23.24    0.49
   1  -2  11   23.50    0.53
  -1   2  11   23.15    0.52
  -1  -2 -11   23.22    0.39
   1   2 -11   23.45    0.50
  -1  -2  11   23.08    0.46
   1  -2 -11   22.50    0.50
   1   2  11   22.99    0.53
  -1  -2  11   23.72    0.52
  -2  -2 -11   88.64    1.38
  -2   2  11   90.45    1.49
  -2   2  11   87.71    1.61
  -2  -2 -11   90.98    1.43
   2   2 -11   88.88    1.40
   2  -2  11   91.64    1.47
   2  -2  11   89.19    1.52
  -2  -2  11   87.74    1.37
  -2  -2  11   86.63    1.55
  -2  -2  11   87.76    1.48
   2  -2 -11   90.86    1.41
  -3  -2 -11   72.19    1.23
   3   2 -11   74.85    1.28
   3   2 -11   72.89    1.18
  -3  -2 -11   73.06    1.14
  -3   2  11   73.62    1.19
  -3   2  11   73.00    1.14
  -3   2  11   71.81    1.41
   3  -2  11   72.26    1.28
  -3  -2  11   72.85    1.13
  -3   2 -11   68.98    1.34
  -3  -2  11   72.23    1.37
  -3  -2  11   72.01    1.16
  -3  -2  11   71.60    1.16
   3  -2 -11   72.69    1.19
   4  -2  11   59.51    1.11
   4   2 -11   61.33    1.03
  -4  -2 -11   60.55    1.12
   4   2 -11   62.31    1.11
  -4   2  11   56.38    1.26
  -4  -2  11   59.31    1.25
   4  -2 -11   60.29    1.03
   4  -2 -11   60.16    1.12
  -4   2 -11   61.20    1.23
  -4  -2  11   57.99    0.90
  -5  -2 -11    5.04    0.34
  -5   2  11    5.16    0.44
   5  -2  11    5.22    0.32
  -5   2 -11    5.07    0.40
  -5  -2  11    5.30    0.43
  -6  -2 -11   15.01    0.56
   6  -2  11   15.85    0.48
  -6   2  11   14.33    0.64
  -6   2 -11   15.36    0.65
  -6  -2  11   15.72    0.68
   6   2  11   15.83    0.48
  -7   2  11    5.12    0.54
  -7   2 -11    6.28    0.55
  -7  -2  11    6.06    0.56
   0   3  11   75.75    1.33
   0  -3 -11   74.32    1.22
   0  -3  11   75.30    1.33
  -1  -3 -11   23.77    0.52
  -1   3  11   23.96    0.55
   1   3 -11   25.26    0.49
   1  -3  11   24.38    0.57
  -1  -3  11   25.14    0.56
   1  -3 -11   24.83    0.54
  -2  -3 -11   19.87    0.45
  -2   3  11   19.39    0.46
   2  -3  11   19.00    0.50
  -2   3  11   19.09    0.48
  -2   3  11   19.23    0.55
   2  -3 -11   20.34    0.48
  -2  -3  11   20.16    0.47
  -2   3 -11   20.45    0.40
   2  -3 -11   19.66    0.51
  -3   3  11   26.57    0.72
  -3  -3 -11   27.33    0.54
  -3   3  11   26.22    0.66
  -3   3  11   27.47    0.54
   3  -3  11   26.74    0.63
  -3   3 -11   27.60    0.60
  -3  -3  11   27.07    0.52
   3  -3 -11   27.58    0.64
  -3  -3  11   27.27    0.54
   3  -3 -11   27.51    0.59
  -3  -3  11   26.25    0.65
  -4  -3 -11   64.86    1.00
   4  -3  11   63.13    1.20
  -4   3  11   64.45    1.31
  -4   3  11   62.23    1.37
   4  -3 -11   65.88    1.22
  -4   3 -11   63.97    1.33
   4  -3 -11   66.22    1.12
  -4   3 -11   67.64    1.26
  -4  -3  11   62.59    1.32
  -5   3  11   62.22    1.45
   5  -3  11   66.62    1.26
  -5   3  11   69.36    1.44
  -5   3 -11   66.39    1.41
  -5   3 -11   67.60    1.36
   5  -3 -11   68.47    1.27
  -5  -3  11   65.79    1.43
   6  -3  11    0.18    0.18
  -6   3  11    0.19    0.30
  -6   3  11    0.43    0.29
   6  -3 -11    0.25    0.19
  -6   3 -11   -0.11    0.28
  -6   3 -11    0.21    0.29
   7  -3  11    8.50    0.44
  -7   3  11    7.96    0.60
  -7   3 -11    7.75    0.55
   0  -4 -11  188.04    2.75
   0  -4  11  179.44    3.00
   0   4 -11  187.19    2.92
  -1  -4 -11   84.60    1.38
  -1   4  11   83.81    1.41
   1   4 -11   86.04    1.44
  -1   4  11   85.45    1.49
   1  -4  11   83.79    1.51
   1  -4 -11   83.17    1.39
  -1  -4  11   83.99    1.49
  -1   4 -11   88.24    1.36
  -2   4  11   16.58    0.45
  -2   4  11   16.27    0.52
  -2   4  11   16.53    0.46
  -2  -4 -11   16.30    0.43
   2  -4  11   16.44    0.49
   2  -4 -11   16.97    0.46
   2  -4 -11   16.67    0.49
  -2  -4  11   15.92    0.44
  -2   4 -11   17.14    0.37
  -3   4  11   82.25    1.51
  -3   4  11   79.18    1.61
  -3   4  11   82.30    1.38
  -3  -4 -11   80.78    1.30
   3  -4  11   79.96    1.47
  -3  -4  11   81.67    1.36
  -3  -4  11   81.70    1.30
  -3   4 -11   83.45    1.44
   3  -4 -11   81.24    1.48
   3  -4 -11   80.84    1.36
  -4   4  11    7.57    0.47
  -4   4  11    7.61    0.46
   4  -4  11    7.45    0.39
  -4  -4 -11    7.53    0.28
  -4   4 -11    7.78    0.47
  -4   4 -11    7.59    0.39
   4  -4 -11    6.75    0.35
   4  -4 -11    6.86    0.38
  -5   4  11    2.56    0.35
   5  -4  11    2.77    0.33
  -5   4  11    3.43    0.38
  -5   4 -11    2.77    0.35
   5  -4 -11    2.89    0.31
  -5   4 -11    2.80    0.40
  -6   4  11    5.10    0.47
   6  -4  11    4.77    0.37
  -6   4  11    4.44    0.48
  -6   4 -11    4.19    0.46
  -6   4 -11    4.67    0.44
   6  -4 -11    4.81    0.37
   0   5  11   93.70    1.51
   0  -5  11   96.21    1.70
   0   5 -11   95.13    1.58
   0  -5 -11   96.83    1.57
  -1  -5 -11   17.79    0.49
   1  -5  11   17.75    0.54
  -1   5  11   17.79    0.43
  -1  -5  11   17.39    0.52
  -1   5 -11   18.31    0.37
   1  -5 -11   17.74    0.50
   1  -5 -11   16.73    0.54
  -2   5  11  147.34    2.48
  -2  -5 -11  149.32    2.29
  -2   5  11  150.82    2.47
   2  -5  11  149.64    2.54
   2  -5 -11  152.26    2.54
  -2  -5  11  150.45    2.47
  -2   5 -11  150.92    2.45
   2  -5 -11  149.83    2.32
  -3   5  11   23.97    0.72
  -3  -5 -11   24.52    0.56
   3  -5  11   23.92    0.66
  -3   5  11   24.81    0.57
  -3   5  11   24.04    0.65
   3  -5 -11   23.68    0.65
  -3  -5  11   24.42    0.54
  -3   5 -11   24.01    0.57
   3  -5 -11   24.35    0.61
  -4  -5 -11    3.07    0.25
  -4   5  11    2.90    0.39
  -4   5  11    3.08    0.36
   4  -5  11    3.20    0.34
   4  -5 -11    2.46    0.32
  -4   5 -11    3.69    0.43
  -4   5 -11    2.84    0.31
   4  -5 -11    2.09    0.33
   5  -5  11   13.39    0.52
  -5   5  11   13.67    0.61
  -5   5  11   13.48    0.63
  -5   5 -11   13.26    0.63
   5  -5 -11   13.47    0.51
  -5   5 -11   13.34    0.53
   6  -5  11    3.00    0.37
  -6   5  11    2.65    0.41
  -6   5  11    2.08    0.36
  -6   5 -11    2.23    0.40
   6  -5 -11    2.45    0.35
  -6   5 -11    2.63    0.36
   0  -6  11  180.37    3.02
   0   6  11  182.12    2.83
   0  -6 -11  181.46    2.78
  -1   6  11   41.44    0.80
   1  -6  11   39.83    0.92
  -1  -6 -11   41.14    0.85
  -1  -6  11   41.44    0.91
   1  -6 -11   41.68    0.93
   1  -6 -11   42.43    0.87
  -1   6 -11   39.90    0.77
  -2   6  11   18.29    0.52
  -2   6  11   18.93    0.53
  -2  -6 -11   19.13    0.53
   2  -6  11   18.05    0.59
   2  -6 -11   19.15    0.56
  -2  -6  11   18.60    0.53
  -2   6 -11   19.05    0.46
   2  -6 -11   18.82    0.60
  -3   6  11   34.26    0.82
  -3   6  11   34.86    0.75
  -3   6  11   33.82    0.94
  -3  -6 -11   34.12    0.72
   3  -6  11   32.36    0.84
  -3  -6  11   35.06    0.73
  -3   6 -11   35.02    0.75
   3  -6 -11   33.28    0.84
   3  -6 -11   33.96    0.78
  -4   6  11   44.91    1.05
  -4  -6 -11   45.10    0.83
  -4   6  11   43.64    1.15
   4  -6  11   43.21    1.02
  -4   6 -11   44.94    0.96
   4  -6 -11   43.99    1.02
   4  -6 -11   46.06    0.95
  -4   6 -11   44.25    1.12
  -5   6  11    5.99    0.51
  -5   6  11    5.91    0.49
   5  -6  11    5.22    0.42
  -5   6 -11    5.15    0.51
   5  -6 -11    5.77    0.42
  -5   6 -11    5.74    0.41
   6  -6  11    5.12    0.44
  -6   6  11    4.68    0.52
  -6   6  11    4.09    0.51
   6  -6 -11    4.71    0.43
  -6   6 -11    4.58    0.52
   0  -7  11  101.89    1.86
   0  -7 -11  100.30    1.71
   0   7  11  100.74    1.64
   0  -7 -11  100.09    1.85
  -1   7  11    0.93    0.19
  -1  -7 -11    1.01    0.21
   1  -7  11    0.74    0.24
   1  -7 -11    0.89    0.23
  -1  -7  11    0.92    0.23
   1  -7 -11    0.70    0.24
  -2  -7 -11    9.26    0.42
  -2   7  11    9.55    0.42
   2  -7  11    8.67    0.47
  -2   7  11    9.13    0.41
   2  -7 -11    9.48    0.45
   2  -7 -11    8.80    0.46
  -2   7 -11    9.86    0.36
  -2  -7  11    8.92    0.42
  -3   7  11   56.03    1.36
  -3   7  11   57.99    1.19
   3  -7  11   57.27    1.25
  -3  -7 -11   57.80    1.08
  -3   7  11   59.69    1.14
   3  -7 -11   58.57    1.15
   3  -7 -11   58.69    1.26
  -3   7 -11   59.58    1.14
  -4   7  11   28.08    0.79
  -4   7  11   26.23    0.87
  -4  -7 -11   28.42    0.64
   4  -7  11   28.01    0.81
  -4   7 -11   28.80    0.90
   4  -7 -11   28.22    0.75
   4  -7 -11   28.26    0.81
  -5   7  11    2.17    0.36
  -5   7  11    2.46    0.41
   5  -7  11    2.07    0.30
  -5   7 -11    2.00    0.41
   5  -7 -11    2.00    0.30
   0  -8  11    1.04    0.26
   0  -8 -11    1.09    0.25
   0  -8 -11    1.16    0.26
  -1  -8 -11    1.63    0.25
   1  -8  11    1.70    0.28
  -1   8  11    2.23    0.28
   1  -8 -11    1.63    0.28
   1  -8 -11    1.42    0.25
  -1  -8  11    1.40    0.26
   2  -8  11   20.52    0.68
  -2   8  11   21.95    0.61
  -2  -8 -11   20.14    0.60
  -2   8 -11   20.89    0.55
   2  -8 -11   20.42    0.63
   2  -8 -11   21.12    0.69
  -2  -8  11   21.00    0.63
  -3   8  11    9.67    0.56
  -3  -8 -11    9.65    0.44
   3  -8  11    9.53    0.51
  -3   8  11    9.81    0.49
   3  -8 -11    9.41    0.48
   3  -8 -11    9.55    0.52
  -4   8  11    5.26    0.50
  -4   8  11    5.61    0.45
  -4  -8 -11    4.76    0.36
   4  -8  11    5.03    0.46
  -4   8 -11    5.24    0.52
   4  -8 -11    4.01    0.45
   4  -8 -11    4.18    0.43
  -5   8  11    6.52    0.50
  -5   8  11    6.94    0.58
   5  -8  11    6.64    0.50
  -5   8 -11    7.03    0.59
   5  -8 -11    6.99    0.51
   0  -9  11   22.95    0.73
   0  -9 -11   21.84    0.69
   0  -9 -11   23.28    0.74
   1  -9  11    1.83    0.30
  -1  -9 -11    1.70    0.27
   1  -9 -11    1.78    0.28
  -1  -9  11    2.03    0.29
   1  -9 -11    2.14    0.30
   2  -9  11    6.11    0.47
  -2   9  11    6.43    0.39
  -2  -9 -11    6.22    0.42
   2  -9 -11    6.67    0.48
   2  -9 -11    6.51    0.44
   3  -9  11   16.92    0.68
  -3  -9 -11   16.51    0.57
  -3   9  11   15.42    0.68
  -3   9  11   17.00    0.61
   3  -9 -11   16.63    0.63
   3  -9 -11   15.95    0.67
  -4  -9 -11    3.63    0.37
  -4   9  11    4.84    0.52
  -4   9  11    4.63    0.45
   4  -9  11    4.56    0.49
   4  -9 -11    3.96    0.45
   4  -9 -11    3.63    0.47
  -4   9 -11    4.70    0.53
  -4  -9  11    4.61    0.39
   0 -10  11   20.32    0.73
   0 -10 -11   21.02    0.74
   0 -10 -11   20.23    0.70
  -1 -10 -11   11.92    0.55
   1 -10  11   12.50    0.61
   1 -10 -11   11.65    0.56
   1 -10 -11   12.39    0.61
  -1 -10  11   12.17    0.58
   2 -10  11    2.79    0.43
  -2 -10 -11    2.14    0.29
   2 -10 -11    2.21    0.35
   2 -10 -11    1.56    0.30
  -3 -10 -11   13.27    0.55
   3 -10  11   12.91    0.65
  -3  10  11   12.93    0.68
   3 -10 -11   12.04    0.60
   3 -10 -11   12.72    0.65
   0 -11 -11    1.26    0.35
   0 -11 -11    1.22    0.30
   0 -11  11    1.39    0.33
   0   0  12  467.05    7.74
   0   0 -12  471.76    7.08
   1   0 -12    3.75    0.22
  -1   0  12    4.22    0.23
  -1   0 -12    4.17    0.22
   1   0  12    3.39    0.23
  -1   0  12    4.33    0.20
  -2   0  12    2.61    0.22
  -2   0  12    2.39    0.19
   2   0  12    2.58    0.21
  -2   0  12    2.70    0.21
   2   0 -12    2.32    0.20
  -2   0 -12    2.50    0.19
  -3   0  12    3.43    0.30
   3   0 -12    3.16    0.25
   3   0  12    2.87    0.26
  -3   0  12    2.67    0.17
  -3   0  12    2.84    0.18
  -3   0 -12    2.98    0.26
   3   0 -12    2.70    0.26
  -3   0  12    2.50    0.22
   4   0  12   26.31    0.62
   4   0 -12   26.51    0.58
  -4   0  12   26.18    0.74
  -4   0 -12   26.96    0.67
   4   0 -12   26.79    0.63
  -5   0 -12    2.72    0.35
   5   0  12    2.66    0.29
  -5   0  12    3.31    0.39
  -6   0 -12   43.97    1.05
  -6   0  12   43.43    1.17
   6   0  12   46.63    0.93
  -7   0 -12    3.59    0.45
  -7   0  12    3.45    0.50
   0  -1  12   40.57    0.68
   0   1 -12   41.87    0.74
   0  -1 -12   37.92    0.72
   0   1  12   37.80    0.77
   0  -1  12   41.92    0.79
  -1   1  12  207.60    3.39
  -1   1  12  208.82    3.32
  -1  -1 -12  211.44    3.02
   1  -1  12  210.64    3.30
   1   1 -12  209.84    3.02
   1  -1  12  204.82    3.28
  -1   1 -12  206.41    3.06
   1  -1 -12  206.39    3.02
  -1  -1  12  207.33    3.38
  -1  -1  12  205.77    3.28
   1   1  12  208.33    3.30
  -2   1  12   51.87    0.93
  -2   1  12   50.07    1.01
   2   1 -12   51.39    0.89
   2  -1  12   51.76    0.92
   2  -1  12   51.16    0.97
  -2  -1 -12   51.74    0.88
  -2  -1 -12   50.12    0.90
   2  -1 -12   52.68    0.90
  -2  -1  12   52.18    0.99
  -2  -1  12   53.56    0.94
   2   1  12   54.56    0.98
  -2  -1  12   53.18    0.87
   3   1 -12   70.23    1.23
  -3   1  12   68.25    1.10
  -3   1  12   69.32    1.14
  -3  -1 -12   69.73    1.10
  -3  -1 -12   68.96    1.22
   3   1 -12   69.32    1.14
   3  -1  12   68.54    1.24
  -3   1  12   67.07    1.35
  -3  -1  12   70.06    1.10
  -3   1 -12   69.11    1.29
   3   1  12   70.34    1.24
  -3  -1  12   68.45    1.32
  -3  -1  12   69.13    1.12
  -3  -1  12   70.40    1.13
   3  -1 -12   68.54    1.14
  -4   1  12  167.46    3.01
   4  -1  12  171.46    2.79
  -4  -1 -12  169.56    2.82
   4   1 -12  171.69    2.54
   4   1 -12  177.71    2.78
   4   1  12  175.50    2.79
  -4   1 -12  169.20    2.89
   4  -1 -12  171.96    2.77
   4  -1 -12  171.73    2.55
  -4  -1  12  170.71    3.00
  -5  -1 -12   24.20    0.65
   5  -1  12   24.62    0.59
  -5   1  12   23.39    0.76
   5   1  12   24.53    0.60
  -5  -1  12   23.73    0.75
  -5   1 -12   24.06    0.71
  -6  -1 -12   32.05    0.83
   6  -1  12   31.75    0.73
  -6   1  12   30.40    0.95
  -6  -1  12   31.72    0.96
   6   1  12   32.82    0.73
  -6   1 -12   32.07    0.88
  -7  -1 -12    1.52    0.33
  -7   1  12    1.49    0.39
  -7  -1  12    1.62    0.41
  -7   1 -12    1.51    0.34
   0   2  12  146.79    2.36
   0  -2 -12  147.07    2.17
   0  -2  12  142.55    2.35
   0  -2 -12  141.57    2.25
   0   2 -12  143.50    2.16
  -1   2  12   67.75    1.20
  -1  -2 -12   68.50    1.12
   1   2 -12   69.16    1.13
   1   2 -12   68.60    1.15
   1  -2  12   68.45    1.21
  -1  -2  12   64.92    1.19
  -1  -2  12   66.67    1.15
   1   2  12   68.06    1.22
   1  -2 -12   67.08    1.12
  -2   2  12   42.08    0.79
  -2  -2 -12   42.58    0.75
   2   2 -12   41.75    0.77
  -2  -2 -12   41.60    0.71
   2  -2  12   42.66    0.73
   2  -2  12   41.98    0.83
  -2   2  12   40.68    0.88
  -2  -2  12   41.13    0.79
   2   2  12   42.34    0.83
  -2  -2  12   41.26    0.82
   2  -2 -12   40.77    0.77
  -3  -2 -12   27.22    0.54
  -3  -2 -12   26.74    0.55
   3   2 -12   27.60    0.58
  -3   2  12   26.79    0.53
   3  -2  12   27.11    0.62
  -3   2  12   27.64    0.72
  -3   2  12   26.42    0.55
  -3  -2  12   27.18    0.54
  -3  -2  12   27.49    0.67
   3  -2 -12   26.89    0.59
   3   2  12   27.64    0.63
  -3   2 -12   26.12    0.67
  -3  -2  12   27.27    0.52
  -4   2  12    4.23    0.40
  -4  -2 -12    4.63    0.30
   4  -2  12    5.16    0.32
   4   2 -12    4.54    0.29
   4   2  12    3.95    0.31
  -4   2 -12    4.42    0.37
  -4  -2  12    5.19    0.41
   4  -2 -12    4.46    0.30
   5  -2  12   17.12    0.50
  -5  -2 -12   17.20    0.53
  -5   2  12   15.63    0.61
  -5   2 -12   16.67    0.60
  -5  -2  12   17.07    0.64
   5   2  12   17.30    0.50
   6  -2  12   10.51    0.43
  -6  -2 -12   11.09    0.48
  -6   2  12   10.04    0.59
   6   2  12   11.26    0.43
  -6  -2  12   11.12    0.60
  -6   2 -12   10.66    0.55
  -7   2  12   13.90    0.72
  -7   2 -12   14.94    0.66
  -7  -2  12   14.72    0.73
   0   3  12   74.36    1.31
   0  -3 -12   73.85    1.21
   0  -3  12   73.76    1.31
   0  -3 -12   70.36    1.16
  -1   3  12  136.27    2.25
   1  -3  12  135.08    2.27
   1   3 -12  140.04    2.23
  -1  -3 -12  137.54    2.08
   1  -3 -12  136.81    2.09
  -1  -3  12  137.25    2.26
  -2   3  12   13.88    0.38
  -2   3  12   13.84    0.45
  -2  -3 -12   13.71    0.38
   2  -3  12   13.36    0.42
  -2  -3  12   13.38    0.38
   2  -3 -12   13.67    0.40
   3  -3  12   51.46    1.03
  -3   3  12   52.19    1.14
  -3   3  12   54.14    0.94
  -3   3  12   51.83    1.06
  -3  -3 -12   53.63    0.91
  -3   3 -12   52.83    0.98
   3  -3 -12   54.03    0.96
  -3  -3  12   50.90    1.06
  -3  -3  12   53.10    0.92
  -3  -3  12   52.59    0.90
  -4  -3 -12   22.91    0.47
   4  -3  12   23.18    0.61
  -4   3  12   22.36    0.67
  -4   3  12   23.02    0.72
  -4  -3  12   22.40    0.68
  -4   3 -12   23.42    0.71
   4  -3 -12   22.65    0.60
  -4   3 -12   22.81    0.61
   4  -3 -12   22.01    0.56
  -5   3  12   12.43    0.59
   5  -3  12   12.72    0.46
  -5   3  12   13.07    0.57
  -5  -3  12   13.57    0.61
  -5   3 -12   12.26    0.57
  -5   3 -12   12.78    0.51
   6  -3  12    2.25    0.32
  -6   3  12    1.86    0.37
  -6   3 -12    1.98    0.37
   0   4 -12   10.28    0.21
   0  -4 -12    9.34    0.38
   0  -4  12    9.66    0.40
   1  -4  12  132.50    2.26
  -1  -4 -12  132.65    2.06
  -1   4  12  134.42    2.23
   1   4 -12  135.10    2.19
   1  -4 -12  133.95    2.07
  -1  -4  12  133.36    2.23
  -2   4  12   73.41    1.32
  -2   4  12   72.14    1.46
  -2  -4 -12   75.29    1.24
   2  -4  12   73.65    1.37
  -2   4  12   73.00    1.32
  -2   4 -12   76.28    1.24
   2  -4 -12   74.22    1.26
   2  -4 -12   74.81    1.38
  -2  -4  12   75.06    1.32
  -3   4  12    6.54    0.29
  -3  -4 -12    6.49    0.31
   3  -4  12    7.53    0.37
  -3   4  12    6.86    0.41
  -3   4  12    7.17    0.38
   3  -4 -12    6.02    0.34
   3  -4 -12    6.39    0.36
  -3   4 -12    6.42    0.30
  -3  -4  12    6.40    0.28
  -4  -4 -12    0.77    0.14
   4  -4  12    0.92    0.20
  -4   4  12    1.05    0.27
  -4   4  12    1.09    0.28
  -4   4 -12    0.95    0.22
  -4   4 -12    0.95    0.30
   4  -4 -12    0.68    0.20
   4  -4 -12    0.74    0.18
   5  -4  12    9.65    0.44
  -5   4  12    9.16    0.51
  -5   4  12    9.29    0.54
   5  -4 -12    9.62    0.44
  -5   4 -12    9.52    0.45
  -5   4 -12    9.82    0.53
   6  -4  12    2.29    0.34
  -6   4  12    2.67    0.43
  -6   4  12    2.54    0.40
   6  -4 -12    2.18    0.33
  -6   4 -12    2.00    0.39
  -6   4 -12    2.55    0.40
   0   5 -12    5.49    0.22
   0  -5  12    5.05    0.37
   0  -5 -12    4.66    0.35
   1  -5  12   75.93    1.43
  -1   5  12   75.86    1.29
  -1   5  12   76.88    1.40
  -1  -5 -12   77.37    1.31
  -1   5 -12   77.05    1.24
   1  -5 -12   75.99    1.32
   1  -5 -12   75.12    1.43
  -1  -5  12   74.61    1.40
   2  -5  12    4.61    0.35
  -2   5  12    3.65    0.31
  -2  -5 -12    4.88    0.31
  -2   5  12    4.69    0.31
   2  -5 -12    3.73    0.31
  -2   5 -12    4.04    0.21
  -2  -5  12    4.30    0.32
   2  -5 -12    3.31    0.33
  -3   5  12  131.76    2.27
   3  -5  12  127.82    2.27
  -3   5  12  133.44    2.16
  -3  -5 -12  128.88    2.01
  -3   5  12  128.99    2.44
  -3   5 -12  133.21    2.20
   3  -5 -12  129.91    2.08
   3  -5 -12  128.20    2.27
  -3  -5  12  132.44    2.14
   4  -5  12   23.46    0.67
  -4   5  12   24.69    0.73
  -4  -5 -12   24.62    0.54
  -4   5  12   23.59    0.76
   4  -5 -12   25.12    0.64
  -4   5 -12   24.20    0.77
  -4   5 -12   25.15    0.64
   4  -5 -12   24.35    0.69
   5  -5  12    2.15    0.27
  -5   5  12    1.69    0.31
  -5   5  12    2.49    0.37
  -5   5 -12    2.38    0.31
  -5   5 -12    1.65    0.36
   5  -5 -12    2.09    0.26
   6  -5  12    4.16    0.38
  -6   5  12    3.95    0.46
  -6   5  12    3.44    0.44
   6  -5 -12    4.12    0.39
  -6   5 -12    3.67    0.49
   0  -6  12  273.33    4.42
   0  -6 -12  274.04    4.04
   0   6  12  274.51    4.21
  -1  -6 -12    0.60    0.19
  -1   6  12    0.49    0.16
   1  -6  12    0.43    0.21
  -1  -6  12    0.55    0.21
   1  -6 -12    0.22    0.22
   1  -6 -12    0.51    0.20
  -2   6  12   18.68    0.52
  -2  -6 -12   18.40    0.53
  -2   6  12   18.47    0.53
   2  -6  12   18.35    0.60
  -2   6 -12   18.87    0.44
  -2  -6  12   19.37    0.55
   2  -6 -12   18.30    0.56
   2  -6 -12   18.07    0.59
  -3   6  12    5.34    0.44
   3  -6  12    4.77    0.39
  -3   6  12    5.52    0.32
  -3   6  12    5.41    0.38
  -3  -6 -12    5.12    0.33
   3  -6 -12    4.91    0.40
   3  -6 -12    4.81    0.37
  -3   6 -12    5.49    0.30
  -4   6  12    5.74    0.48
  -4  -6 -12    5.69    0.33
   4  -6  12    4.94    0.41
  -4   6  12    5.24    0.44
   4  -6 -12    5.27    0.40
  -4   6 -12    5.59    0.51
   4  -6 -12    4.80    0.41
  -4   6 -12    5.76    0.38
   5  -6  12   20.54    0.67
  -5   6  12   21.07    0.81
  -5   6  12   21.02    0.74
   5  -6 -12   21.42    0.68
  -5   6 -12   20.44    0.79
   6  -6  12    6.45    0.47
  -6   6  12    6.23    0.51
  -6   6  12    5.60    0.51
  -6   6 -12    6.12    0.60
   6  -6 -12    6.23    0.46
   0  -7 -12    1.12    0.24
   0  -7  12    1.00    0.25
  -1   7  12   27.25    0.59
  -1  -7 -12   25.76    0.68
   1  -7  12   26.10    0.75
  -1  -7  12   26.70    0.72
  -1   7 -12   26.81    0.57
   1  -7 -12   26.24    0.75
   1  -7 -12   26.42    0.70
  -2  -7 -12   66.85    1.22
  -2   7  12   66.74    1.26
  -2   7  12   67.00    1.30
   2  -7  12   66.33    1.38
  -2  -7  12   67.98    1.30
   2  -7 -12   65.50    1.27
   2  -7 -12   66.66    1.37
  -2   7 -12   66.23    1.21
  -3   7  12    5.19    0.47
  -3  -7 -12    5.99    0.36
   3  -7  12    5.31    0.43
  -3   7  12    5.55    0.38
   3  -7 -12    5.12    0.41
   3  -7 -12    4.45    0.43
  -4  -7 -12   10.70    0.43
   4  -7  12   11.14    0.53
  -4   7  12   10.83    0.60
  -4   7  12   11.24    0.53
   4  -7 -12   10.31    0.53
   4  -7 -12    9.72    0.49
  -4   7 -12   10.64    0.60
   5  -7  12    1.25    0.28
  -5   7  12    1.25    0.33
  -5   7  12    1.54    0.38
   5  -7 -12    1.08    0.28
  -5   7 -12    1.00    0.38
   0  -8  12   61.26    1.30
   0  -8 -12   60.08    1.20
  -1  -8 -12   16.26    0.56
  -1   8  12   17.62    0.47
   1  -8  12   16.87    0.62
  -1  -8  12   17.20    0.60
   1  -8 -12   16.55    0.58
   1  -8 -12   16.98    0.62
  -2   8  12    3.16    0.33
   2  -8  12    3.17    0.37
  -2   8  12    3.20    0.31
  -2  -8 -12    2.91    0.33
  -2  -8  12    2.69    0.36
   2  -8 -12    2.52    0.38
   2  -8 -12    2.58    0.37
  -3   8  12   13.92    0.63
   3  -8  12   14.01    0.60
  -3   8  12   14.57    0.53
  -3  -8 -12   14.53    0.51
   3  -8 -12   14.14    0.61
   3  -8 -12   13.53    0.56
  -4  -8 -12   31.85    0.73
  -4   8  12   31.49    1.01
  -4   8  12   32.50    0.89
   4  -8  12   31.35    0.91
   4  -8 -12   32.27    0.92
  -4   8 -12   31.69    0.99
   4  -8 -12   31.76    0.85
   0  -9 -12   -0.02    0.23
   0  -9  12    0.41    0.25
  -1  -9 -12    3.88    0.39
   1  -9  12    4.41    0.44
   1  -9 -12    3.93    0.42
  -1  -9  12    4.00    0.42
   1  -9 -12    4.41    0.44
   2  -9  12   12.19    0.59
  -2  -9 -12   11.80    0.51
   2  -9 -12   13.27    0.60
   2  -9 -12   12.41    0.55
  -3   9  12   24.93    0.88
   3  -9  12   25.82    0.83
  -3  -9 -12   25.49    0.70
  -3   9  12   25.77    0.74
   3  -9 -12   24.97    0.77
   3  -9 -12   24.95    0.84
  -4   9  12    8.24    0.50
   4  -9  12    6.46    0.53
  -4   9  12    7.88    0.59
  -4  -9 -12    6.84    0.42
   4  -9 -12    6.64    0.55
  -4  -9  12    7.89    0.44
  -4   9 -12    8.18    0.64
   4  -9 -12    7.03    0.54
   0 -10 -12   19.90    0.70
   0 -10  12   20.65    0.74
  -1 -10 -12    2.99    0.40
   1 -10  12    3.59    0.45
   1 -10 -12    2.14    0.33
   1 -10 -12    3.16    0.46
  -1 -10  12    2.92    0.43
  -2 -10 -12    4.40    0.41
   2 -10  12    4.53    0.48
   2 -10 -12    4.05    0.46
   2 -10 -12    4.03    0.48
  -1   0  13   44.07    0.83
   1   0 -13   44.29    0.80
   1   0  13   44.15    0.86
  -1   0  13   43.64    0.84
  -1   0 -13   44.45    0.79
   2   0 -13    8.77    0.32
   2   0  13    7.85    0.32
  -2   0 -13    9.35    0.31
  -2   0  13   10.22    0.31
  -2   0  13    9.72    0.35
   3   0  13    0.45    0.15
  -3   0  13    0.92    0.21
   3   0 -13    0.44    0.14
  -3   0 -13    0.62    0.18
  -3   0  13    0.38    0.12
  -3   0  13    0.45    0.10
   4   0 -13   18.24    0.48
   4   0  13   19.15    0.52
  -4   0  13   18.52    0.63
  -4   0 -13   18.54    0.54
  -5   0  13   27.84    0.83
  -5   0 -13   29.02    0.75
   5   0  13   29.85    0.69
  -6   0  13    0.64    0.33
   6   0  13    0.62    0.19
  -6   0 -13    1.02    0.28
  -7   0 -13    1.41    0.34
  -7   0  13    1.12    0.39
   0  -1 -13    8.88    0.32
   0   1 -13   10.96    0.34
   0   1  13   11.46    0.36
   1  -1  13  254.56    4.15
   1   1 -13  258.00    3.67
  -1   1  13  246.73    4.29
  -1   1  13  253.17    4.16
  -1  -1 -13  255.36    3.70
   1  -1  13  250.64    4.00
   1   1  13  257.55    4.01
  -1  -1  13  255.01    4.13
   1  -1 -13  254.92    3.67
  -1   1 -13  254.33    3.83
  -1  -1  13  251.89    3.98
  -2   1  13    2.47    0.20
  -2  -1 -13    2.75    0.21
   2   1 -13    2.66    0.21
   2  -1  13    2.46    0.23
   2  -1  13    1.90    0.16
  -2   1  13    2.60    0.23
  -2  -1  13    2.09    0.20
   2   1  13    2.36    0.23
   2  -1 -13    2.02    0.22
  -2  -1  13    2.39    0.21
  -3  -1 -13  129.15    1.89
  -3   1  13  126.96    1.88
   3  -1  13  125.30    2.10
  -3  -1 -13  124.76    2.06
  -3   1  13  123.52    2.23
  -3   1  13  129.29    2.00
   3   1 -13  123.43    1.91
   3  -1 -13  124.19    1.92
  -3  -1  13  120.70    2.19
  -3  -1  13  125.37    1.87
   3   1  13  126.88    2.10
  -3   1 -13  122.77    2.13
  -3  -1  13  125.80    1.99
  -4  -1 -13    7.68    0.37
   4   1 -13    8.23    0.33
   4  -1  13    7.37    0.35
  -4   1  13    7.50    0.44
  -4  -1  13    8.11    0.45
  -4   1 -13    7.28    0.40
   4   1  13    7.75    0.36
   4  -1 -13    7.71    0.34
  -5  -1 -13   19.19    0.59
   5  -1  13   18.82    0.53
  -5   1  13   18.41    0.67
  -5  -1  13   18.40    0.66
   5   1  13   19.38    0.54
  -5   1 -13   18.56    0.63
   6  -1  13    9.71    0.42
  -6   1  13    9.10    0.57
  -6  -1 -13   10.76    0.51
  -6   1 -13    9.92    0.53
  -6  -1  13    9.31    0.56
   6   1  13    9.45    0.41
  -7   1  13    5.86    0.57
  -7  -1 -13    6.41    0.50
  -7   1 -13    6.25    0.48
  -7  -1  13    6.18    0.57
   0  -2 -13   17.32    0.45
   0  -2  13   18.75    0.47
   0   2  13   17.97    0.48
   0   2 -13   17.51    0.44
   1  -2  13  131.51    2.19
   1   2 -13  130.01    2.01
  -1  -2 -13  132.63    2.01
  -1   2  13  132.88    2.18
   1  -2 -13  131.65    2.02
   1   2  13  132.85    2.19
  -1  -2  13  131.58    2.15
  -1  -2  13  133.22    2.18
   2  -2  13   21.82    0.42
   2   2 -13   21.38    0.50
  -2  -2 -13   21.34    0.48
  -2  -2 -13   20.63    0.41
  -2   2  13   21.46    0.49
   2  -2  13   21.43    0.53
  -2   2  13   22.09    0.57
   2  -2 -13   21.55    0.51
   2   2  13   21.24    0.54
  -2  -2  13   21.42    0.50
  -2  -2  13   21.52    0.51
  -3  -2 -13   22.32    0.49
  -3  -2 -13   22.18    0.48
   3   2 -13   22.69    0.53
  -3   2  13   22.62    0.48
  -3   2  13   21.73    0.49
  -3   2  13   21.94    0.64
   3  -2  13   22.31    0.57
  -3  -2  13   22.46    0.49
  -3  -2  13   22.24    0.47
   3   2  13   22.55    0.57
  -3  -2  13   22.49    0.60
  -3   2 -13   21.48    0.61
   3  -2 -13   22.79    0.54
  -4  -2 -13   78.39    1.39
   4  -2  13   77.01    1.42
  -4   2  13   75.92    1.59
   4   2 -13   78.23    1.31
  -4   2 -13   80.56    1.53
   4   2  13   81.20    1.43
   4  -2 -13   80.45    1.32
  -4  -2  13   77.55    1.55
  -5   2  13   13.37    0.59
  -5  -2 -13   12.65    0.47
   5  -2  13   12.23    0.45
   5   2  13   12.39    0.45
  -5   2 -13   12.02    0.55
  -5  -2  13   11.29    0.55
  -6   2  13   18.02    0.75
   6  -2  13   18.95    0.56
  -6  -2 -13   20.11    0.63
  -6  -2  13   19.51    0.77
   6   2  13   19.47    0.56
  -6   2 -13   17.90    0.68
   0  -3  13    0.05    0.13
   0   3  13    0.09    0.13
   0  -3 -13   -0.06    0.08
   0  -3 -13   -0.20    0.12
  -1  -3 -13   23.32    0.54
   1  -3  13   22.82    0.57
   1   3 -13   23.06    0.47
  -1   3  13   22.89    0.56
  -1  -3  13   23.73    0.57
   1  -3 -13   23.35    0.55
   1   3  13   23.51    0.58
  -2  -3 -13   42.83    0.79
  -2   3  13   40.72    0.93
  -2   3  13   42.35    0.83
   2  -3  13   41.62    0.87
  -2  -3  13   43.37    0.84
   2  -3 -13   43.45    0.82
  -3   3  13   40.47    0.97
  -3  -3 -13   42.33    0.78
   3  -3  13   42.57    0.89
  -3   3  13   43.24    0.80
  -3  -3  13   42.82    0.79
  -3  -3  13   42.52    0.77
   3  -3 -13   42.67    0.83
  -3  -3  13   41.92    0.91
   4  -3  13   89.85    1.62
  -4  -3 -13   91.66    1.39
  -4   3  13   85.90    1.78
  -4   3 -13   90.83    1.73
  -4  -3  13   91.28    1.74
   4  -3 -13   91.38    1.50
  -5   3  13    5.94    0.48
   5  -3  13    6.00    0.38
  -5  -3  13    6.19    0.46
  -5   3 -13    5.90    0.46
   6  -3  13   14.23    0.51
  -6   3  13   12.30    0.65
  -6   3 -13   13.28    0.62
   6   3  13   14.00    0.49
   0  -4  13  424.09    6.71
   0   4  13  427.18    7.10
   0  -4 -13  425.58    6.06
  -1  -4 -13   13.78    0.43
  -1   4  13   14.37    0.45
   1  -4  13   14.63    0.48
   1   4 -13   13.70    0.36
  -1  -4  13   14.30    0.46
   1  -4 -13   13.94    0.44
  -2   4  13   10.59    0.44
   2  -4  13    9.61    0.39
  -2   4  13    9.96    0.37
  -2  -4 -13    9.94    0.36
  -2   4  13    9.53    0.37
   2  -4 -13   10.16    0.39
  -2  -4  13   10.15    0.38
   3  -4  13    2.59    0.30
  -3   4  13    2.07    0.24
  -3  -4 -13    2.18    0.27
  -3   4  13    2.52    0.34
  -3   4  13    2.81    0.32
   3  -4 -13    2.27    0.29
  -3  -4  13    2.25    0.24
   3  -4 -13    2.20    0.32
  -3   4 -13    2.60    0.22
  -4   4  13   44.23    1.01
  -4   4  13   42.68    1.09
   4  -4  13   43.24    0.95
  -4  -4 -13   44.27    0.79
   4  -4 -13   44.18    0.97
  -4   4 -13   45.33    0.92
  -4   4 -13   42.76    1.05
   4  -4 -13   45.31    0.89
  -5   4  13    2.56    0.42
  -5   4  13    2.69    0.39
   5  -4  13    2.15    0.32
   5  -4 -13    2.51    0.34
  -5   4 -13    2.75    0.41
  -5   4 -13    3.19    0.37
   6  -4  13    6.37    0.41
  -6   4  13    6.31    0.53
  -6   4 -13    6.00    0.52
   0  -5 -13   19.76    0.56
   0   5 -13   20.59    0.39
   0  -5  13   19.34    0.60
  -1  -5 -13   18.10    0.51
   1  -5  13   18.19    0.57
  -1   5  13   18.12    0.43
  -1   5  13   18.37    0.54
   1  -5 -13   18.51    0.54
  -1  -5  13   17.88    0.55
  -2   5  13   96.29    1.69
  -2   5  13   98.88    1.71
   2  -5  13   95.98    1.77
  -2  -5 -13   97.94    1.59
   2  -5 -13   96.16    1.62
  -2  -5  13   97.17    1.71
  -2   5 -13  100.47    1.59
   2  -5 -13   96.75    1.77
  -3   5  13   42.68    0.95
   3  -5  13   42.08    0.96
  -3   5  13   43.64    0.86
  -3  -5 -13   42.53    0.83
  -3   5  13   41.19    1.05
  -3   5 -13   42.89    0.83
  -3  -5  13   43.48    0.84
   3  -5 -13   41.39    0.88
   3  -5 -13   41.29    0.96
  -4   5  13   15.54    0.57
  -4   5  13   15.41    0.62
   4  -5  13   15.63    0.55
  -4  -5 -13   15.80    0.43
   4  -5 -13   15.00    0.52
  -4   5 -13   15.78    0.64
  -4   5 -13   16.15    0.51
   4  -5 -13   15.31    0.56
  -5   5  13    0.53    0.30
   5  -5  13    0.36    0.21
  -5   5  13    0.33    0.27
   5  -5 -13    0.58    0.23
  -5   5 -13    0.32    0.31
  -6   5  13    3.58    0.50
  -6   5  13    3.72    0.46
   6  -5  13    3.81    0.40
   6  -5 -13    3.27    0.38
  -6   5 -13    3.54    0.53
   0  -6  13   10.36    0.50
   0  -6 -13   10.70    0.47
   1  -6  13   56.70    1.18
  -1  -6 -13   54.98    1.06
  -1   6  13   56.20    1.13
  -1   6  13   55.24    1.00
   1  -6 -13   55.29    1.08
  -1   6 -13   55.28    0.95
  -1  -6  13   55.66    1.14
  -2   6  13   22.78    0.58
   2  -6  13   22.87    0.68
  -2  -6 -13   24.17    0.61
  -2   6  13   23.49    0.62
   2  -6 -13   22.75    0.63
   2  -6 -13   23.55    0.69
  -2   6 -13   23.38    0.49
  -2  -6  13   23.50    0.63
  -3  -6 -13    4.66    0.33
  -3   6  13    4.88    0.32
   3  -6  13    4.37    0.39
  -3   6  13    4.87    0.43
  -3   6  13    4.70    0.39
   3  -6 -13    4.84    0.40
   3  -6 -13    4.50    0.37
  -4  -6 -13   63.15    1.10
  -4   6  13   62.66    1.32
  -4   6  13   59.98    1.44
   4  -6  13   61.34    1.32
   4  -6 -13   64.12    1.21
   4  -6 -13   64.28    1.33
  -4   6 -13   62.80    1.43
   5  -6  13    7.49    0.48
  -5   6  13    7.30    0.55
  -5   6  13    7.50    0.52
  -5   6 -13    7.29    0.57
   5  -6 -13    6.38    0.46
   0  -7  13   80.44    1.57
   0  -7 -13   81.49    1.46
  -1   7  13   18.32    0.46
   1  -7  13   16.92    0.61
  -1  -7 -13   17.48    0.56
  -1  -7  13   18.34    0.60
   1  -7 -13   17.44    0.62
   1  -7 -13   17.76    0.59
  -2   7  13   16.61    0.55
  -2  -7 -13   16.86    0.53
  -2   7  13   16.38    0.50
   2  -7  13   16.98    0.61
   2  -7 -13   16.70    0.58
  -2  -7  13   16.89    0.55
   2  -7 -13   15.84    0.61
  -3   7  13   56.33    1.17
  -3   7  13   56.34    1.36
  -3  -7 -13   56.97    1.08
   3  -7  13   55.42    1.24
   3  -7 -13   58.37    1.26
   3  -7 -13   57.49    1.16
   4  -7  13    2.51    0.39
  -4   7  13    2.76    0.42
  -4  -7 -13    2.20    0.23
  -4   7  13    2.49    0.39
  -4   7 -13    2.67    0.42
   4  -7 -13    1.95    0.30
   4  -7 -13    2.35    0.29
  -5   7  13    0.36    0.34
   5  -7  13    0.36    0.26
  -5   7  13    0.18    0.30
  -5   7 -13    0.18    0.36
   5  -7 -13   -0.11    0.25
   0  -8  13   14.53    0.59
   0  -8 -13   13.65    0.55
   1  -8  13    5.97    0.44
  -1  -8 -13    5.65    0.40
   1  -8 -13    5.58    0.42
  -1  -8  13    6.32    0.42
   1  -8 -13    6.58    0.46
  -2  -8 -13    0.94    0.23
  -2   8  13    1.59    0.23
  -2   8  13    1.35    0.22
   2  -8  13    1.10    0.27
  -2  -8  13    1.38    0.24
   2  -8 -13    1.23    0.27
   2  -8 -13    1.13    0.25
  -3   8  13    4.94    0.48
  -3   8  13    5.46    0.41
  -3  -8 -13    5.47    0.38
   3  -8  13    4.75    0.44
   3  -8 -13    4.93    0.43
   3  -8 -13    5.15    0.46
  -4  -8 -13    5.23    0.39
  -4   8  13    6.05    0.49
  -4   8  13    4.74    0.47
   4  -8  13    4.89    0.49
   4  -8 -13    4.68    0.47
   4  -8 -13    4.60    0.49
  -4   8 -13    5.46    0.55
   0  -9  13    0.33    0.25
   0  -9 -13   -0.06    0.24
  -1  -9 -13    7.98    0.47
   1  -9  13    8.66    0.52
   1  -9 -13    7.57    0.48
   1  -9 -13    8.52    0.53
  -1  -9  13    8.66    0.49
  -2   9  13    9.69    0.48
   2  -9  13    9.68    0.55
  -2  -9 -13    8.97    0.47
   2  -9 -13   10.06    0.55
   2  -9 -13    9.69    0.52
   3  -9  13   31.05    0.93
  -3   9  13   29.59    0.97
  -3  -9 -13   31.11    0.79
   3  -9 -13   31.61    0.94
   3  -9 -13   31.38    0.87
   0 -10  13   16.32    0.68
   0 -10 -13   15.70    0.64
  -1 -10 -13    6.38    0.47
   1 -10  13    6.65    0.51
   1 -10 -13    5.87    0.48
   1 -10 -13    6.69    0.52
  -1 -10  13    6.44    0.51
  -2 -10 -13    3.72    0.42
   2 -10  13    3.23    0.46
   2 -10 -13    4.38    0.49
   2 -10 -13    3.62    0.45
   0   0  14   44.35    0.87
   0   0 -14   44.14    0.81
  -1   0  14   55.57    1.03
  -1   0 -14   56.08    0.97
   1   0 -14   56.58    0.98
   1   0  14   57.37    1.06
  -1   0  14   55.99    1.02
  -2   0 -14  206.38    3.00
  -2   0  14  204.60    3.39
  -2   0  14  204.28    3.25
   2   0 -14  204.61    3.02
   2   0  14  205.65    3.30
   3   0 -14   43.94    0.82
  -3   0  14   43.37    0.78
  -3   0  14   42.65    0.94
  -3   0 -14   41.89    0.86
   3   0  14   42.63    0.88
  -3   0  14   42.23    0.77
  -4   0  14    2.92    0.33
   4   0 -14    2.49    0.27
  -4   0 -14    2.98    0.30
   4   0  14    2.97    0.28
   5   0  14    0.28    0.17
  -5   0 -14    0.19    0.24
  -5   0  14    0.33    0.26
   6   0  14    0.74    0.20
  -6   0 -14    0.64    0.29
  -6   0  14    0.56    0.32
   0  -1  14  231.38    3.64
   0  -1 -14  225.94    3.34
   0   1 -14  233.67    3.40
   0   1  14  228.63    3.65
   0  -1  14  228.02    3.64
  -1   1  14   25.74    0.57
  -1   1  14   26.05    0.57
   1   1 -14   25.66    0.55
   1  -1  14   25.37    0.59
   1  -1  14   21.72    0.44
  -1  -1 -14   26.32    0.55
  -1  -1  14   25.37    0.52
  -1   1 -14   23.42    0.54
  -1  -1  14   23.80    0.56
   1   1  14   23.26    0.57
   1  -1 -14   24.17    0.55
  -2  -1 -14   36.41    0.69
  -2  -1 -14   36.32    0.71
   2  -1  14   36.72    0.68
  -2   1  14   36.64    0.80
   2   1 -14   35.62    0.71
  -2   1  14   35.41    0.72
   2  -1  14   36.33    0.77
  -2  -1  14   37.81    0.74
   2  -1 -14   36.53    0.72
   2   1  14   37.85    0.78
  -2  -1  14   37.41    0.76
  -3   1  14   11.69    0.37
   3   1 -14   13.03    0.40
  -3  -1 -14   12.52    0.37
  -3   1  14   12.69    0.35
   3  -1  14   12.93    0.43
  -3   1  14   12.25    0.47
  -3  -1  14   12.56    0.34
  -3   1 -14   11.61    0.45
   3  -1 -14   12.74    0.40
  -3  -1  14   12.81    0.38
   3   1  14   12.34    0.43
  -3  -1  14   13.09    0.45
  -4  -1 -14   14.35    0.46
  -4   1  14   14.60    0.56
   4  -1  14   14.43    0.47
   4   1 -14   14.49    0.43
  -4  -1  14   14.78    0.55
   4   1  14   15.64    0.48
  -4   1 -14   14.20    0.50
   4  -1 -14   15.46    0.45
  -5   1  14    8.99    0.51
  -5  -1 -14    8.71    0.42
   5  -1  14    8.86    0.40
   5   1  14    9.65    0.40
  -5  -1  14    8.90    0.50
  -5   1 -14    9.15    0.48
   6  -1  14    5.44    0.36
  -6  -1 -14    6.09    0.43
  -6   1  14    4.65    0.47
   6   1  14    5.37    0.35
  -6  -1  14    5.08    0.48
  -6   1 -14    5.00    0.44
   0   2  14  247.76    3.92
   0  -2 -14  246.74    3.55
   0  -2 -14  242.79    3.77
   0   2 -14  242.60    3.54
   0  -2  14  235.74    3.86
   1  -2  14   13.94    0.41
  -1   2  14   11.41    0.38
  -1  -2 -14   11.81    0.37
   1   2 -14   12.86    0.40
  -1  -2  14   11.72    0.39
   1   2  14   11.45    0.40
  -1  -2  14   12.90    0.31
   1  -2 -14   11.11    0.37
   2  -2  14   34.74    0.76
   2  -2  14   36.06    0.62
  -2   2  14   34.35    0.79
  -2  -2 -14   34.42    0.62
  -2  -2 -14   35.26    0.69
   2   2 -14   35.44    0.71
  -2   2  14   34.86    0.72
  -2  -2  14   36.12    0.73
   2  -2 -14   35.22    0.71
  -2  -2  14   35.28    0.73
   2   2  14   36.33    0.77
  -3   2  14   35.41    0.87
   3   2 -14   36.78    0.74
  -3  -2 -14   36.22    0.69
   3  -2  14   36.10    0.79
  -3  -2 -14   35.55    0.69
  -3   2  14   36.60    0.70
  -3   2 -14   35.61    0.83
  -3  -2  14   36.03    0.69
  -3  -2  14   36.38    0.82
   3   2  14   36.52    0.79
   3  -2 -14   36.19    0.74
  -3  -2  14   36.13    0.69
   4  -2  14   16.19    0.51
  -4  -2 -14   15.92    0.46
   4   2 -14   15.66    0.47
  -4   2  14   16.17    0.60
   4  -2 -14   16.37    0.48
  -4   2 -14   16.10    0.59
  -4  -2  14   15.95    0.57
   4   2  14   16.80    0.51
  -5  -2 -14   22.59    0.61
  -5   2  14   21.76    0.75
   5  -2  14   22.28    0.62
  -5   2 -14   22.36    0.70
  -5  -2  14   22.45    0.73
   5   2  14   23.70    0.62
  -6   2  14    7.36    0.54
   6  -2  14    8.25    0.42
  -6  -2 -14    8.66    0.45
  -6   2 -14    8.18    0.53
  -6  -2  14    8.11    0.55
   6   2  14    8.03    0.40
   0  -3  14   92.22    1.65
   0  -3 -14   95.37    1.49
   0  -3 -14   94.47    1.53
   0   3  14   94.85    1.66
   1   3 -14   45.50    0.81
   1  -3  14   45.18    0.93
  -1  -3 -14   46.40    0.86
  -1   3  14   45.32    0.91
  -1  -3  14   46.23    0.92
   1   3  14   45.65    0.93
   1  -3 -14   45.78    0.87
  -2   3  14   13.70    0.46
  -2   3  14   13.72    0.41
  -2  -3 -14   14.00    0.41
   2  -3  14   13.80    0.45
   2   3  14   13.37    0.45
  -2  -3  14   13.69    0.42
   2  -3 -14   13.52    0.43
  -3  -3 -14   83.70    1.35
   3  -3  14   82.36    1.52
  -3   3  14   82.83    1.64
  -3   3  14   85.19    1.43
  -3  -3  14   81.93    1.55
   3   3  14   83.33    1.53
  -3  -3  14   85.26    1.42
   3  -3 -14   84.37    1.41
  -4  -3 -14   17.35    0.43
  -4   3  14   17.10    0.64
   4  -3  14   16.92    0.55
   4  -3 -14   17.46    0.52
   4   3  14   17.38    0.54
  -4   3 -14   17.66    0.62
  -4  -3  14   17.02    0.59
  -5   3  14    1.64    0.34
   5  -3  14    1.71    0.23
   5   3  14    2.20    0.30
  -5  -3  14    2.61    0.43
  -5   3 -14    2.00    0.36
  -6   3  14    8.65    0.59
   6  -3  14    9.14    0.45
   6   3  14    9.31    0.44
  -6   3 -14    8.68    0.54
   0  -4  14  126.26    2.19
   0  -4 -14  129.36    2.02
   0   4  14  127.32    2.18
  -1   4  14  106.07    1.84
   1   4 -14  106.38    1.75
   1  -4  14  104.06    1.87
  -1  -4 -14  105.44    1.71
  -1  -4  14  107.08    1.85
   1   4  14  106.85    1.87
   1  -4 -14  107.62    1.73
  -2   4  14    3.50    0.26
  -2  -4 -14    3.24    0.27
  -2   4  14    3.28    0.29
   2  -4  14    3.22    0.31
   2  -4 -14    3.07    0.30
  -2  -4  14    2.87    0.28
  -3  -4 -14    0.92    0.17
   3  -4  14    0.71    0.20
   3  -4 -14    0.63    0.18
  -3  -4  14    0.82    0.16
  -4   4  14   28.01    0.85
  -4   4  14   28.97    0.79
   4  -4  14   28.94    0.75
  -4  -4 -14   28.65    0.59
   4  -4 -14   29.04    0.70
  -4   4 -14   28.57    0.83
  -5   4  14   12.56    0.62
   5  -4  14   12.76    0.50
  -5   4 -14   13.68    0.64
  -6   4  14    2.58    0.42
   6  -4  14    2.79    0.37
  -6   4 -14    2.63    0.41
   6   4  14    3.27    0.35
   0  -5 -14  102.42    1.70
   0   5  14  102.16    1.83
   0  -5  14  101.43    1.84
   1  -5  14   42.41    0.95
  -1  -5 -14   41.70    0.86
  -1   5  14   42.10    0.91
   1  -5 -14   42.57    0.88
  -1  -5  14   41.45    0.91
  -2   5  14   10.83    0.40
  -2   5  14   11.08    0.41
   2  -5  14   10.79    0.46
  -2  -5 -14   11.36    0.42
  -2  -5  14   11.28    0.43
   2  -5 -14   10.58    0.43
  -3   5  14   37.24    0.99
  -3  -5 -14   37.82    0.78
  -3   5  14   38.32    0.87
   3  -5  14   37.15    0.90
  -3   5  14   38.60    0.81
   3  -5 -14   38.98    0.84
  -3  -5  14   39.74    0.79
   3  -5 -14   38.40    0.92
  -4   5  14   10.99    0.50
   4  -5  14   11.12    0.49
  -4   5  14   11.48    0.57
  -4  -5 -14   11.43    0.38
   4  -5 -14   11.31    0.47
  -4   5 -14   11.65    0.57
   4  -5 -14   11.33    0.50
  -5   5  14    2.47    0.38
   5  -5  14    2.79    0.37
  -5   5  14    2.35    0.34
   5  -5 -14    2.42    0.37
  -5   5 -14    2.22    0.41
  -6   5  14    4.08    0.51
   6  -5  14    4.15    0.42
  -6   5 -14    3.55    0.54
   0  -6 -14  125.94    2.04
   0  -6  14  123.35    2.20
  -1   6  14   50.68    0.91
  -1  -6 -14   50.53    1.00
  -1   6  14   50.01    1.05
   1  -6  14   49.87    1.10
   1  -6 -14   49.48    1.01
  -1  -6  14   49.27    1.07
  -2   6  14   66.53    1.23
   2  -6  14   65.88    1.35
  -2  -6 -14   65.29    1.20
  -2   6  14   67.76    1.28
   2  -6 -14   66.72    1.36
  -2  -6  14   66.87    1.29
   2  -6 -14   65.99    1.24
  -3   6  14   18.43    0.57
   3  -6  14   18.24    0.62
  -3  -6 -14   19.14    0.54
  -3   6  14   17.93    0.66
  -3   6  14   19.30    0.54
   3  -6 -14   18.44    0.58
   3  -6 -14   17.65    0.63
  -4   6  14   30.90    0.95
   4  -6  14   30.53    0.84
  -4  -6 -14   31.23    0.67
  -4   6  14   31.10    0.84
  -4   6 -14   30.14    0.93
   4  -6 -14   29.53    0.77
   4  -6 -14   29.65    0.84
  -5   6  14   29.65    0.98
   5  -6  14   29.42    0.84
  -5   6  14   30.87    0.89
   5  -6 -14   29.88    0.84
  -5   6 -14   29.00    0.95
   0  -7 -14    1.06    0.24
   0  -7  14    1.34    0.26
  -1  -7 -14    3.65    0.36
  -1   7  14    3.37    0.35
   1  -7  14    3.57    0.38
   1  -7 -14    3.18    0.36
  -1  -7  14    3.43    0.38
  -2  -7 -14   19.17    0.59
  -2   7  14   19.59    0.55
  -2   7  14   19.07    0.59
   2  -7  14   18.81    0.65
   2  -7 -14   18.82    0.60
   2  -7 -14   19.15    0.66
  -2  -7  14   19.73    0.61
  -3   7  14   13.50    0.62
  -3  -7 -14   14.91    0.50
  -3   7  14   15.29    0.55
   3  -7  14   14.11    0.59
   3  -7 -14   13.65    0.54
   3  -7 -14   13.93    0.59
  -4   7  14    4.79    0.49
  -4   7  14    5.30    0.47
   4  -7  14    4.81    0.45
  -4  -7 -14    5.04    0.36
  -4   7 -14    5.33    0.53
   4  -7 -14    4.45    0.42
   4  -7 -14    4.92    0.45
  -5   7  14   19.22    0.73
   5  -7  14   20.00    0.72
  -5   7  14   19.21    0.83
  -5   7 -14   19.28    0.82
   5  -7 -14   20.16    0.72
   0  -8  14   46.34    1.09
   0  -8 -14   45.52    1.02
   1  -8  14   11.50    0.54
  -1  -8 -14   10.53    0.49
   1  -8 -14   10.54    0.50
  -1  -8  14   11.75    0.53
   2  -8  14    0.47    0.24
  -2  -8 -14    0.54    0.22
  -2   8  14    0.60    0.20
   2  -8 -14    0.85    0.26
   2  -8 -14    0.40    0.23
  -2  -8  14    0.76    0.23
  -3  -8 -14   10.77    0.47
  -3   8  14   11.01    0.61
   3  -8  14   10.72    0.55
  -3   8  14   11.43    0.50
   3  -8 -14   11.09    0.57
   3  -8 -14   11.19    0.54
  -4  -8 -14   36.93    0.83
   4  -8  14   37.05    1.02
  -4   8  14   38.50    0.98
  -4   8  14   37.86    1.14
   4  -8 -14   37.68    0.95
   4  -8 -14   37.67    1.03
  -4   8 -14   36.67    1.11
   0  -9  14   41.93    1.06
   0  -9 -14   40.67    0.99
   1  -9  14   17.67    0.68
  -1  -9 -14   16.64    0.62
  -1  -9  14   18.15    0.66
   1  -9 -14   16.78    0.64
  -2   9  14   13.24    0.55
  -2  -9 -14   12.90    0.54
   2  -9  14   12.86    0.61
   2  -9 -14   12.64    0.58
   2  -9 -14   12.54    0.61
  -3   9  14    9.16    0.61
   3  -9  14    9.63    0.57
  -3  -9 -14    9.75    0.49
   3  -9 -14    9.74    0.56
   3  -9 -14    9.65    0.59
   0 -10 -14   -0.22    0.26
   0 -10  14    0.10    0.28
  -1 -10 -14    3.35    0.42
   1 -10  14    3.80    0.47
   1 -10 -14    3.59    0.45
  -1 -10  14    3.63    0.46
   2 -10  14    6.67    0.54
  -2 -10 -14    6.66    0.47
   2 -10 -14    6.81    0.52
   2 -10 -14    7.16    0.56
   0   0  15    0.12    0.13
   0   0 -15    0.20    0.13
  -1   0  15    2.73    0.23
  -1   0  15    2.51    0.19
  -1   0 -15    2.88    0.24
   1   0  15    2.03    0.24
   1   0 -15    2.02    0.23
  -2   0  15  139.43    2.40
  -2   0 -15  138.81    2.14
   2   0 -15  142.59    2.16
   2   0  15  141.54    2.35
  -2   0  15  140.70    2.30
  -3   0 -15  148.27    2.47
  -3   0  15  145.30    2.58
   3   0  15  147.62    2.48
  -3   0  15  152.97    2.38
   3   0 -15  148.27    2.27
  -4   0  15    1.97    0.28
  -4   0 -15    2.16    0.29
   4   0 -15    1.92    0.20
   4   0  15    1.84    0.21
  -5   0 -15    7.17    0.44
   5   0  15    7.52    0.38
  -5   0  15    7.08    0.46
   6   0  15    1.07    0.21
  -6   0  15    1.16    0.34
  -6   0 -15    0.82    0.29
   0  -1 -15  316.04    4.63
   0   1 -15  312.13    4.58
   0  -1  15  314.88    4.97
   0   1  15  311.06    5.03
   0  -1  15  306.86    4.89
   1  -1  15   35.34    0.76
   1   1 -15   35.72    0.71
  -1   1  15   35.64    0.74
  -1  -1 -15   36.21    0.70
   1  -1  15   35.36    0.61
  -1   1  15   34.91    0.74
  -1   1 -15   35.28    0.71
  -1  -1  15   35.47    0.68
  -1  -1  15   35.02    0.74
   1  -1 -15   34.70    0.71
   1   1  15   34.01    0.75
  -2   1  15    0.82    0.18
   2  -1  15    0.68    0.12
   2   1 -15    0.65    0.14
  -2  -1 -15    0.76    0.15
   2  -1  15    0.83    0.16
  -2   1  15    0.90    0.14
  -2  -1 -15    1.03    0.16
  -2  -1  15    0.62    0.14
   2   1  15    0.34    0.15
   2  -1 -15    0.56    0.15
  -2  -1  15    0.85    0.16
  -3  -1 -15   11.13    0.37
   3   1 -15   11.42    0.40
  -3   1  15   11.16    0.36
   3  -1  15   11.69    0.42
  -3   1  15   11.72    0.46
  -3  -1 -15   11.37    0.38
   3  -1 -15   10.89    0.41
  -3  -1  15   11.91    0.45
  -3  -1  15   11.32    0.35
   3   1  15   11.54    0.44
  -3   1 -15   11.56    0.44
   4  -1  15   49.70    1.01
  -4   1  15   48.59    1.12
  -4  -1 -15   50.98    0.99
   4   1 -15   49.46    0.93
   4  -1 -15   51.11    0.95
  -4  -1  15   48.04    1.10
   4   1  15   50.52    1.02
  -4   1 -15   48.99    1.05
   5  -1  15    7.09    0.39
  -5   1  15    7.09    0.47
  -5  -1 -15    6.69    0.38
   5   1  15    7.09    0.37
  -5   1 -15    6.91    0.45
  -5  -1  15    7.14    0.50
  -6  -1 -15    1.04    0.26
   6  -1  15    0.98    0.21
  -6   1  15    0.79    0.32
   6   1  15    1.21    0.21
  -6  -1  15    1.35    0.35
  -6   1 -15    1.08    0.31
   0  -2 -15   51.54    0.90
   0  -2 -15   51.84    0.95
   0   2  15   51.75    1.02
   0  -2  15   53.65    1.03
   0   2 -15   53.01    0.97
  -1   2  15  156.49    2.60
   1   2 -15  159.08    2.41
  -1  -2 -15  161.15    2.40
   1  -2  15  152.29    2.61
   1   2  15  159.72    2.63
  -1  -2  15  157.37    2.57
   1  -2 -15  161.49    2.42
  -1  -2  15  160.31    2.61
   2  -2  15   46.14    0.77
   2  -2  15   45.66    0.94
   2   2 -15   45.79    0.87
  -2  -2 -15   44.26    0.78
  -2  -2 -15   46.13    0.85
  -2   2  15   44.99    0.97
  -2   2  15   46.75    0.90
  -2  -2  15   46.19    0.90
  -2  -2  15   46.60    0.90
   2  -2 -15   46.11    0.88
   2   2  15   46.28    0.94
  -3  -2 -15   63.40    1.12
  -3  -2 -15   65.81    1.11
  -3   2  15   65.34    1.15
   3  -2  15   63.31    1.24
   3   2 -15   64.53    1.15
  -3   2  15   65.50    1.35
   3   2  15   65.22    1.24
  -3  -2  15   65.35    1.28
  -3  -2  15   66.00    1.14
   3  -2 -15   66.03    1.16
  -4   2  15   40.25    1.01
  -4  -2 -15   41.39    0.82
   4  -2  15   39.96    0.89
  -4  -2 -15   40.91    0.74
   4   2 -15   40.72    0.82
   4  -2 -15   41.52    0.84
  -4   2 -15   40.65    0.95
  -4  -2  15   39.38    0.96
   4   2  15   41.33    0.89
   5  -2  15    1.94    0.31
  -5   2  15    1.95    0.34
  -5  -2 -15    1.86    0.25
  -5  -2  15    1.91    0.34
   5   2  15    1.68    0.22
  -5   2 -15    1.59    0.33
   6  -2  15   11.32    0.48
  -6   2  15   10.08    0.60
  -6  -2  15   11.33    0.60
   6   2  15   11.09    0.46
  -6   2 -15    9.99    0.57
   0  -3 -15   18.26    0.52
   0   3  15   19.78    0.56
   0  -3  15   20.41    0.57
   1  -3  15   85.98    1.58
  -1   3  15   87.82    1.56
  -1  -3 -15   88.78    1.46
  -1  -3  15   89.26    1.57
   1  -3 -15   89.53    1.47
   1   3  15   87.84    1.58
   2  -3  15   34.35    0.78
  -2   3  15   33.01    0.81
   2   3 -15   34.65    0.74
  -2  -3 -15   33.71    0.70
  -2   3  15   33.74    0.73
   2  -3 -15   33.36    0.72
  -2  -3  15   34.23    0.73
   2   3  15   34.45    0.78
  -3   3  15    9.87    0.35
  -3   3  15   10.02    0.47
   3   3 -15    8.35    0.40
  -3  -3 -15    9.36    0.36
   3  -3  15   10.32    0.43
  -3  -3  15    9.61    0.42
  -3  -3  15   10.11    0.35
   3   3  15    8.87    0.41
   3  -3 -15    9.04    0.40
  -4   3  15   13.77    0.58
   4  -3  15   13.55    0.50
  -4  -3 -15   14.35    0.39
   4  -3 -15   13.78    0.47
  -4  -3  15   14.27    0.53
  -4   3 -15   13.89    0.57
   4   3  15   13.44    0.49
   5  -3  15   26.57    0.71
  -5   3  15   25.22    0.85
  -5  -3  15   26.52    0.83
  -5   3 -15   26.18    0.81
   5   3  15   27.27    0.70
   6  -3  15    1.92    0.26
  -6   3  15    1.95    0.40
  -6   3 -15    1.56    0.36
   6   3  15    2.48    0.35
   0  -4 -15    1.76    0.22
   0  -4  15    2.12    0.31
   0   4  15    1.85    0.23
   1  -4  15  113.36    2.00
  -1   4  15  114.63    1.97
  -1  -4 -15  112.42    1.82
   1   4 -15  111.20    1.85
   1  -4 -15  114.58    1.84
  -1  -4  15  112.67    1.97
   1   4  15  113.13    1.98
   2  -4  15    5.64    0.35
  -2   4  15    6.05    0.32
  -2  -4 -15    5.83    0.32
  -2   4  15    6.85    0.39
  -2  -4  15    5.65    0.33
   2  -4 -15    5.78    0.34
   2   4  15    6.07    0.35
   3  -4  15   96.66    1.80
  -3   4  15  101.66    1.70
  -3  -4 -15   98.06    1.60
  -3   4  15   96.95    1.93
  -3  -4  15  101.96    1.69
   3  -4 -15  100.14    1.66
   4  -4  15   47.74    1.06
  -4  -4 -15   49.68    0.88
  -4   4  15   47.35    1.18
   4  -4 -15   49.54    0.98
  -4   4 -15   48.50    1.15
  -5   4  15    3.18    0.44
   5  -4  15    3.47    0.36
   5   4  15    2.92    0.35
  -5   4 -15    3.49    0.48
   6  -4  15    7.27    0.46
  -6   4  15    6.57    0.56
   6   4  15    7.33    0.43
  -6   4 -15    6.51    0.54
   0  -5 -15  105.29    1.73
   0  -5  15  103.75    1.88
   0   5  15  102.85    1.86
   1  -5  15   52.60    1.12
  -1   5  15   52.99    1.08
  -1  -5 -15   51.99    1.02
  -1  -5  15   54.55    1.10
   1  -5 -15   54.66    1.05
  -2   5  15   22.90    0.71
   2  -5  15   22.66    0.66
  -2   5  15   23.99    0.62
  -2  -5 -15   23.25    0.60
  -2  -5  15   24.40    0.63
   2  -5 -15   23.70    0.63
  -3   5  15    5.53    0.33
  -3   5  15    5.39    0.37
  -3  -5 -15    5.70    0.34
  -3   5  15    5.56    0.43
   3  -5  15    5.40    0.39
   3  -5 -15    5.07    0.37
   4  -5  15    6.04    0.42
  -4   5  15    6.43    0.48
  -4  -5 -15    6.27    0.32
  -4   5  15    6.03    0.42
   4  -5 -15    5.63    0.40
  -4   5 -15    6.28    0.49
   5  -5  15   18.42    0.64
  -5   5  15   18.45    0.76
  -5   5 -15   18.12    0.74
   0   6  15   40.97    0.94
   0  -6  15   40.66    0.96
   0  -6 -15   40.48    0.89
   1  -6  15   61.13    1.30
  -1   6  15   62.28    1.26
  -1  -6 -15   62.02    1.18
   1  -6 -15   63.47    1.21
  -1  -6  15   65.05    1.28
  -2   6  15    2.30    0.30
  -2   6  15    2.83    0.32
  -2  -6 -15    3.10    0.33
   2  -6  15    2.70    0.36
   2  -6 -15    2.72    0.34
  -2  -6  15    3.03    0.35
  -3   6  15   12.71    0.50
  -3   6  15   12.34    0.58
   3  -6  15   12.45    0.53
  -3  -6 -15   12.60    0.45
   3  -6 -15   11.94    0.50
  -4   6  15   23.70    0.84
  -4  -6 -15   24.79    0.61
  -4   6  15   25.63    0.75
   4  -6  15   24.78    0.76
   4  -6 -15   25.16    0.70
  -4   6 -15   24.80    0.85
   4  -6 -15   25.51    0.77
  -5   6  15    8.53    0.60
  -5   6  15    9.27    0.57
   5  -6  15    8.38    0.50
  -5   6 -15    9.12    0.61
   0  -7  15   28.20    0.80
   0  -7 -15   28.40    0.75
   1  -7  15   14.45    0.58
  -1  -7 -15   14.26    0.54
  -1   7  15   14.64    0.54
   1  -7 -15   14.53    0.55
  -1  -7  15   14.99    0.57
  -2   7  15    5.00    0.36
  -2   7  15    5.44    0.34
  -2  -7 -15    5.51    0.38
   2  -7  15    5.53    0.41
   2  -7 -15    5.16    0.40
  -2  -7  15    5.40    0.39
  -3  -7 -15   21.59    0.61
  -3   7  15   22.61    0.65
   3  -7  15   21.25    0.72
  -3   7  15   21.33    0.79
   3  -7 -15   22.30    0.74
   3  -7 -15   22.54    0.68
  -4   7  15   25.01    0.90
   4  -7  15   25.61    0.81
  -4  -7 -15   26.78    0.66
  -4   7  15   27.09    0.78
   4  -7 -15   25.66    0.81
   4  -7 -15   26.71    0.76
  -4   7 -15   25.92    0.90
  -5   7  15    0.72    0.36
  -5   7  15    0.69    0.32
   5  -7  15    0.84    0.29
  -5   7 -15    0.52    0.39
   5  -7 -15    0.46    0.29
   0  -8 -15    0.14    0.23
   0  -8  15    0.75    0.26
  -1   8  15    0.74    0.23
   1  -8  15    1.16    0.28
  -1  -8 -15    0.69    0.24
   1  -8 -15    0.51    0.24
  -1  -8  15    1.15    0.26
  -2  -8 -15    6.93    0.42
   2  -8  15    6.72    0.48
  -2   8  15    7.11    0.42
  -2  -8  15    7.04    0.44
   2  -8 -15    6.37    0.45
  -3   8  15    0.42    0.32
  -3  -8 -15    0.57    0.22
   3  -8  15    0.44    0.27
   3  -8 -15    0.34    0.29
   3  -8 -15    0.52    0.25
  -4   8  15   44.37    1.26
  -4   8  15   47.20    1.11
   4  -8  15   45.36    1.17
  -4  -8 -15   46.87    0.96
   4  -8 -15   46.99    1.18
   4  -8 -15   45.88    1.08
   0  -9 -15   18.69    0.68
   0  -9  15   20.14    0.72
   1  -9  15    4.11    0.45
  -1  -9 -15    2.91    0.40
  -1   9  15    2.65    0.39
  -1  -9  15    3.79    0.44
   1  -9 -15    3.06    0.43
   2  -9  15    1.32    0.31
  -2   9  15    1.65    0.26
  -2  -9 -15    1.22    0.27
   2  -9 -15    1.26    0.33
   2  -9 -15    1.22    0.28
  -3   9  15    4.05    0.52
   3  -9  15    4.31    0.48
  -3  -9 -15    4.15    0.40
   3  -9 -15    3.81    0.45
   3  -9 -15    3.29    0.49
   0 -10 -15    6.72    0.51
   0 -10  15    6.23    0.52
  -1 -10 -15   15.35    0.63
   1 -10  15   16.05    0.70
   1 -10 -15   15.81    0.66
  -1 -10  15   15.82    0.68
   0   0  16   28.73    0.57
   0   0 -16   28.53    0.63
   0   0  16   28.53    0.66
   1   0  16   19.44    0.53
  -1   0  16   19.64    0.51
  -1   0  16   19.91    0.47
   1   0 -16   19.61    0.50
  -1   0 -16   19.58    0.49
  -2   0  16   45.07    0.91
   2   0  16   42.49    0.91
  -2   0 -16   43.26    0.83
  -2   0  16   44.30    0.87
   2   0 -16   44.61    0.85
   3   0 -16   32.07    0.70
  -3   0 -16   30.82    0.71
  -3   0  16   31.33    0.77
  -3   0  16   31.26    0.66
   3   0  16   32.09    0.75
  -4   0  16    1.82    0.29
  -4   0 -16    2.05    0.26
   4   0  16    1.46    0.22
   4   0 -16    1.29    0.19
   5   0  16   -0.12    0.17
  -5   0 -16   -0.39    0.23
  -5   0  16    0.03    0.25
  -6   0 -16    8.97    0.48
   6   0  16    9.44    0.44
  -6   0  16    8.98    0.56
  -1   1  16   67.81    1.23
  -1  -1 -16   67.48    1.16
  -1   1  16   64.85    1.23
   1  -1  16   66.48    1.25
   1   1 -16   67.71    1.17
  -1  -1  16   65.34    1.22
  -1  -1  16   67.27    1.18
   1  -1 -16   67.96    1.17
   1   1  16   66.81    1.26
  -1   1 -16   66.72    1.16
  -2   1  16    2.75    0.27
  -2   1  16    2.10    0.24
   2  -1  16    2.30    0.17
  -2  -1 -16    2.31    0.20
   2  -1  16    2.69    0.28
  -2  -1 -16    2.02    0.25
   2   1 -16    2.24    0.26
  -2  -1  16    2.55    0.23
   2   1  16    1.99    0.26
   2  -1 -16    1.87    0.20
  -2  -1  16    2.03    0.24
  -2   1 -16    2.05    0.22
   3   1 -16   46.19    0.90
  -3   1  16   47.68    0.88
  -3  -1 -16   45.79    0.86
   3  -1  16   45.75    0.97
  -3   1  16   45.82    1.02
  -3  -1 -16   46.10    0.89
   3   1  16   45.81    0.97
  -3  -1  16   45.95    1.00
   3  -1 -16   47.19    0.91
  -3  -1  16   46.97    0.88
  -3   1 -16   46.40    0.97
   4  -1  16   14.51    0.50
   4   1 -16   14.71    0.47
  -4   1  16   14.84    0.57
  -4  -1 -16   14.61    0.47
  -4  -1  16   14.33    0.55
  -4   1 -16   14.56    0.54
   4  -1 -16   15.46    0.49
   4   1  16   14.20    0.50
  -5   1  16   33.53    0.96
   5  -1  16   34.96    0.83
  -5  -1 -16   35.66    0.84
  -5   1 -16   35.65    0.90
  -5  -1  16   36.21    0.98
   5   1  16   37.11    0.84
   6  -1  16    1.65    0.24
  -6   1  16    1.67    0.35
   6   1  16    1.50    0.23
  -6   1 -16    1.60    0.33
  -6  -1  16    1.72    0.37
   0   2  16   55.73    1.11
   0  -2  16   58.90    1.12
   0  -2 -16   56.52    1.03
   0  -2 -16   55.36    0.97
   0   2 -16   57.75    1.04
   1  -2  16   36.94    0.80
   1   2 -16   35.88    0.75
  -1   2  16   37.49    0.80
  -1   2  16   35.23    0.77
  -1  -2 -16   35.56    0.73
   1   2  16   34.85    0.79
  -1  -2  16   36.23    0.68
   1  -2 -16   35.93    0.75
  -1  -2  16   35.70    0.78
   2  -2  16   96.69    1.51
  -2  -2 -16   92.91    1.52
  -2   2  16   89.80    1.73
   2  -2  16   92.64    1.68
  -2  -2 -16   93.51    1.53
   2   2 -16   94.28    1.56
  -2   2  16   93.82    1.63
  -2  -2  16   96.30    1.64
  -2  -2  16   95.85    1.66
   2  -2 -16   96.60    1.57
   2   2  16   96.05    1.69
  -3   2  16  156.01    2.79
  -3  -2 -16  157.99    2.39
  -3   2  16  157.87    2.55
   3   2 -16  156.84    2.43
  -3  -2 -16  156.73    2.52
   3  -2  16  151.87    2.64
  -3  -2  16  158.57    2.72
   3  -2 -16  161.34    2.44
  -3  -2  16  162.41    2.54
   3   2  16  158.32    2.65
  -4  -2 -16    1.75    0.27
   4   2 -16    1.68    0.21
  -4   2  16    1.70    0.30
  -4  -2 -16    1.47    0.18
   4  -2  16    1.52    0.22
  -4   2 -16    2.27    0.34
   4  -2 -16    1.41    0.21
   4   2  16    1.44    0.22
  -4  -2  16    1.99    0.32
   5  -2  16    0.74    0.21
  -5   2  16    0.99    0.30
   5   2  16    0.44    0.19
  -5   2 -16    0.60    0.30
  -5  -2  16    0.61    0.31
  -6   2  16    0.97    0.33
   6  -2  16    0.69    0.22
  -6  -2  16    0.85    0.34
   6   2  16    0.60    0.20
  -6   2 -16    0.65    0.32
   0  -3 -16  340.93    4.85
   0   3  16  333.31    5.40
   0  -3  16  329.54    5.28
  -1  -3 -16   21.05    0.55
   1  -3  16   20.13    0.58
  -1   3  16   21.00    0.56
  -1  -3  16   21.04    0.58
   1   3  16   20.72    0.58
   1  -3 -16   21.85    0.56
  -2   3  16   50.16    1.10
  -2  -3 -16   51.34    0.96
   2   3 -16   51.99    0.99
  -2   3  16   52.33    1.01
   2  -3  16   50.73    1.06
   2  -3 -16   51.71    0.98
  -2  -3  16   52.14    1.01
   2   3  16   50.73    1.05
   3  -3  16   10.53    0.45
  -3   3  16   11.02    0.38
   3   3 -16   10.90    0.44
  -3  -3 -16   10.64    0.38
  -3   3  16   11.05    0.49
  -3  -3  16   10.78    0.38
   3  -3 -16   10.75    0.43
  -3  -3  16   10.95    0.43
   3   3  16   10.67    0.44
  -4  -3 -16   41.64    0.77
   4  -3  16   39.98    0.92
  -4   3  16   39.39    1.03
  -4   3 -16   41.12    1.00
   4  -3 -16   41.33    0.86
  -4  -3  16   40.04    0.96
   4   3  16   41.23    0.92
   5  -3  16    9.11    0.46
  -5   3  16    8.98    0.56
  -5  -3  16    9.62    0.56
  -5   3 -16    8.04    0.52
   5   3  16    8.94    0.45
   6  -3  16    2.84    0.38
  -6   3  16    2.86    0.43
  -6   3 -16    3.44    0.45
   6   3  16    3.19    0.36
   0  -4 -16   54.66    1.04
   0   4  16   54.83    1.11
   0  -4  16   54.32    1.12
  -1   4  16    0.70    0.18
  -1  -4 -16    0.72    0.18
  -1  -4  16    0.67    0.20
   1  -4 -16    0.73    0.20
   1   4  16    0.59    0.19
  -2  -4 -16   24.91    0.60
  -2   4  16   25.11    0.62
   2  -4  16   24.33    0.66
  -2   4  16   24.23    0.71
   2   4  16   24.48    0.66
   2  -4 -16   24.52    0.63
  -2  -4  16   24.40    0.63
  -3   4  16    9.12    0.37
  -3   4  16    8.45    0.47
  -3  -4 -16    8.72    0.37
   3  -4  16    8.69    0.44
   3  -4 -16    8.33    0.41
   3   4  16    8.02    0.42
  -3  -4  16    8.31    0.37
   4  -4  16   35.73    0.88
  -4   4  16   35.74    0.99
  -4  -4 -16   35.78    0.72
   4   4  16   36.38    0.87
  -4   4 -16   35.67    0.96
   4  -4 -16   35.83    0.81
  -5   4  16    0.26    0.28
   5  -4  16    0.40    0.22
  -5   4 -16   -0.07    0.33
   5   4  16    0.31    0.20
   6  -4  16    3.31    0.41
  -6   4  16    3.58    0.50
  -6   4 -16    3.10    0.44
   6   4  16    3.38    0.38
   0   5  16   16.86    0.55
   0  -5 -16   16.51    0.52
   0  -5  16   16.20    0.56
  -1   5  16   56.58    1.15
  -1  -5 -16   56.19    1.08
   1  -5  16   56.28    1.19
   1   5  16   56.25    1.17
  -1  -5  16   57.72    1.17
   1  -5 -16   57.19    1.10
  -2   5  16    3.16    0.30
  -2   5  16    2.93    0.36
   2  -5  16    2.79    0.34
  -2  -5 -16    2.89    0.31
   2  -5 -16    2.80    0.32
  -2  -5  16    2.82    0.33
  -3   5  16    6.08    0.34
  -3   5  16    5.85    0.44
   3  -5  16    5.89    0.40
  -3  -5 -16    6.13    0.35
   3  -5 -16    6.38    0.39
  -4   5  16   26.70    0.86
  -4  -5 -16   26.13    0.61
   4  -5  16   25.39    0.75
  -4   5 -16   26.97    0.84
   4  -5 -16   26.62    0.71
  -5   5  16    3.39    0.47
   5  -5  16    3.27    0.41
  -5   5 -16    3.02    0.45
   0  -6  16   64.27    1.32
   0  -6 -16   64.76    1.23
   0   6  16   63.61    1.30
  -1  -6 -16   40.16    0.88
   1  -6  16   40.46    0.97
  -1   6  16   38.88    0.92
   1  -6 -16   39.97    0.90
  -1  -6  16   39.46    0.93
  -2   6  16   12.05    0.47
  -2  -6 -16   11.93    0.46
   2  -6  16   12.42    0.53
  -2  -6  16   11.80    0.49
   2  -6 -16   11.36    0.49
   3  -6  16   13.69    0.57
  -3  -6 -16   14.92    0.49
  -3   6  16   14.09    0.63
   3  -6 -16   14.88    0.55
  -4  -6 -16   18.75    0.54
   4  -6  16   18.91    0.67
  -4   6  16   19.87    0.67
  -4   6  16   18.36    0.76
  -4   6 -16   18.69    0.76
   4  -6 -16   19.59    0.64
  -5   6  16    4.41    0.51
   5  -6  16    4.77    0.45
  -5   6 -16    4.54    0.54
   0  -7 -16   10.79    0.50
   0   7  16   10.99    0.51
   0  -7  16   11.36    0.54
   1  -7  16   32.46    0.88
  -1   7  16   32.47    0.84
  -1  -7 -16   32.66    0.81
   1  -7 -16   33.27    0.83
  -1  -7  16   34.06    0.87
  -2  -7 -16    0.83    0.22
  -2   7  16    0.86    0.21
   2  -7  16    0.71    0.24
   2  -7 -16    0.85    0.23
  -2  -7  16    0.77    0.22
  -3  -7 -16    1.66    0.24
   3  -7  16    1.46    0.29
  -3   7  16    2.23    0.35
  -3   7  16    1.88    0.35
   3  -7 -16    1.16    0.26
   4  -7  16    5.92    0.49
  -4  -7 -16    5.77    0.39
  -4   7  16    5.57    0.49
  -4   7  16    5.47    0.46
  -4   7 -16    5.76    0.56
   4  -7 -16    5.40    0.45
   0  -8 -16    1.56    0.29
   0  -8  16    1.91    0.31
   1  -8  16   50.26    1.20
  -1  -8 -16   50.79    1.09
  -1   8  16   49.52    1.13
   1  -8 -16   50.57    1.11
  -1  -8  16   51.52    1.16
   2  -8  16    1.93    0.31
  -2   8  16    2.10    0.26
  -2  -8 -16    1.72    0.27
   2  -8 -16    1.70    0.29
  -3   8  16   19.31    0.77
  -3  -8 -16   20.70    0.64
   3  -8  16   20.11    0.74
   3  -8 -16   21.08    0.70
  -4  -8 -16    0.63    0.22
  -4   8  16    0.38    0.35
   4  -8  16    0.49    0.30
   4  -8 -16    0.56    0.28
   0  -9  16   10.86    0.58
   0  -9 -16    9.48    0.54
   1  -9  16    3.00    0.45
  -1   9  16    2.54    0.39
  -1  -9 -16    2.52    0.32
   1  -9 -16    2.53    0.33
  -1  -9  16    3.15    0.43
   2  -9  16    1.24    0.31
  -2  -9 -16    1.13    0.27
   2  -9 -16    1.04    0.29
  -3  -9 -16   16.09    0.59
  -3   9  16   15.51    0.76
   3  -9  16   16.24    0.70
   3  -9 -16   17.47    0.68
   0 -10 -16    0.30    0.27
   0 -10  16    0.53    0.29
  -1   0 -17    2.78    0.26
   1   0 -17    2.63    0.27
   1   0  17    2.23    0.26
  -1   0  17    2.92    0.22
  -1   0  17    2.98    0.27
  -2   0 -17  118.80    1.88
  -2   0  17  119.55    2.09
  -2   0  17  119.11    2.01
   2   0 -17  120.60    1.90
   2   0  17  118.69    2.07
   3   0 -17   73.85    1.30
  -3   0 -17   72.88    1.36
  -3   0  17   74.13    1.46
  -3   0  17   77.44    1.32
   3   0  17   75.28    1.42
  -4   0  17   11.84    0.54
  -4   0 -17   11.17    0.45
   4   0 -17   11.41    0.44
   4   0  17   11.36    0.47
  -5   0  17   10.14    0.55
  -5   0 -17    9.03    0.47
   5   0  17    9.01    0.45
   6   0  17    5.51    0.39
  -6   0 -17    5.00    0.41
  -6   0  17    4.67    0.48
   0   1  17  132.70    2.24
   0   1 -17  131.16    2.07
   0  -1  17  133.31    2.13
   0  -1 -17  133.52    2.07
   0  -1  17  129.28    2.24
  -1  -1 -17   40.78    0.81
   1  -1  17   39.40    0.86
  -1   1  17   40.10    0.84
  -1   1  17   40.72    0.85
   1   1 -17   40.94    0.82
   1  -1  17   40.02    0.70
   1  -1 -17   41.04    0.82
   1   1  17   40.22    0.87
  -1   1 -17   41.15    0.82
  -1  -1  17   41.09    0.86
  -1  -1  17   41.10    0.78
   2  -1  17    3.64    0.31
   2   1 -17    3.77    0.29
  -2  -1 -17    3.92    0.23
   2  -1  17    4.04    0.20
  -2  -1 -17    5.10    0.30
  -2   1  17    3.69    0.28
  -2   1  17    3.96    0.31
  -2   1 -17    3.88    0.30
   2   1  17    3.76    0.31
  -2  -1  17    3.87    0.28
  -2  -1  17    4.04    0.28
   2  -1 -17    3.79    0.31
  -3   1  17   21.71    0.65
   3   1 -17   21.22    0.56
  -3   1  17   21.75    0.53
  -3  -1 -17   21.27    0.54
   3  -1  17   21.43    0.61
  -3  -1 -17   21.48    0.54
  -3  -1  17   21.51    0.53
  -3   1 -17   21.78    0.60
   3  -1 -17   21.69    0.58
   3   1  17   21.33    0.61
  -3  -1  17   21.37    0.61
  -4  -1 -17   63.77    1.21
   4   1 -17   65.45    1.17
  -4   1  17   63.05    1.37
   4  -1  17   64.17    1.27
  -4  -1  17   63.00    1.35
  -4   1 -17   64.27    1.29
   4  -1 -17   66.17    1.18
   4   1  17   64.03    1.27
   5  -1  17   19.35    0.60
  -5   1  17   18.76    0.70
  -5  -1 -17   19.21    0.59
  -5  -1  17   19.80    0.72
  -5   1 -17   18.94    0.65
   5   1  17   19.71    0.61
   6  -1  17    0.65    0.21
  -6   1  17    0.61    0.32
  -6  -1  17    0.71    0.33
   6   1  17    0.94    0.22
  -6   1 -17    0.67    0.30
   0   2  17  254.70    4.06
   0   2 -17  252.83    3.73
   0  -2  17  248.12    4.05
   0  -2 -17  254.94    3.73
   1   2 -17   58.11    1.07
  -1   2  17   57.90    1.12
  -1  -2 -17   58.16    1.06
  -1   2  17   56.09    1.13
   1  -2  17   56.69    1.14
  -1  -2  17   57.90    1.01
  -1  -2  17   58.54    1.13
   1  -2 -17   58.03    1.07
   1   2  17   57.91    1.15
  -2   2  17   54.95    1.06
  -2  -2 -17   53.63    0.93
   2  -2  17   53.35    1.10
  -2   2  17   54.16    1.13
  -2  -2 -17   55.01    1.01
   2   2 -17   54.72    1.03
   2  -2 -17   56.05    1.04
   2   2  17   54.01    1.11
  -2  -2  17   55.81    1.07
  -2  -2  17   55.80    1.05
   3   2 -17   27.87    0.67
  -3  -2 -17   26.82    0.57
  -3   2  17   28.41    0.62
  -3  -2 -17   27.89    0.62
   3  -2  17   27.56    0.71
  -3   2  17   27.89    0.76
   3   2  17   26.03    0.70
  -3  -2  17   27.59    0.70
  -3  -2  17   27.92    0.63
   3  -2 -17   27.11    0.67
   4  -2  17    0.90    0.22
  -4   2  17    1.73    0.31
   4   2 -17    1.54    0.22
  -4  -2 -17    1.49    0.20
  -4  -2 -17    1.21    0.19
   4  -2 -17    1.22    0.21
  -4  -2  17    1.68    0.29
   4   2  17    1.32    0.23
  -4   2 -17    1.48    0.31
  -5   2  17   22.16    0.78
   5  -2  17   22.62    0.67
   5   2  17   24.08    0.68
  -5   2 -17   23.28    0.75
  -5  -2  17   23.70    0.78
  -6   2  17    9.28    0.59
   6  -2  17    9.98    0.48
  -6  -2  17    9.51    0.58
   6   2  17    9.74    0.47
  -6   2 -17    9.35    0.56
   0  -3 -17   76.50    1.33
   0   3  17   75.82    1.43
   0  -3 -17   76.28    1.25
   0  -3  17   77.10    1.44
  -1  -3 -17   12.40    0.45
   1  -3  17   14.07    0.49
  -1   3  17   11.92    0.45
   1   3  17   11.97    0.47
  -1  -3  17   13.15    0.47
   1  -3 -17   12.81    0.46
  -2   3  17   25.92    0.63
   2  -3  17   25.48    0.68
  -2  -3 -17   25.88    0.62
  -2   3  17   24.89    0.70
   2   3 -17   27.02    0.66
   2   3  17   25.37    0.67
  -2  -3  17   26.02    0.64
   2  -3 -17   25.40    0.64
   3  -3  17    4.15    0.35
  -3   3  17    4.61    0.30
  -3  -3 -17    4.25    0.30
  -3   3  17    4.71    0.38
   3   3 -17    4.50    0.34
   3  -3 -17    4.29    0.34
  -3  -3  17    5.04    0.33
  -3  -3  17    3.86    0.29
   3   3  17    4.03    0.34
  -4   3  17   11.16    0.55
   4  -3  17   11.18    0.49
  -4  -3 -17   12.09    0.39
  -4  -3  17   11.75    0.52
  -4   3 -17   11.80    0.54
   4   3  17   11.06    0.48
   4  -3 -17   11.56    0.48
   5  -3  17   43.22    1.01
  -5   3  17   41.87    1.15
  -5  -3  17   44.22    1.11
   5   3  17   44.35    1.00
  -5   3 -17   45.21    1.12
  -6   3  17    1.50    0.38
   6  -3  17    1.35    0.26
  -6   3 -17    1.54    0.38
   6   3  17    1.72    0.26
   0   4  17   29.81    0.74
   0  -4  17   28.42    0.74
   0  -4 -17   29.82    0.70
   1  -4  17   64.50    1.30
  -1   4  17   66.15    1.28
  -1  -4 -17   64.50    1.19
   1   4  17   65.98    1.30
  -1  -4  17   66.51    1.29
   1  -4 -17   65.66    1.21
  -2   4  17    4.80    0.32
  -2  -4 -17    4.45    0.32
  -2   4  17    5.39    0.37
   2  -4  17    5.05    0.36
   2  -4 -17    4.37    0.35
   2   4  17    4.28    0.35
  -2  -4  17    4.72    0.34
  -3   4  17   43.80    1.08
  -3   4  17   45.85    0.91
  -3  -4 -17   45.04    0.89
   3  -4  17   43.12    1.00
   3   4  17   45.47    1.00
   3  -4 -17   46.08    0.94
  -4   4  17   10.41    0.56
   4  -4  17    9.99    0.48
  -4  -4 -17    9.82    0.38
   4  -4 -17    9.88    0.46
  -4   4 -17   10.82    0.56
   4   4  17    9.64    0.47
   5  -4  17    0.78    0.25
  -5   4  17    0.81    0.34
   5   4  17    0.51    0.22
  -5   4 -17    0.73    0.36
   0  -5  17    9.63    0.47
   0  -5 -17   10.68    0.44
   0   5  17   10.38    0.45
   1  -5  17   29.37    0.79
  -1   5  17   30.50    0.77
  -1  -5 -17   30.89    0.73
   1  -5 -17   30.50    0.74
  -1  -5  17   30.94    0.78
   1   5  17   30.50    0.78
  -2   5  17   14.79    0.49
   2  -5  17   13.85    0.54
  -2   5  17   14.06    0.57
  -2  -5 -17   14.77    0.50
   2  -5 -17   14.50    0.52
  -2  -5  17   14.68    0.52
   2   5  17   13.96    0.53
  -3  -5 -17   11.09    0.43
  -3   5  17   10.31    0.54
   3  -5  17   10.84    0.50
   3   5  17   10.19    0.48
   3  -5 -17   11.43    0.48
   4  -5  17    5.51    0.43
  -4  -5 -17    6.09    0.35
  -4   5  17    5.94    0.49
   4   5  17    6.08    0.43
  -4   5 -17    6.51    0.51
   4  -5 -17    5.67    0.42
  -5   5  17   16.38    0.74
   5  -5  17   17.12    0.65
   5   5  17   17.75    0.63
  -5   5 -17   16.95    0.74
   0   6  17    0.66    0.21
   0  -6 -17    0.58    0.22
   0  -6  17    0.64    0.24
  -1   6  17   26.44    0.72
  -1  -6 -17   27.21    0.71
   1  -6  17   27.57    0.78
  -1  -6  17   26.71    0.75
   1   6  17   26.50    0.75
   1  -6 -17   26.32    0.72
   2  -6  17   22.11    0.69
  -2   6  17   21.60    0.74
  -2   6  17   22.60    0.64
  -2  -6 -17   22.16    0.63
   2  -6 -17   21.81    0.65
  -2  -6  17   22.79    0.65
  -3   6  17   15.81    0.67
  -3  -6 -17   16.74    0.53
   3  -6  17   16.03    0.61
   3  -6 -17   16.08    0.58
   4  -6  17   14.56    0.62
  -4  -6 -17   15.19    0.49
  -4   6  17   15.15    0.70
   4  -6 -17   15.61    0.60
  -4   6 -17   15.53    0.71
   5  -6  17    6.72    0.49
  -5   6  17    7.08    0.57
  -5   6 -17    6.28    0.58
   0   7  17   26.30    0.76
   0  -7  17   27.11    0.80
   0  -7 -17   26.40    0.74
   1  -7  17    4.25    0.41
  -1   7  17    3.69    0.38
  -1  -7 -17    3.74    0.39
   1  -7 -17    3.37    0.39
  -1  -7  17    4.54    0.43
  -2  -7 -17    8.08    0.43
  -2   7  17    8.35    0.44
   2  -7  17    8.66    0.50
  -2  -7  17    9.31    0.47
   2  -7 -17    8.37    0.47
  -3   7  17    9.54    0.57
   3  -7  17    9.19    0.52
  -3  -7 -17    9.67    0.46
   3  -7 -17   10.30    0.51
  -4  -7 -17   21.58    0.61
   4  -7  17   22.07    0.77
  -4   7  17   21.28    0.85
   4  -7 -17   22.05    0.71
  -4   7 -17   22.75    0.86
   0  -8  17   -0.09    0.24
   0   8  17   -0.24    0.20
   0  -8 -17   -0.51    0.22
  -1  -8 -17    5.00    0.43
   1  -8  17    5.58    0.48
  -1   8  17    4.85    0.42
  -1  -8  17    5.54    0.46
   1  -8 -17    4.27    0.44
   2  -8  17   23.92    0.79
  -2  -8 -17   24.08    0.71
  -2   8  17   24.06    0.71
   2  -8 -17   23.51    0.74
   3  -8  17    7.22    0.53
  -3  -8 -17    6.88    0.45
  -3   8  17    6.99    0.55
   3  -8 -17    7.78    0.49
   0   9  17    4.69    0.44
   0  -9  17    5.30    0.49
   0  -9 -17    4.54    0.46
  -1   9  17   11.64    0.57
   1  -9  17   12.57    0.62
  -1  -9 -17   12.14    0.57
   1  -9 -17   12.83    0.60
  -1  -9  17   13.45    0.60
   2  -9  17    8.01    0.55
  -2  -9 -17    8.19    0.49
   2  -9 -17    8.25    0.52
   0   0  18  204.03    3.29
   0   0 -18  204.73    3.05
   0   0  18  199.45    3.31
  -1   0  18   21.14    0.51
  -1   0  18   20.96    0.57
   1   0  18   19.59    0.58
  -1   0 -18   20.96    0.55
   1   0 -18   20.79    0.55
  -3   0  18   19.61    0.52
   3   0 -18   20.42    0.56
  -3   0 -18   19.50    0.55
   3   0  18   19.71    0.60
  -3   0  18   20.53    0.61
  -4   0  18   34.50    0.91
   4   0 -18   35.53    0.79
   4   0  18   36.43    0.86
  -4   0 -18   34.93    0.81
   5   0  18    0.01    0.20
  -5   0  18    0.27    0.27
  -5   0 -18   -0.04    0.25
  -6   0  18    1.53    0.37
   6   0  18    1.76    0.26
   0   1 -18    9.95    0.40
   0  -1 -18    8.83    0.39
   0  -1  18   10.05    0.26
   0   1  18    8.78    0.41
   0  -1  18   10.19    0.43
  -1   1  18   14.78    0.47
   1  -1  18   13.38    0.30
  -1   1  18   13.28    0.43
   1  -1  18   13.92    0.48
  -1  -1 -18   13.90    0.44
   1  -1  18   13.30    0.29
   1   1 -18   13.91    0.45
   1   1  18   12.25    0.47
  -1   1 -18   14.61    0.46
  -1  -1  18   14.30    0.38
   1  -1 -18   12.68    0.45
  -1  -1  18   14.26    0.47
   2  -1  18    9.23    0.41
   2   1 -18    9.40    0.40
  -2   1  18    9.72    0.39
  -2  -1 -18    9.74    0.38
  -2   1  18   10.49    0.40
   2   1  18    9.68    0.42
   2  -1 -18   10.04    0.41
  -2   1 -18    9.69    0.39
  -2  -1  18   10.80    0.38
  -2  -1  18    9.83    0.40
  -3  -1 -18   31.38    0.68
  -3   1  18   32.05    0.69
   3  -1  18   30.15    0.76
  -3  -1 -18   30.09    0.67
  -3   1  18   31.60    0.81
   3   1 -18   30.88    0.71
   3   1  18   31.54    0.78
  -3  -1  18   31.36    0.68
  -3  -1  18   31.53    0.77
   3  -1 -18   31.90    0.73
  -3   1 -18   31.16    0.75
   4  -1  18   59.11    1.21
   4   1 -18   59.06    1.12
  -4  -1 -18   58.31    1.14
  -4   1  18   57.85    1.30
  -4  -1  18   60.34    1.30
  -4   1 -18   60.92    1.24
   4   1  18   58.42    1.22
   4  -1 -18   61.19    1.14
   5  -1  18   21.77    0.66
  -5   1  18   20.92    0.75
  -5   1 -18   21.93    0.71
   5   1  18   22.22    0.66
  -5  -1  18   21.46    0.74
  -6   1  18    5.23    0.50
   6  -1  18    5.12    0.41
  -6  -1  18    4.48    0.48
   6   1  18    5.24    0.42
  -6   1 -18    5.28    0.48
   0  -2 -18   14.45    0.48
   0   2 -18   14.59    0.47
   0  -2  18   14.74    0.50
   0   2  18   11.98    0.47
  -1  -2 -18   79.80    1.38
  -1   2  18   79.77    1.50
   1  -2  18   79.04    1.49
   1   2 -18   79.15    1.39
  -1   2  18   79.95    1.47
   1  -2 -18   81.52    1.40
   1   2  18   80.02    1.50
  -1  -2  18   81.17    1.48
  -1  -2  18   79.52    1.36
   2  -2  18   40.59    0.92
  -2  -2 -18   41.55    0.73
  -2   2  18   42.01    0.87
   2   2 -18   41.70    0.86
  -2   2  18   41.70    0.94
  -2  -2 -18   41.11    0.84
  -2  -2  18   41.21    0.88
   2   2  18   41.29    0.92
  -2  -2  18   41.60    0.84
   2  -2 -18   40.73    0.86
  -3  -2 -18   23.61    0.58
  -3  -2 -18   22.63    0.50
  -3   2  18   22.54    0.68
   3  -2  18   22.55    0.65
   3   2 -18   23.70    0.61
  -3   2  18   23.45    0.57
  -3  -2  18   23.97    0.58
   3   2  18   22.81    0.65
   3  -2 -18   23.53    0.62
  -3  -2  18   23.69    0.64
  -4   2  18   13.05    0.59
   4   2 -18   12.95    0.48
   4  -2  18   12.52    0.51
  -4  -2 -18   13.42    0.42
   4   2  18   12.40    0.51
  -4  -2  18   13.03    0.54
  -4   2 -18   13.12    0.56
   4  -2 -18   12.59    0.49
  -5   2  18    1.89    0.35
   5  -2  18    1.55    0.26
  -5  -2  18    1.92    0.35
   5   2  18    1.81    0.26
  -5   2 -18    1.82    0.35
  -6   2  18    3.98    0.49
   6  -2  18    4.45    0.40
  -6  -2  18    4.10    0.51
   6   2  18    4.28    0.40
  -6   2 -18    3.79    0.47
   0   3  18    1.84    0.29
   0  -3  18    2.32    0.32
   0  -3 -18    2.09    0.29
  -1   3  18  138.58    2.36
   1  -3  18  134.04    2.37
  -1  -3 -18  138.45    2.18
   1  -3 -18  138.69    2.20
   1   3  18  138.08    2.38
  -1  -3  18  136.69    2.35
   2  -3  18   14.02    0.51
  -2   3  18   14.40    0.54
  -2   3  18   14.33    0.47
   2   3 -18   14.20    0.48
  -2  -3 -18   13.81    0.46
  -2  -3  18   14.23    0.48
   2  -3 -18   13.04    0.48
   2   3  18   12.83    0.50
   3   3 -18   20.25    0.59
  -3   3  18   20.06    0.68
  -3  -3 -18   20.34    0.54
   3  -3  18   19.73    0.63
  -3   3  18   21.08    0.55
   3  -3 -18   20.97    0.60
   3   3  18   20.82    0.62
  -3  -3  18   20.95    0.55
  -3  -3  18   21.82    0.60
  -4   3  18    9.81    0.52
   4  -3  18    9.54    0.47
  -4  -3 -18    9.75    0.38
   4  -3 -18    8.82    0.45
  -4  -3  18    9.89    0.50
  -4   3 -18   10.29    0.52
   4   3  18    9.26    0.45
   5  -3  18    0.76    0.24
  -5   3  18    0.82    0.32
  -5   3 -18    1.01    0.35
  -5  -3  18    0.52    0.32
   5   3  18    0.63    0.23
   6  -3  18    2.55    0.39
  -6   3  18    2.46    0.42
  -6   3 -18    2.37    0.41
   6   3  18    2.37    0.37
   0  -4  18    4.48    0.36
   0   4  18    4.37    0.35
   0  -4 -18    4.64    0.35
  -1   4  18    4.90    0.34
  -1  -4 -18    4.61    0.35
   1  -4  18    4.96    0.37
   1  -4 -18    4.83    0.36
   1   4  18    4.29    0.35
  -1  -4  18    4.33    0.36
   2  -4  18   34.36    0.86
  -2  -4 -18   34.74    0.78
  -2   4  18   35.16    0.90
  -2   4  18   35.79    0.82
   2   4  18   35.87    0.86
  -2  -4  18   37.33    0.83
   2  -4 -18   35.36    0.81
  -3   4  18    0.94    0.18
  -3  -4 -18    0.83    0.19
   3  -4  18    1.13    0.23
  -3   4  18    1.13    0.27
   3   4  18    0.59    0.20
   3  -4 -18    0.76    0.21
   4  -4  18    1.71    0.27
  -4   4  18    2.58    0.41
  -4  -4 -18    1.59    0.21
   4   4  18    1.70    0.26
   4  -4 -18    1.55    0.24
  -4   4 -18    2.59    0.40
   5  -4  18   37.80    0.97
  -5   4  18   37.62    1.10
  -5   4 -18   39.68    1.07
   5   4  18   39.63    0.96
   0  -5 -18   14.72    0.52
   0   5  18   14.73    0.53
   0  -5  18   14.01    0.54
  -1   5  18   35.91    0.86
  -1  -5 -18   36.69    0.83
   1  -5  18   35.51    0.89
  -1  -5  18   36.41    0.87
   1  -5 -18   36.62    0.84
   1   5  18   34.82    0.87
   2  -5  18   24.63    0.73
  -2  -5 -18   25.11    0.65
  -2   5  18   24.38    0.76
  -2   5  18   25.91    0.68
   2   5  18   24.65    0.71
   2  -5 -18   24.01    0.67
  -2  -5  18   25.37    0.68
  -3   5  18   26.30    0.83
   3  -5  18   26.27    0.77
  -3  -5 -18   27.75    0.67
   3   5  18   26.02    0.75
   3  -5 -18   26.99    0.72
   4  -5  18    2.07    0.29
  -4  -5 -18    2.30    0.30
  -4   5  18    2.34    0.35
   4  -5 -18    2.21    0.28
  -4   5 -18    2.71    0.44
   4   5  18    1.91    0.27
  -5   5  18    3.10    0.48
   5  -5  18    2.93    0.42
   5   5  18    3.52    0.41
  -5   5 -18    2.94    0.45
   0  -6 -18   15.08    0.55
   0   6  18   14.76    0.56
   0  -6  18   15.40    0.59
  -1  -6 -18   19.44    0.61
   1  -6  18   18.29    0.65
  -1   6  18   19.58    0.63
   1   6  18   18.17    0.63
   1  -6 -18   19.45    0.63
  -1  -6  18   19.93    0.65
  -2   6  18    3.16    0.40
  -2  -6 -18    3.39    0.36
  -2   6  18    3.31    0.33
   2  -6  18    3.23    0.39
   2   6  18    2.79    0.36
   2  -6 -18    2.89    0.37
  -2  -6  18    3.65    0.38
  -3   6  18   13.66    0.63
  -3  -6 -18   14.03    0.51
   3  -6  18   13.35    0.58
   3   6  18   13.72    0.56
   3  -6 -18   13.78    0.56
  -4   6  18   19.46    0.78
   4  -6  18   18.84    0.70
  -4  -6 -18   19.71    0.56
   4   6  18   19.22    0.68
  -4   6 -18   19.07    0.78
   4  -6 -18   19.16    0.66
   0  -7  18    7.25    0.49
   0  -7 -18    6.07    0.45
   0   7  18    6.30    0.45
   1  -7  18   46.35    1.13
  -1  -7 -18   47.83    1.03
  -1   7  18   46.68    1.08
  -1  -7  18   49.20    1.11
   1   7  18   45.06    1.09
   1  -7 -18   47.24    1.06
  -2   7  18   13.51    0.54
  -2  -7 -18   12.66    0.52
   2  -7  18   13.28    0.58
  -2  -7  18   13.64    0.55
   2  -7 -18   13.23    0.55
  -3  -7 -18    5.20    0.40
   3  -7  18    4.87    0.46
  -3   7  18    4.84    0.48
   3  -7 -18    4.97    0.44
  -4   7  18    4.96    0.53
   4  -7  18    4.53    0.49
  -4  -7 -18    4.17    0.38
   4  -7 -18    4.40    0.46
  -4   7 -18    5.58    0.57
   0  -8  18   12.88    0.60
   0  -8 -18   12.73    0.57
   0   8  18   12.77    0.56
  -1  -8 -18   13.17    0.57
  -1   8  18   13.39    0.58
   1  -8  18   13.96    0.63
  -1  -8  18   14.45    0.61
   1  -8 -18   13.19    0.59
   2  -8  18    6.08    0.50
  -2   8  18    5.51    0.43
  -2  -8 -18    5.64    0.42
   2  -8 -18    5.86    0.46
  -3  -8 -18    1.85    0.28
   3  -8  18    1.79    0.33
  -3   8  18    2.05    0.39
   3  -8 -18    2.06    0.32
   0  -9  18    0.96    0.30
   0   9  18    0.73    0.27
   0  -9 -18    0.68    0.29
  -1  -9 -18    7.95    0.52
   1  -9  18    8.77    0.58
  -1   9  18    8.42    0.52
  -1  -9  18    8.86    0.54
   1  -9 -18    8.39    0.53
   2  -9  18    8.61    0.57
  -2  -9 -18    8.95    0.51
   2  -9 -18    9.17    0.55
  -1   0  19  102.58    1.85
   1   0  19  104.43    1.88
   1   0 -19  105.53    1.74
  -1   0 -19  104.30    1.73
  -1   0  19  107.86    1.83
  -2   0  19   19.89    0.55
   2   0 -19   19.62    0.56
   2   0  19   19.57    0.59
  -2   0 -19   19.49    0.54
  -2   0  19   19.73    0.55
  -3   0  19    0.78    0.17
  -3   0 -19    1.23    0.24
   3   0 -19    1.05    0.20
  -3   0  19    1.28    0.24
   3   0  19    0.91    0.22
   4   0  19    2.51    0.36
  -4   0 -19    2.47    0.36
   4   0 -19    3.10    0.36
  -4   0  19    2.97    0.40
  -5   0 -19   26.40    0.73
  -5   0  19   26.37    0.85
   5   0  19   25.87    0.74
  -6   0  19    1.87    0.40
   6   0  19    2.15    0.28
   0   1  19   45.58    0.98
   0  -1  19   46.32    0.81
   0   1 -19   46.37    0.93
   0  -1  19   45.47    0.98
   0  -1 -19   46.38    0.93
   1   1 -19  101.15    1.69
  -1   1  19   99.67    1.79
   1  -1  19   98.16    1.81
  -1  -1 -19   99.82    1.67
  -1   1  19   98.75    1.79
   1  -1  19  101.01    1.63
   1  -1 -19  103.16    1.69
  -1  -1  19  101.62    1.80
   1   1  19   99.26    1.82
  -1   1 -19  101.61    1.68
  -1  -1  19  103.50    1.72
  -2  -1 -19   53.79    1.01
   2   1 -19   54.46    1.04
  -2   1  19   53.83    1.10
  -2   1  19   54.35    1.06
   2  -1  19   52.45    1.10
  -2  -1  19   53.43    1.05
   2  -1 -19   51.37    1.03
  -2  -1  19   52.75    1.05
   2   1  19   50.52    1.10
  -2   1 -19   51.55    1.01
  -3   1  19   53.56    1.02
   3  -1  19   51.32    1.10
   3   1 -19   51.42    1.02
  -3  -1 -19   51.72    0.99
  -3  -1 -19   51.32    0.99
  -3   1  19   52.28    1.15
   3  -1 -19   54.32    1.05
  -3  -1  19   53.90    1.02
  -3   1 -19   51.53    1.08
   3   1  19   52.76    1.12
  -3  -1  19   52.43    1.11
   4  -1  19   26.70    0.74
  -4  -1 -19   27.52    0.68
  -4   1  19   26.69    0.79
   4   1 -19   27.26    0.69
  -4  -1  19   26.12    0.76
  -4   1 -19   27.59    0.76
   4   1  19   27.52    0.75
   4  -1 -19   27.80    0.71
   5  -1  19   13.40    0.55
  -5   1  19   14.56    0.63
  -5   1 -19   13.75    0.57
  -5  -1  19   14.26    0.64
   5   1  19   13.98    0.56
  -6   1  19    1.59    0.37
   6  -1  19    1.48    0.26
   6   1  19    1.41    0.26
  -6   1 -19    1.71    0.34
  -6  -1  19    1.30    0.36
   0   2 -19   36.38    0.80
   0   2  19   35.84    0.83
   0  -2 -19   36.76    0.79
   0  -2  19   36.21    0.84
   1   2 -19    9.46    0.42
  -1   2  19    8.81    0.40
  -1   2  19   10.34    0.41
  -1  -2 -19    9.00    0.41
   1  -2  19    9.36    0.43
   1   2  19    7.63    0.41
  -1  -2  19    9.15    0.28
  -1  -2  19    8.37    0.42
   1  -2 -19    8.40    0.42
   2   2 -19    2.63    0.31
  -2  -2 -19    2.63    0.30
  -2  -2 -19    2.82    0.19
   2  -2  19    2.88    0.33
  -2   2  19    2.40    0.29
  -2   2  19    3.08    0.30
  -2  -2  19    3.05    0.25
  -2  -2  19    2.19    0.29
   2  -2 -19    2.33    0.33
   2   2  19    2.09    0.30
  -3   2  19   12.38    0.51
  -3   2  19   12.96    0.44
   3  -2  19   12.37    0.50
  -3  -2 -19   12.86    0.44
   3   2 -19   12.83    0.47
   3  -2 -19   12.55    0.48
   3   2  19   12.24    0.50
  -3  -2  19   12.34    0.47
  -3  -2  19   13.07    0.44
  -4  -2 -19   41.54    0.82
  -4   2  19   40.65    1.05
   4   2 -19   42.66    0.91
   4  -2  19   41.12    0.97
  -4   2 -19   42.01    1.01
   4   2  19   41.33    0.97
   4  -2 -19   42.61    0.92
  -4  -2  19   40.53    0.99
   5  -2  19   14.55    0.58
  -5   2  19   15.96    0.70
  -5  -2  19   15.03    0.65
   5   2  19   15.09    0.58
  -5   2 -19   15.12    0.64
   6   2  19   10.82    0.52
   0  -3  19   18.17    0.57
   0  -3 -19   19.11    0.55
   0   3  19   18.47    0.57
   1  -3  19   40.05    0.93
  -1  -3 -19   40.41    0.86
  -1   3  19   40.59    0.90
   1   3  19   40.49    0.93
  -1  -3  19   40.58    0.91
   1  -3 -19   41.53    0.88
  -2   3  19   59.49    1.18
   2   3 -19   59.37    1.15
  -2  -3 -19   59.32    1.12
   2  -3  19   57.68    1.23
  -2   3  19   60.09    1.28
   2  -3 -19   60.73    1.16
  -2  -3  19   62.66    1.20
   2   3  19   60.75    1.24
   3  -3  19   26.40    0.74
  -3  -3 -19   26.75    0.65
  -3   3  19   26.72    0.78
  -3   3  19   28.13    0.67
   3   3 -19   26.95    0.70
   3  -3 -19   27.13    0.70
  -3  -3  19   28.17    0.70
   3   3  19   27.16    0.74
   4  -3  19   36.86    0.94
  -4   3  19   36.86    1.01
  -4  -3 -19   37.78    0.78
  -4   3 -19   39.98    1.01
   4   3  19   38.63    0.93
  -4  -3  19   38.31    0.95
   4  -3 -19   38.63    0.88
   5  -3  19    7.64    0.48
  -5   3  19    8.10    0.55
  -5   3 -19    8.48    0.53
   5   3  19    8.36    0.48
  -5  -3  19    8.43    0.54
   0   4  19   69.90    1.37
   0  -4  19   68.26    1.38
   0  -4 -19   69.55    1.28
  -1  -4 -19   11.11    0.45
  -1   4  19   11.02    0.45
   1  -4  19   11.22    0.49
   1  -4 -19   11.14    0.46
  -1  -4  19   10.82    0.47
   1   4  19   10.33    0.47
   2  -4  19   13.48    0.53
  -2   4  19   13.75    0.49
  -2   4  19   14.13    0.57
  -2  -4 -19   13.25    0.48
  -2  -4  19   13.96    0.51
   2  -4 -19   13.09    0.49
   2   4  19   13.59    0.51
  -3  -4 -19    3.19    0.30
   3  -4  19    3.11    0.36
  -3   4  19    3.34    0.38
   3  -4 -19    3.32    0.35
   3   4  19    3.40    0.36
   4  -4  19   26.78    0.78
  -4  -4 -19   26.78    0.64
  -4   4  19   27.55    0.87
  -4   4 -19   26.80    0.84
   4  -4 -19   27.33    0.74
   4   4  19   27.23    0.77
   5  -4  19    1.86    0.29
  -5   4  19    1.82    0.38
  -5   4 -19    2.01    0.41
   5   4  19    1.89    0.28
   0  -5 -19   10.13    0.46
   0  -5  19   10.30    0.50
   0   5  19    9.72    0.47
  -1   5  19   36.88    0.88
   1  -5  19   34.68    0.90
  -1  -5 -19   35.74    0.83
  -1  -5  19   37.10    0.89
   1  -5 -19   36.23    0.85
   1   5  19   35.55    0.90
   2  -5  19   57.20    1.26
  -2   5  19   60.58    1.21
  -2  -5 -19   58.58    1.14
  -2   5  19   57.32    1.31
   2  -5 -19   57.30    1.16
  -2  -5  19   59.97    1.21
   2   5  19   57.40    1.24
  -3  -5 -19   13.74    0.49
   3  -5  19   13.54    0.57
  -3   5  19   13.20    0.60
   3   5  19   13.29    0.55
   3  -5 -19   13.42    0.53
   4  -5  19    9.74    0.53
  -4  -5 -19    9.88    0.42
  -4   5  19    9.88    0.58
  -4   5 -19    9.92    0.60
   4  -5 -19    9.77    0.49
   4   5  19    9.43    0.50
  -5   5  19    1.41    0.38
   5  -5  19    1.41    0.29
  -5   5 -19    1.45    0.43
   5   5  19    1.55    0.28
   0   6  19   32.27    0.86
   0  -6 -19   32.88    0.83
   0  -6  19   32.60    0.88
   1  -6  19   14.42    0.58
  -1  -6 -19   14.11    0.54
  -1   6  19   14.48    0.56
   1   6  19   13.30    0.55
  -1  -6  19   14.59    0.57
   1  -6 -19   13.52    0.55
  -2  -6 -19   12.30    0.50
  -2   6  19   12.16    0.58
   2  -6  19   12.15    0.56
  -2   6  19   12.17    0.50
   2  -6 -19   12.19    0.53
   2   6  19   11.96    0.53
  -2  -6  19   13.03    0.53
  -3  -6 -19    0.22    0.21
   3  -6  19    0.16    0.24
  -3   6  19    0.45    0.29
   3   6  19    0.27    0.22
   3  -6 -19    0.14    0.22
   4  -6  19   19.63    0.73
  -4   6  19   20.14    0.80
  -4  -6 -19   20.44    0.58
   4  -6 -19   20.91    0.69
   4   6  19   19.56    0.70
   0  -7 -19    5.08    0.44
   0   7  19    4.95    0.43
   0  -7  19    5.53    0.45
  -1   7  19   26.01    0.76
   1  -7  19   26.13    0.81
  -1  -7 -19   25.35    0.74
  -1  -7  19   27.35    0.80
   1   7  19   25.43    0.77
   1  -7 -19   25.91    0.77
   2  -7  19    2.79    0.42
  -2  -7 -19    3.03    0.39
  -2   7  19    3.16    0.38
  -2   7  19    3.27    0.43
   2  -7 -19    3.16    0.40
   2   7  19    2.76    0.38
  -3  -7 -19   37.39    0.88
  -3   7  19   36.65    1.09
   3  -7  19   38.16    1.03
   3   7  19   37.06    0.99
   3  -7 -19   37.92    0.95
  -4   7  19    1.46    0.39
  -4  -7 -19    0.77    0.23
   4  -7  19    0.86    0.31
   4   7  19    0.91    0.28
  -4   7 -19    1.22    0.44
   4  -7 -19    0.50    0.28
   0  -8 -19    0.60    0.27
   0   8  19    0.62    0.25
   0  -8  19    0.93    0.30
  -1   8  19   15.92    0.63
  -1  -8 -19   16.26    0.63
   1  -8  19   17.14    0.70
   1  -8 -19   16.53    0.65
   1   8  19   15.28    0.64
  -1  -8  19   17.02    0.67
  -2  -8 -19    2.93    0.39
   2  -8  19    2.92    0.44
  -2   8  19    2.78    0.44
   2  -8 -19    2.45    0.32
   2   8  19    2.58    0.39
  -3   8  19    0.69    0.35
   3  -8  19    0.73    0.30
  -3  -8 -19    0.42    0.24
   3  -8 -19    0.46    0.27
   0  -9  19    1.57    0.34
   0   9  19    1.24    0.29
   0  -9 -19    0.89    0.31
  -1   9  19    8.69    0.53
  -1  -9 -19    9.29    0.54
   1  -9  19    9.15    0.59
   1  -9 -19    8.98    0.56
  -1  -9  19    9.28    0.56
   1   9  19    8.43    0.54
   0   0 -20   56.18    1.07
   0   0  20   54.85    1.13
   0   0  20   54.41    1.01
   1   0 -20   74.93    1.33
  -1   0  20   74.22    1.35
   1   0  20   73.15    1.43
  -1   0  20   73.17    1.40
  -1   0 -20   73.25    1.32
  -2   0 -20   43.73    0.91
  -2   0  20   43.80    0.94
   2   0  20   42.92    0.99
   2   0 -20   43.83    0.92
  -2   0  20   44.61    0.94
   3   0 -20    7.71    0.41
  -3   0 -20    7.78    0.39
  -3   0  20    8.54    0.43
   3   0  20    7.27    0.43
  -3   0  20    7.58    0.38
   4   0 -20   21.63    0.62
  -4   0 -20   21.33    0.63
  -4   0  20   22.31    0.72
   4   0  20   21.30    0.67
  -5   0  20    0.92    0.31
   5   0  20    0.64    0.23
   0  -1 -20   28.70    0.70
   0  -1  20   29.32    0.55
   0   1  20   27.88    0.72
   0  -1  20   27.88    0.72
   0   1 -20   28.90    0.69
  -1   1  20   40.01    0.86
   1  -1  20   39.45    0.91
   1   1 -20   40.41    0.87
  -1  -1 -20   40.34    0.86
  -1   1  20   40.10    0.90
  -1  -1  20   40.87    0.91
  -1  -1  20   42.28    0.80
   1  -1 -20   40.85    0.87
  -1   1 -20   40.41    0.86
   1   1  20   39.40    0.92
  -2   1  20  137.89    2.35
   2  -1  20  135.46    2.40
   2   1 -20  138.76    2.23
  -2   1  20  137.04    2.43
  -2  -1 -20  135.57    2.19
  -2  -1  20  141.88    2.38
   2  -1 -20  138.86    2.22
  -2   1 -20  139.24    2.21
  -2  -1  20  140.24    2.35
   2   1  20  137.84    2.42
  -3  -1 -20   23.85    0.62
   3   1 -20   25.61    0.66
   3  -1  20   23.83    0.70
  -3   1  20   25.03    0.62
  -3  -1 -20   23.87    0.59
  -3   1  20   24.56    0.72
   3   1  20   24.43    0.71
  -3  -1  20   25.03    0.62
  -3   1 -20   24.09    0.67
   3  -1 -20   24.68    0.66
  -3  -1  20   24.46    0.67
   4  -1  20   15.76    0.59
  -4   1  20   15.93    0.62
   4   1 -20   16.05    0.54
   4  -1 -20   16.79    0.57
   4   1  20   16.65    0.60
  -4   1 -20   16.07    0.60
  -4  -1  20   16.81    0.62
   5  -1  20    0.91    0.25
  -5   1  20    1.34    0.34
  -5  -1  20    1.39    0.32
   5   1  20    1.30    0.26
  -5   1 -20    1.23    0.32
   0  -2 -20   35.37    0.79
   0   2  20   33.33    0.82
   0  -2  20   33.37    0.82
   0   2 -20   34.24    0.78
   1  -2  20   12.62    0.49
  -1   2  20   12.33    0.46
  -1   2  20   12.01    0.46
   1   2 -20   12.56    0.47
  -1  -2 -20   12.06    0.46
   1  -2 -20   12.37    0.48
  -1  -2  20   13.03    0.49
   1   2  20   12.07    0.50
  -1  -2  20   13.12    0.33
   2  -2  20    1.18    0.23
  -2  -2 -20    1.13    0.21
  -2   2  20    1.29    0.21
  -2   2  20    1.53    0.25
   2   2 -20    1.15    0.22
   2   2  20    1.21    0.23
   2  -2 -20    0.91    0.22
  -2  -2  20    1.24    0.21
  -2  -2  20    1.63    0.25
   3  -2  20    3.25    0.34
  -3   2  20    3.06    0.38
   3   2 -20    3.05    0.33
  -3  -2 -20    2.63    0.31
  -3   2  20    3.01    0.30
  -3  -2  20    3.36    0.34
   3  -2 -20    2.25    0.26
   3   2  20    2.28    0.35
  -4   2  20   17.17    0.68
   4  -2  20   15.80    0.59
   4   2 -20   16.42    0.56
  -4  -2 -20   16.64    0.50
   4   2  20   16.66    0.61
  -4  -2  20   16.87    0.62
   4  -2 -20   16.93    0.58
  -4   2 -20   17.26    0.64
  -5   2  20   25.60    0.86
   5  -2  20   25.85    0.77
   5   2  20   26.17    0.77
  -5   2 -20   26.10    0.81
  -5  -2  20   25.38    0.83
   0  -3 -20    0.09    0.18
   0  -3  20    0.11    0.19
   0   3  20   -0.04    0.17
   1  -3  20    3.42    0.34
  -1  -3 -20    3.03    0.33
  -1   3  20    2.69    0.32
  -1   3  20    3.50    0.31
   1   3  20    2.48    0.32
   1  -3 -20    3.15    0.33
  -1  -3  20    3.16    0.34
  -2   3  20    3.88    0.32
   2   3 -20    4.30    0.36
  -2  -3 -20    4.05    0.33
  -2   3  20    4.31    0.37
   2  -3  20    4.04    0.36
  -2  -3  20    3.73    0.33
   2  -3 -20    3.22    0.33
   2   3  20    3.06    0.34
  -3   3  20   34.17    0.91
  -3  -3 -20   34.43    0.78
   3  -3  20   35.71    0.89
   3   3 -20   35.41    0.83
  -3  -3  20   35.23    0.81
   3   3  20   34.52    0.88
   3  -3 -20   34.85    0.83
  -4  -3 -20    7.53    0.38
   4  -3  20    7.40    0.46
  -4   3  20    7.80    0.51
   4  -3 -20    7.23    0.45
  -4  -3  20    7.62    0.49
   4   3  20    7.01    0.46
  -4   3 -20    7.44    0.53
   5  -3  20    1.66    0.29
  -5   3  20    2.35    0.40
  -5   3 -20    2.13    0.39
   5   3  20    1.70    0.28
  -5  -3  20    2.59    0.39
   0   4  20   13.39    0.52
   0  -4 -20   13.33    0.50
   0  -4  20   14.07    0.54
   1  -4  20   31.25    0.82
  -1   4  20   32.39    0.81
  -1  -4 -20   32.95    0.78
  -1  -4  20   31.56    0.81
   1  -4 -20   31.50    0.78
   1   4  20   31.37    0.82
  -2   4  20   10.69    0.51
   2  -4  20   10.13    0.49
  -2   4  20   10.40    0.44
  -2  -4 -20   10.39    0.44
  -2  -4  20   10.91    0.46
   2   4  20   11.05    0.49
   2  -4 -20   10.31    0.47
  -3  -4 -20    1.27    0.22
  -3   4  20    1.72    0.31
   3  -4  20    1.22    0.25
   3   4  20    0.83    0.23
   3  -4 -20    0.99    0.24
  -4   4  20    5.25    0.47
   4  -4  20    4.71    0.43
  -4  -4 -20    5.09    0.35
   4   4  20    4.03    0.40
  -4   4 -20    5.30    0.53
   4  -4 -20    4.22    0.41
   5  -4  20    6.14    0.46
  -5   4  20    7.04    0.55
  -5   4 -20    6.85    0.57
   5   4  20    6.90    0.47
   0  -5  20   51.98    1.17
   0   5  20   52.63    1.16
   0  -5 -20   53.56    1.10
   1  -5  20   23.18    0.72
  -1  -5 -20   22.85    0.66
  -1   5  20   22.93    0.67
  -1  -5  20   22.85    0.70
   1  -5 -20   21.59    0.65
   1   5  20   22.15    0.68
  -2   5  20    1.56    0.23
  -2  -5 -20    2.53    0.34
   2  -5  20    2.53    0.36
   2  -5 -20    1.43    0.24
   2   5  20    1.11    0.24
  -2  -5  20    1.62    0.25
  -3   5  20   20.99    0.75
   3  -5  20   20.79    0.71
  -3  -5 -20   21.58    0.61
   3  -5 -20   21.48    0.66
   3   5  20   21.01    0.69
   4  -5  20   14.71    0.63
  -4  -5 -20   15.52    0.51
  -4   5  20   14.79    0.68
   4   5  20   14.67    0.61
   4  -5 -20   15.38    0.59
  -4   5 -20   15.45    0.70
   0   6  20   81.70    1.62
   0  -6  20   81.88    1.64
   0  -6 -20   82.35    1.53
  -1  -6 -20   24.11    0.70
   1  -6  20   24.26    0.76
  -1   6  20   24.47    0.73
   1  -6 -20   24.40    0.72
   1   6  20   24.34    0.74
  -1  -6  20   24.87    0.75
  -2   6  20   19.24    0.63
  -2  -6 -20   18.84    0.61
  -2   6  20   17.93    0.70
   2  -6  20   19.06    0.69
   2   6  20   18.71    0.66
   2  -6 -20   18.70    0.63
  -2  -6  20   20.62    0.65
  -3  -6 -20    0.28    0.22
  -3   6  20    0.62    0.30
   3  -6  20    0.64    0.27
   3  -6 -20    0.68    0.25
   3   6  20    0.53    0.24
   4  -6  20    8.20    0.55
  -4   6  20    8.75    0.60
  -4  -6 -20    8.29    0.42
  -4   6 -20    8.52    0.62
   4  -6 -20    8.93    0.52
   4   6  20    8.09    0.51
   0   7  20    8.42    0.50
   0  -7  20    8.80    0.53
   0  -7 -20    8.79    0.51
  -1  -7 -20   10.10    0.51
  -1   7  20   10.00    0.52
   1  -7  20   10.62    0.57
   1   7  20   10.50    0.53
  -1  -7  20   11.63    0.57
   1  -7 -20   10.57    0.54
  -2   7  20   18.83    0.63
   2  -7  20   18.00    0.70
  -2   7  20   18.42    0.73
  -2  -7 -20   18.18    0.62
   2  -7 -20   18.65    0.66
   2   7  20   17.25    0.66
  -3   7  20    1.90    0.38
   3  -7  20    1.70    0.32
  -3  -7 -20    1.65    0.27
   3  -7 -20    1.76    0.30
   3   7  20    1.63    0.30
   0   8  20   54.08    1.27
   0  -8  20   57.00    1.32
   0  -8 -20   53.98    1.22
  -1   8  20    3.26    0.42
  -1  -8 -20    3.62    0.43
   1  -8  20    3.79    0.46
   1   8  20    3.07    0.42
  -1  -8  20    4.31    0.49
   1  -8 -20    3.67    0.46
  -2  -8 -20    1.54    0.29
  -2   8  20    1.76    0.37
   2  -8  20    1.46    0.32
   2   8  20    1.46    0.28
   2  -8 -20    1.33    0.30
   0   0 -21    0.85    0.20
   0   0  21    0.68    0.19
  -1   0  21    6.48    0.39
   1   0 -21    6.77    0.39
  -1   0 -21    6.51    0.37
   1   0  21    5.91    0.38
  -1   0  21    6.32    0.32
  -2   0  21   35.03    0.79
   2   0  21   33.89    0.86
  -2   0  21   34.18    0.81
  -2   0 -21   33.39    0.78
   2   0 -21   34.51    0.80
  -3   0  21   53.75    1.17
   3   0 -21   54.46    1.09
   3   0  21   53.33    1.17
  -3   0 -21   54.13    1.09
   4   0 -21   33.58    0.81
  -4   0  21   33.37    0.91
  -4   0 -21   34.22    0.82
   4   0  21   33.15    0.88
   5   0  21   10.38    0.52
  -5   0  21   10.34    0.56
   0   1  21   16.63    0.48
   0  -1  21   17.88    0.57
   0   1 -21   17.20    0.55
   0  -1  21   17.23    0.38
   0   1  21   16.49    0.55
   0  -1 -21   17.18    0.54
   1  -1  21   31.78    0.81
  -1   1  21   32.84    0.79
   1   1 -21   32.49    0.77
  -1   1  21   31.63    0.75
  -1  -1 -21   31.30    0.75
  -1   1 -21   32.94    0.77
   1  -1 -21   32.20    0.77
  -1  -1  21   32.94    0.68
  -1  -1  21   33.09    0.80
   1   1  21   31.46    0.81
  -2   1  21   20.22    0.60
   2  -1  21   19.23    0.62
   2   1 -21   20.47    0.60
  -2   1  21   20.13    0.59
  -2  -1 -21   19.99    0.58
   2   1  21   18.93    0.63
  -2  -1  21   19.14    0.58
  -2  -1  21   21.00    0.55
   2  -1 -21   19.20    0.59
  -2   1 -21   19.45    0.59
   3  -1  21   34.05    0.87
  -3   1  21   31.83    0.85
  -3  -1 -21   33.94    0.78
   3   1 -21   33.53    0.80
   3   1  21   33.27    0.87
   3  -1 -21   34.15    0.82
  -3   1 -21   34.96    0.84
  -3  -1  21   34.12    0.83
   4  -1  21   16.94    0.62
  -4   1  21   17.16    0.64
   4   1 -21   17.30    0.58
  -4  -1  21   17.76    0.65
  -4   1 -21   18.13    0.61
   4   1  21   17.46    0.63
   4  -1 -21   17.43    0.59
   5  -1  21    4.43    0.43
  -5   1  21    5.08    0.50
  -5  -1  21    4.06    0.44
   5   1  21    4.44    0.43
  -5   1 -21    4.65    0.45
   0  -2 -21    0.21    0.18
   0  -2  21    0.08    0.18
   0   2 -21    0.13    0.19
   0   2  21   -0.03    0.17
  -1  -2 -21   67.57    1.26
   1  -2  21   66.13    1.36
  -1   2  21   68.05    1.34
   1   2 -21   69.20    1.29
  -1   2  21   66.82    1.34
  -1  -2  21   68.79    1.34
   1  -2 -21   69.79    1.28
   1   2  21   67.99    1.37
   2  -2  21   10.94    0.48
  -2   2  21   11.19    0.48
  -2   2  21   11.86    0.46
   2   2 -21   11.17    0.46
  -2  -2 -21   11.16    0.45
  -2  -2  21   11.77    0.47
   2  -2 -21   11.15    0.48
  -2  -2  21   11.55    0.39
   2   2  21   10.60    0.48
  -3   2  21   33.01    0.88
   3   2 -21   33.99    0.82
   3  -2  21   33.61    0.87
  -3  -2 -21   34.55    0.78
   3   2  21   33.91    0.88
   3  -2 -21   35.04    0.84
  -3  -2  21   34.64    0.82
  -4   2  21   24.02    0.80
   4  -2  21   22.91    0.73
  -4  -2 -21   23.22    0.61
   4   2 -21   23.03    0.68
   4  -2 -21   23.59    0.69
  -4   2 -21   24.68    0.77
   4   2  21   23.16    0.74
  -4  -2  21   24.39    0.75
   5  -2  21    1.24    0.27
  -5   2  21    1.49    0.34
   5   2  21    1.18    0.26
  -5   2 -21    1.58    0.37
  -5  -2  21    1.73    0.36
   0   3  21    0.39    0.20
   0  -3 -21    0.22    0.19
  -1  -3 -21    8.28    0.41
  -1   3  21    7.94    0.41
  -1   3  21    8.71    0.42
   1  -3  21    7.53    0.44
  -1  -3  21    7.84    0.43
   1   3  21    8.17    0.44
   1  -3 -21    8.29    0.42
  -2   3  21   27.48    0.71
   2  -3  21   26.36    0.76
  -2   3  21   28.07    0.78
  -2  -3 -21   26.59    0.69
   2   3 -21   27.20    0.73
   2   3  21   28.31    0.77
   2  -3 -21   27.70    0.72
  -2  -3  21   28.64    0.73
   3  -3  21    2.61    0.36
   3   3 -21    2.12    0.29
  -3  -3 -21    2.23    0.32
  -3   3  21    2.82    0.37
   3  -3 -21    2.08    0.27
   3   3  21    2.04    0.28
  -4   3  21    9.76    0.55
  -4  -3 -21    9.51    0.42
   4  -3  21    9.53    0.51
   4   3  21    9.51    0.51
  -4  -3  21   10.04    0.50
  -4   3 -21   10.48    0.58
   4  -3 -21    9.42    0.49
   5  -3  21    4.69    0.43
  -5   3  21    5.44    0.53
   5   3  21    4.70    0.43
  -5   3 -21    4.50    0.50
   0  -4  21   32.60    0.85
   0   4  21   33.02    0.84
   0  -4 -21   32.75    0.81
  -1   4  21   23.19    0.67
  -1  -4 -21   22.68    0.64
   1  -4  21   21.53    0.68
   1   4  21   22.17    0.68
  -1  -4  21   22.14    0.68
   1  -4 -21   22.56    0.66
  -2   4  21   13.91    0.58
  -2  -4 -21   13.72    0.50
   2  -4  21   13.26    0.56
  -2   4  21   13.84    0.51
   2   4  21   13.10    0.55
  -2  -4  21   14.06    0.53
   2  -4 -21   13.47    0.53
   3  -4  21   17.48    0.63
  -3   4  21   18.13    0.68
  -3  -4 -21   17.32    0.55
   3   4  21   17.70    0.64
   3  -4 -21   18.35    0.62
   4  -4  21   21.12    0.73
  -4  -4 -21   21.79    0.60
  -4   4  21   21.39    0.79
   4  -4 -21   21.35    0.68
   4   4  21   21.47    0.72
  -4   4 -21   23.52    0.81
  -5   4  21    3.98    0.49
   5  -4  21    3.23    0.42
   5   4  21    3.56    0.42
  -5   4 -21    3.20    0.48
   0   5  21    1.36    0.25
  -1  -5 -21    7.84    0.44
   1  -5  21    7.68    0.46
  -1   5  21    7.62    0.43
   1   5  21    7.40    0.45
   1  -5 -21    7.35    0.45
  -1  -5  21    7.38    0.46
  -2   5  21   15.26    0.55
  -2   5  21   14.16    0.60
   2  -5  21   14.35    0.59
  -2  -5 -21   15.05    0.54
   2  -5 -21   13.96    0.56
   2   5  21   14.18    0.57
  -2  -5  21   14.34    0.56
   3  -5  21   14.26    0.61
  -3  -5 -21   14.25    0.52
  -3   5  21   14.55    0.66
   3   5  21   13.91    0.58
   3  -5 -21   13.91    0.57
  -4   5  21    9.47    0.59
   4  -5  21    8.57    0.54
  -4  -5 -21    8.85    0.43
   4  -5 -21    8.97    0.51
   4   5  21    8.79    0.51
  -4   5 -21    8.74    0.60
   0  -6 -21   23.27    0.72
   0  -6  21   24.28    0.78
   0   6  21   23.63    0.75
  -1   6  21    6.16    0.43
   1  -6  21    6.08    0.47
  -1  -6 -21    6.19    0.44
   1   6  21    6.21    0.44
  -1  -6  21    6.43    0.46
   1  -6 -21    6.61    0.44
  -2   6  21   13.54    0.55
  -2  -6 -21   13.70    0.55
   2  -6  21   13.16    0.61
  -2   6  21   13.26    0.62
   2   6  21   14.45    0.59
   2  -6 -21   13.55    0.57
  -2  -6  21   14.70    0.58
   3  -6  21    2.11    0.33
  -3   6  21    2.28    0.38
  -3  -6 -21    1.98    0.27
   3   6  21    1.93    0.30
   3  -6 -21    1.98    0.29
   4  -6  21    5.92    0.52
  -4   6  21    6.92    0.57
  -4  -6 -21    6.22    0.41
   4   6  21    6.60    0.50
   4  -6 -21    6.59    0.49
  -4   6 -21    7.07    0.60
   0  -7  21   47.25    1.16
   0   7  21   46.08    1.12
   0  -7 -21   46.86    1.07
  -1   7  21    8.14    0.50
  -1  -7 -21    8.32    0.50
   1  -7  21    8.98    0.55
  -1  -7  21    8.37    0.53
   1  -7 -21    8.61    0.52
   1   7  21    8.33    0.51
  -2   7  21    4.66    0.41
  -2  -7 -21    4.42    0.42
  -2   7  21    4.36    0.46
   2  -7  21    4.36    0.46
   2  -7 -21    4.64    0.44
   2   7  21    4.04    0.42
   3  -7  21    8.90    0.56
  -3   7  21    8.81    0.59
  -3  -7 -21    8.83    0.48
   3   7  21    8.27    0.52
   3  -7 -21    8.85    0.53
   0  -8 -21    0.90    0.30
   0   8  21    0.93    0.28
   0  -8  21    1.25    0.32
   1  -8  21   19.99    0.77
  -1   8  21   20.09    0.72
  -1  -8 -21   19.48    0.69
   1  -8 -21   19.78    0.72
   1   8  21   18.25    0.71
  -1  -8  21   19.59    0.74
  -2   8  21    5.47    0.51
  -2  -8 -21    5.15    0.44
   2  -8  21    5.30    0.49
   2   8  21    5.35    0.47
   2  -8 -21    5.19    0.47
   0   0 -22    3.42    0.35
   0   0  22    3.71    0.35
   0   0  22    4.11    0.25
   1   0  22   17.75    0.60
   1   0 -22   17.89    0.57
  -1   0  22   17.57    0.58
  -1   0  22   18.20    0.50
  -1   0 -22   17.22    0.56
  -2   0 -22    4.63    0.36
   2   0  22    4.24    0.38
  -2   0  22    4.59    0.36
  -2   0  22    4.90    0.33
   2   0 -22    4.87    0.37
  -3   0  22   69.20    1.41
  -3   0 -22   70.21    1.33
   3   0  22   67.80    1.42
   3   0 -22   68.21    1.31
  -4   0  22    7.92    0.51
   4   0  22    7.47    0.49
   4   0 -22    7.62    0.46
   5   0  22    1.01    0.27
  -5   0  22    1.16    0.33
   0   1 -22   62.89    1.21
   0   1  22   61.44    1.19
   0  -1  22   62.19    1.27
   0   1  22   62.25    1.28
   0  -1 -22   63.16    1.21
  -1  -1 -22   33.58    0.79
   1  -1  22   34.13    0.86
  -1   1  22   33.94    0.77
  -1   1  22   34.23    0.83
   1   1 -22   34.12    0.81
   1   1  22   33.12    0.85
  -1   1 -22   33.27    0.80
  -1  -1  22   33.97    0.70
  -1  -1  22   33.74    0.83
   1  -1 -22   33.68    0.80
  -2   1  22    1.48    0.26
  -2   1  22    1.54    0.22
   2   1 -22    1.39    0.23
  -2  -1 -22    1.48    0.23
   2  -1  22    1.24    0.24
  -2  -1  22    1.56    0.23
  -2   1 -22    1.62    0.25
  -2  -1  22    1.86    0.28
   2   1  22    1.70    0.25
   2  -1 -22    1.61    0.24
  -3   1  22    3.12    0.39
   3  -1  22    2.91    0.38
   3   1 -22    2.86    0.35
  -3  -1 -22    2.04    0.27
  -3  -1  22    3.57    0.37
   3  -1 -22    1.96    0.27
  -3   1 -22    3.07    0.40
   3   1  22    1.70    0.28
  -4   1  22    1.99    0.34
   4   1 -22    1.49    0.26
   4  -1  22    1.32    0.27
   4  -1 -22    1.42    0.26
  -4   1 -22    1.30    0.30
   4   1  22    0.93    0.26
  -4  -1  22    1.55    0.32
  -5   1  22   17.09    0.72
   5  -1  22   16.86    0.65
  -5  -1  22   16.25    0.66
   5   1  22   16.96    0.65
   0   2 -22    0.89    0.23
   0  -2 -22    0.93    0.22
   0   2  22    0.91    0.22
  -1   2  22   23.32    0.67
   1   2 -22   23.91    0.67
   1  -2  22   23.20    0.69
  -1   2  22   22.90    0.64
  -1  -2 -22   22.99    0.64
   1  -2 -22   23.40    0.66
  -1  -2  22   23.71    0.68
   1   2  22   22.49    0.69
   2   2 -22   39.23    0.90
   2  -2  22   37.45    0.94
  -2   2  22   39.32    0.94
  -2   2  22   38.86    0.89
  -2  -2 -22   38.24    0.86
   2   2  22   40.19    0.96
  -2  -2  22   40.56    0.91
   2  -2 -22   39.84    0.90
   3   2 -22   31.78    0.80
  -3   2  22   30.15    0.85
   3  -2  22   31.41    0.85
  -3  -2 -22   32.00    0.76
   3  -2 -22   32.55    0.81
   3   2  22   31.50    0.86
  -3  -2  22   32.37    0.79
  -4   2  22   20.34    0.73
  -4  -2 -22   20.07    0.58
   4  -2  22   19.70    0.70
   4   2 -22   19.94    0.65
   4  -2 -22   19.85    0.65
   4   2  22   20.19    0.70
  -4   2 -22   21.26    0.73
  -4  -2  22   21.49    0.70
  -5   2  22    2.57    0.39
   5  -2  22    2.26    0.32
   5   2  22    2.44    0.32
  -5   2 -22    2.53    0.40
  -5  -2  22    3.02    0.40
   0  -3 -22   48.61    1.03
   0  -3  22   48.25    1.09
   0   3  22   48.42    1.09
  -1   3  22    3.70    0.35
  -1   3  22    3.96    0.35
   1  -3  22    3.66    0.36
  -1  -3 -22    3.67    0.35
   1   3  22    3.39    0.36
  -1  -3  22    3.49    0.38
   1  -3 -22    3.45    0.37
  -2   3  22    2.71    0.36
   2   3 -22    1.95    0.28
  -2  -3 -22    2.27    0.32
   2  -3  22    1.86    0.27
  -2   3  22    2.18    0.32
   2   3  22    2.21    0.34
   2  -3 -22    1.96    0.26
  -2  -3  22    2.30    0.34
   3  -3  22    1.64    0.28
   3   3 -22    1.75    0.29
  -3   3  22    2.19    0.34
  -3  -3 -22    1.39    0.24
   3   3  22    1.60    0.27
   3  -3 -22    1.13    0.25
  -4   3  22   14.26    0.64
  -4  -3 -22   14.64    0.51
   4  -3  22   14.67    0.61
  -4   3 -22   16.39    0.67
   4  -3 -22   14.94    0.58
   4   3  22   14.36    0.60
   5  -3  22    4.25    0.45
  -5   3  22    4.82    0.53
  -5   3 -22    4.28    0.51
   5   3  22    4.30    0.44
   0  -4  22    2.64    0.38
   0   4  22    2.45    0.35
   0  -4 -22    2.10    0.28
   1  -4  22    0.36    0.22
  -1  -4 -22    0.23    0.21
  -1   4  22    0.13    0.19
   1  -4 -22    0.04    0.20
  -1  -4  22    0.28    0.22
   1   4  22    0.01    0.20
  -2   4  22   22.57    0.72
  -2  -4 -22   22.32    0.65
   2  -4  22   22.22    0.71
  -2   4  22   23.59    0.67
   2  -4 -22   21.81    0.68
  -2  -4  22   22.43    0.68
   2   4  22   22.31    0.71
  -3   4  22    3.18    0.43
   3  -4  22    3.23    0.40
  -3  -4 -22    2.74    0.34
   3  -4 -22    1.91    0.28
   3   4  22    2.04    0.29
   4  -4  22    8.97    0.54
  -4  -4 -22    9.46    0.44
  -4   4  22    9.89    0.60
   4   4  22    9.00    0.53
  -4   4 -22   10.03    0.61
   4  -4 -22    9.06    0.51
   0  -5  22   71.91    1.50
   0  -5 -22   71.90    1.40
   0   5  22   72.67    1.49
   1  -5  22    7.10    0.48
  -1   5  22    6.59    0.44
  -1  -5 -22    7.06    0.44
   1   5  22    7.16    0.46
   1  -5 -22    6.81    0.45
  -1  -5  22    6.95    0.46
   2  -5  22    1.58    0.29
  -2   5  22    1.54    0.25
  -2   5  22    1.60    0.32
   2   5  22    1.35    0.27
   2  -5 -22    1.31    0.26
  -2  -5  22    1.42    0.26
  -3  -5 -22    1.37    0.25
  -3   5  22    1.64    0.33
   3  -5  22    1.65    0.30
   3  -5 -22    1.24    0.27
   3   5  22    1.25    0.27
   4  -5  22    8.25    0.55
  -4  -5 -22    8.28    0.44
  -4   5  22    8.50    0.59
  -4   5 -22    8.88    0.61
   4  -5 -22    8.52    0.52
   4   5  22    7.90    0.51
   0   6  22   30.84    0.87
   0  -6 -22   31.11    0.85
   0  -6  22   32.08    0.91
  -1  -6 -22    7.44    0.47
  -1   6  22    7.14    0.46
   1  -6  22    7.09    0.50
  -1  -6  22    7.27    0.49
   1  -6 -22    7.37    0.48
   1   6  22    7.29    0.48
  -2   6  22    4.22    0.39
  -2   6  22    4.27    0.44
   2  -6  22    4.55    0.46
  -2  -6 -22    4.73    0.41
   2   6  22    4.30    0.42
   2  -6 -22    4.14    0.41
  -3   6  22   13.81    0.66
   3  -6  22   14.01    0.64
  -3  -6 -22   14.23    0.55
   3   6  22   14.55    0.62
   3  -6 -22   14.18    0.60
   0   7  22   10.01    0.56
   0  -7  22   11.50    0.60
   0  -7 -22   10.22    0.55
  -1   7  22   21.10    0.73
  -1  -7 -22   20.98    0.70
   1  -7  22   21.22    0.78
   1   7  22   20.67    0.73
   1  -7 -22   21.36    0.73
  -1  -7  22   21.83    0.76
   2  -7  22    2.37    0.35
  -2  -7 -22    2.21    0.30
  -2   7  22    2.11    0.37
   2  -7 -22    1.89    0.31
   2   7  22    2.56    0.40
   0   8  22    6.58    0.50
   0  -8  22    6.22    0.55
   0  -8 -22    6.23    0.51
  -1   8  22    3.61    0.44
  -1  -8 -22    4.04    0.44
   1  -8  22    3.94    0.48
   1   8  22    4.00    0.46
  -1  -8  22    4.18    0.49
   1  -8 -22    4.78    0.48
   0   0  23    0.74    0.23
   0   0 -23    0.63    0.22
  -1   0  23    7.78    0.43
   1   0  23    7.66    0.43
  -1   0  23    8.26    0.36
  -1   0 -23    7.78    0.42
   1   0 -23    7.25    0.41
  -2   0  23    7.73    0.41
  -2   0  23    8.42    0.43
   2   0 -23    7.63    0.42
   2   0  23    7.98    0.46
  -2   0 -23    7.53    0.43
  -3   0  23   40.06    0.96
   3   0 -23   40.56    0.93
   3   0  23   38.90    0.99
  -4   0  23   47.85    1.16
   4   0  23   48.56    1.15
   4   0 -23   48.38    1.06
  -5   0  23   26.01    0.86
   5   0  23   25.46    0.80
   0   1  23   73.18    1.35
   0   1 -23   71.66    1.36
   0  -1  23   70.58    1.43
   0  -1 -23   71.18    1.35
   0   1  23   71.39    1.44
   1   1 -23    0.87    0.22
  -1   1  23    1.19    0.22
   1  -1  23    1.20    0.23
  -1   1  23    1.86    0.29
  -1  -1 -23    0.77    0.21
  -1   1 -23    0.99    0.22
  -1  -1  23    1.15    0.22
   1  -1 -23    1.01    0.22
  -2  -1 -23    7.47    0.42
   2  -1  23    7.83    0.46
   2   1 -23    8.05    0.43
  -2   1  23    8.31    0.43
  -2   1  23    7.67    0.41
  -2  -1  23    7.52    0.37
  -2  -1  23    7.83    0.43
   2  -1 -23    7.39    0.43
   2   1  23    7.29    0.45
   3   1 -23   16.41    0.59
   3  -1  23   15.85    0.62
  -3  -1 -23   15.52    0.56
  -3   1  23   16.13    0.62
  -3   1 -23   18.26    0.61
   3  -1 -23   16.25    0.60
  -3  -1  23   16.73    0.58
   3   1  23   16.64    0.63
   4   1 -23   11.77    0.53
   4  -1  23   11.89    0.58
  -4   1  23   12.55    0.60
   4   1  23   11.66    0.57
  -4  -1  23   11.90    0.57
   4  -1 -23   12.05    0.54
  -4   1 -23   12.60    0.56
   5  -1  23    1.72    0.30
  -5   1  23    1.94    0.38
   5   1  23    1.45    0.30
  -5  -1  23    2.18    0.37
   0  -2 -23   49.12    1.05
   0   2  23   49.77    1.11
   0  -2  23   48.71    1.10
   0   2 -23   49.12    1.05
  -1   2  23   15.95    0.57
   1   2 -23   16.59    0.57
  -1  -2 -23   15.91    0.55
   1  -2  23   15.70    0.58
  -1   2  23   16.06    0.54
   1   2  23   16.38    0.60
  -1  -2  23   16.68    0.58
   1  -2 -23   17.68    0.58
  -2   2  23   16.53    0.57
   2  -2  23   16.21    0.60
  -2   2  23   16.20    0.58
  -2  -2 -23   16.08    0.55
   2   2 -23   16.22    0.58
  -2  -2  23   16.70    0.57
   2   2  23   15.73    0.60
   2  -2 -23   16.30    0.59
   3   2 -23   34.59    0.86
  -3   2  23   35.02    0.93
  -3  -2 -23   35.05    0.81
   3  -2  23   33.61    0.91
   3   2  23   35.02    0.93
   3  -2 -23   35.34    0.88
  -4  -2 -23    3.72    0.36
  -4   2  23    4.73    0.48
   4  -2  23    3.82    0.43
   4   2 -23    3.59    0.40
  -4   2 -23    4.43    0.45
   4   2  23    3.64    0.43
   4  -2 -23    3.96    0.42
  -4  -2  23    4.83    0.42
   0   3  23    3.42    0.37
   0  -3 -23    3.43    0.38
   0  -3  23    3.91    0.40
  -1   3  23   23.26    0.69
  -1   3  23   23.30    0.69
  -1  -3 -23   23.56    0.67
   1  -3  23   22.93    0.71
   1  -3 -23   22.71    0.68
   1   3  23   22.96    0.72
  -1  -3  23   23.59    0.70
   2  -3  23    2.82    0.38
  -2   3  23    2.99    0.34
  -2   3  23    3.05    0.37
  -2  -3 -23    2.57    0.33
   2   3 -23    2.79    0.38
   2  -3 -23    2.11    0.28
   2   3  23    2.57    0.37
  -2  -3  23    2.32    0.34
  -3  -3 -23    4.67    0.38
  -3   3  23    5.35    0.46
   3   3 -23    3.98    0.42
   3  -3  23    5.09    0.44
   3   3  23    4.29    0.42
   3  -3 -23    4.69    0.42
  -4  -3 -23   10.75    0.47
   4  -3  23   10.85    0.56
  -4   3  23   11.04    0.59
   4  -3 -23   10.51    0.53
  -4   3 -23   11.80    0.61
   4   3  23   10.59    0.55
   0  -4  23   12.88    0.57
   0   4  23   13.74    0.57
   0  -4 -23   13.50    0.55
  -1  -4 -23   22.89    0.67
  -1   4  23   23.37    0.73
   1  -4  23   23.55    0.74
  -1   4  23   23.86    0.71
   1   4  23   23.23    0.73
   1  -4 -23   22.36    0.69
  -1  -4  23   23.81    0.72
  -2   4  23    4.43    0.37
   2  -4  23    4.59    0.42
  -2   4  23    4.99    0.41
  -2  -4 -23    4.36    0.37
   2  -4 -23    4.19    0.40
   2   4  23    4.58    0.41
  -2  -4  23    4.56    0.39
  -3   4  23   30.04    0.90
   3  -4  23   30.13    0.88
  -3  -4 -23   29.90    0.76
   3  -4 -23   30.24    0.82
   3   4  23   30.19    0.87
   4  -4  23    0.75    0.29
  -4  -4 -23    0.79    0.23
  -4   4  23    1.14    0.34
   4  -4 -23    0.78    0.26
  -4   4 -23    1.00    0.37
   4   4  23    0.51    0.26
   0   5  23    4.22    0.41
   0  -5  23    4.09    0.44
   0  -5 -23    4.32    0.41
  -1   5  23    8.47    0.48
  -1  -5 -23    8.83    0.48
   1  -5  23    8.93    0.53
   1  -5 -23    8.75    0.49
  -1  -5  23    9.80    0.52
   1   5  23    9.15    0.51
  -2   5  23    3.24    0.39
  -2  -5 -23    2.85    0.36
  -2   5  23    3.26    0.37
   2  -5  23    3.45    0.42
   2  -5 -23    3.10    0.39
   2   5  23    3.22    0.40
   3  -5  23    7.53    0.52
  -3   5  23    8.06    0.53
  -3  -5 -23    7.34    0.44
   3  -5 -23    7.18    0.49
   3   5  23    6.96    0.49
   0   6  23    0.66    0.26
   0  -6  23    1.31    0.30
   0  -6 -23    0.83    0.27
  -1   6  23    0.46    0.24
  -1  -6 -23    0.43    0.25
   1  -6  23    0.38    0.27
  -1  -6  23    0.36    0.26
   1   6  23    0.37    0.25
   1  -6 -23    0.58    0.26
  -2  -6 -23   17.24    0.61
   2  -6  23   17.22    0.69
  -2   6  23   16.15    0.69
   2   6  23   16.03    0.65
   2  -6 -23   16.35    0.64
   3  -6  23    9.31    0.56
  -3  -6 -23    9.09    0.48
  -3   6  23    9.68    0.62
   3  -6 -23    8.91    0.53
   3   6  23    8.82    0.53
   0   7  23   49.33    1.21
   0  -7 -23   49.76    1.16
   0  -7  23   50.33    1.23
  -1   7  23   12.79    0.58
   1  -7  23   13.76    0.66
  -1  -7 -23   12.73    0.58
   1  -7 -23   12.98    0.60
   1   7  23   12.67    0.61
  -1  -7  23   13.78    0.64
  -2  -7 -23    7.17    0.47
   2  -7  23    7.41    0.54
  -2   7  23    6.71    0.55
   2   7  23    7.11    0.50
   2  -7 -23    7.07    0.49
   0   0 -24   53.73    1.12
   0   0  24   53.63    1.18
  -1   0  24   28.49    0.78
   1   0  24   29.11    0.81
   1   0 -24   28.54    0.76
  -1   0 -24   28.66    0.75
  -2   0  24   42.84    0.98
   2   0 -24   42.87    0.98
  -2   0 -24   42.29    0.96
  -2   0  24   44.62    0.97
   2   0  24   42.63    1.04
  -3   0  24    3.31    0.37
   3   0 -24    3.02    0.38
   3   0  24    2.96    0.40
   4   0 -24   27.69    0.78
  -4   0  24   28.10    0.84
   4   0  24   27.48    0.84
   0   1  24    4.58    0.32
   0   1 -24    4.78    0.40
   0  -1  24    4.33    0.40
   0  -1 -24    4.03    0.39
   0   1  24    3.99    0.40
  -1   1  24   26.01    0.67
  -1  -1 -24   25.34    0.71
   1  -1  24   25.42    0.76
  -1   1  24   25.80    0.74
   1   1 -24   26.07    0.73
   1  -1 -24   25.67    0.72
  -1   1 -24   26.13    0.73
  -1  -1  24   25.82    0.74
   1   1  24   26.35    0.77
  -2  -1 -24   25.63    0.71
   2   1 -24   26.46    0.74
  -2   1  24   26.48    0.73
  -2   1  24   26.73    0.73
   2  -1  24   25.82    0.78
   2   1  24   25.89    0.78
   2  -1 -24   25.86    0.74
  -2  -1  24   26.12    0.72
   3  -1  24    9.11    0.51
  -3  -1 -24    9.49    0.46
   3   1 -24    9.32    0.50
  -3   1  24    9.85    0.52
  -3   1 -24   10.20    0.50
   3   1  24    9.13    0.52
   3  -1 -24    9.88    0.50
   4   1 -24    5.42    0.45
  -4   1  24    5.57    0.50
   4  -1  24    5.22    0.47
   4   1  24    5.18    0.47
  -4  -1  24    5.74    0.48
   4  -1 -24    5.18    0.44
   0   2  24   33.78    0.89
   0  -2 -24   34.23    0.85
   0  -2  24   35.20    0.90
   0   2  24   33.87    0.81
   0   2 -24   34.15    0.85
   1   2 -24   11.45    0.51
  -1  -2 -24   12.33    0.51
  -1   2  24   12.80    0.50
  -1   2  24   12.74    0.53
   1  -2  24   12.75    0.56
   1  -2 -24   12.68    0.53
   1   2  24   12.14    0.54
  -1  -2  24   13.62    0.54
   2  -2  24    3.19    0.39
  -2   2  24    2.84    0.37
  -2  -2 -24    2.40    0.35
  -2   2  24    2.95    0.36
   2   2 -24    2.56    0.30
   2  -2 -24    2.49    0.29
  -2  -2  24    2.79    0.35
   2   2  24    2.28    0.30
   3  -2  24   17.55    0.66
  -3   2  24   18.45    0.68
  -3  -2 -24   18.86    0.61
   3   2 -24   17.75    0.64
   3   2  24   18.84    0.69
   3  -2 -24   19.99    0.66
   4   2 -24   11.93    0.55
  -4   2  24   11.47    0.58
   4  -2  24   11.07    0.57
  -4   2 -24   12.68    0.58
   4   2  24   11.83    0.58
   4  -2 -24   11.53    0.55
   0  -3  24   22.59    0.72
   0   3  24   22.37    0.71
   0  -3 -24   21.82    0.68
  -1   3  24    8.75    0.47
   1  -3  24    8.45    0.49
  -1  -3 -24    8.54    0.45
  -1   3  24    8.91    0.45
   1   3  24    8.52    0.47
   1  -3 -24    8.96    0.48
  -1  -3  24    8.51    0.48
   2  -3  24    3.13    0.40
  -2   3  24    3.38    0.36
  -2   3  24    2.79    0.38
  -2  -3 -24    3.30    0.36
  -2  -3  24    3.20    0.37
   2   3  24    3.09    0.39
   2  -3 -24    2.69    0.37
  -3   3  24   24.41    0.80
   3  -3  24   23.63    0.78
  -3  -3 -24   23.04    0.68
   3  -3 -24   24.00    0.74
   3   3  24   24.11    0.78
   4  -3  24   12.11    0.61
  -4   3  24   12.70    0.66
  -4  -3 -24   12.12    0.50
   4  -3 -24   11.99    0.57
  -4   3 -24   13.03    0.66
   4   3  24   12.34    0.60
   0  -4 -24    1.98    0.29
   0  -4  24    1.78    0.29
   0   4  24    1.47    0.27
  -1  -4 -24    4.86    0.41
  -1   4  24    4.65    0.41
   1  -4  24    5.27    0.45
  -1   4  24    5.83    0.43
   1  -4 -24    5.42    0.42
   1   4  24    5.48    0.44
  -1  -4  24    5.35    0.44
  -2   4  24    9.23    0.51
  -2   4  24    8.83    0.46
  -2  -4 -24    8.62    0.45
   2  -4  24    8.56    0.51
  -2  -4  24    8.85    0.49
   2   4  24    8.52    0.50
   2  -4 -24    8.30    0.48
  -3   4  24    7.67    0.51
  -3  -4 -24    7.40    0.45
   3  -4  24    7.07    0.51
   3  -4 -24    6.76    0.48
   3   4  24    6.94    0.49
  -4   4  24    4.54    0.51
  -4  -4 -24    3.58    0.39
   4  -4  24    3.49    0.47
   4   4  24    3.61    0.44
  -4   4 -24    4.52    0.54
   4  -4 -24    3.23    0.44
   0  -5  24    1.36    0.30
   0   5  24    1.58    0.28
   0  -5 -24    1.42    0.28
  -1  -5 -24   21.48    0.69
  -1   5  24   22.37    0.72
   1  -5  24   22.18    0.76
  -1   5  24   21.07    0.72
   1   5  24   21.50    0.73
  -1  -5  24   22.10    0.73
   1  -5 -24   21.94    0.71
  -2   5  24    2.58    0.31
  -2   5  24    2.82    0.42
   2  -5  24    2.68    0.41
  -2  -5 -24    2.52    0.36
   2   5  24    2.54    0.39
   2  -5 -24    2.22    0.31
  -3  -5 -24   15.18    0.57
   3  -5  24   15.15    0.67
  -3   5  24   15.64    0.69
   3  -5 -24   16.10    0.64
   3   5  24   15.58    0.66
   0  -6  24    5.08    0.50
   0   6  24    5.01    0.46
   0  -6 -24    4.54    0.46
  -1  -6 -24   35.84    0.93
   1  -6  24   36.31    1.02
  -1   6  24   37.50    0.99
   1   6  24   37.11    1.01
   1  -6 -24   36.46    0.95
  -1  -6  24   37.52    1.00
  -2   6  24   14.83    0.69
   2  -6  24   15.00    0.67
  -2  -6 -24   14.58    0.59
   2  -6 -24   14.07    0.62
   2   6  24   14.52    0.64
   0  -7  24    5.20    0.51
   0   7  24    4.73    0.48
   0  -7 -24    4.86    0.48
  -1   7  24   11.26    0.57
   1  -7  24   11.82    0.63
  -1  -7 -24   11.43    0.56
   1   7  24   11.81    0.61
   1  -7 -24   11.99    0.60
  -1  -7  24   11.84    0.61
  -1   0  25   17.35    0.61
   1   0  25   16.45    0.62
   1   0 -25   17.18    0.61
  -1   0 -25   16.45    0.59
  -2   0  25   12.57    0.53
   2   0 -25   11.46    0.53
  -2   0 -25   12.39    0.53
   2   0  25   11.97    0.56
   3   0 -25    0.57    0.26
   3   0  25    0.63    0.27
  -3   0  25    0.86    0.27
  -4   0  25    0.91    0.30
   4   0 -25    0.43    0.24
   4   0  25    0.42    0.26
   0  -1  25    8.10    0.48
   0   1  25    8.58    0.49
   0  -1 -25    8.24    0.46
   0   1 -25    8.07    0.46
  -1   1  25    5.47    0.42
  -1  -1 -25    5.46    0.41
   1  -1  25    5.55    0.44
   1   1 -25    5.41    0.41
  -1   1  25    5.59    0.37
  -1  -1  25    5.42    0.42
   1  -1 -25    5.30    0.40
   1   1  25    5.14    0.43
  -1   1 -25    5.60    0.42
  -2   1  25    4.27    0.40
  -2   1  25    3.85    0.40
  -2  -1 -25    3.51    0.39
   2  -1  25    3.73    0.42
   2   1 -25    3.70    0.39
   2   1  25    3.28    0.41
  -2  -1  25    3.97    0.38
   2  -1 -25    3.54    0.39
   3   1 -25   31.73    0.86
  -3   1  25   32.50    0.89
  -3  -1 -25   32.88    0.82
   3  -1  25   32.55    0.91
   3  -1 -25   31.87    0.86
   3   1  25   31.97    0.92
  -4   1  25    3.64    0.45
   4   1 -25    3.21    0.41
   4  -1  25    2.93    0.43
   4   1  25    3.39    0.44
   4  -1 -25    3.49    0.41
   0  -2  25   45.04    1.08
   0   2  25   45.41    0.99
   0   2 -25   44.23    1.02
   0   2  25   45.05    1.07
   0  -2 -25   44.07    1.01
  -1   2  25   11.93    0.49
  -1  -2 -25   11.90    0.51
  -1   2  25   12.29    0.54
   1  -2  25   11.96    0.55
   1   2 -25   11.95    0.53
   1  -2 -25   12.96    0.54
  -1  -2  25   12.83    0.55
   1   2  25   12.55    0.57
  -2   2  25    0.64    0.26
  -2   2  25    0.41    0.22
   2   2 -25    0.44    0.24
   2  -2  25    0.45    0.24
  -2  -2 -25    0.17    0.22
   2   2  25    0.29    0.24
   2  -2 -25    0.38    0.24
  -2  -2  25    0.41    0.22
   3   2 -25    6.16    0.48
   3  -2  25    6.35    0.48
  -3  -2 -25    6.22    0.44
  -3   2  25    6.87    0.49
   3  -2 -25    6.49    0.47
   3   2  25    6.48    0.50
   4   2 -25    5.90    0.48
  -4   2  25    7.29    0.54
   4  -2  25    6.03    0.49
   4  -2 -25    6.29    0.47
   4   2  25    5.52    0.49
   0   3  25    1.13    0.26
   0  -3 -25    1.21    0.26
   0  -3  25    1.30    0.27
  -1   3  25    0.58    0.24
  -1   3  25    0.14    0.21
  -1  -3 -25    0.41    0.22
   1  -3  25    0.11    0.23
   1   3  25    0.41    0.24
  -1  -3  25    0.47    0.24
   1  -3 -25    0.15    0.22
  -2   3  25   30.70    0.82
   2  -3  25   28.95    0.86
  -2   3  25   29.53    0.85
  -2  -3 -25   29.47    0.78
  -2  -3  25   29.66    0.81
   2   3  25   29.46    0.87
   2  -3 -25   30.23    0.83
  -3   3  25   24.42    0.81
   3  -3  25   23.81    0.80
  -3  -3 -25   24.38    0.70
   3  -3 -25   24.46    0.76
   3   3  25   23.80    0.80
   4  -3  25   15.72    0.69
  -4  -3 -25   15.81    0.58
  -4   3  25   16.41    0.71
  -4   3 -25   17.28    0.71
   4  -3 -25   17.47    0.67
   4   3  25   16.48    0.69
   0  -4 -25   38.33    0.95
   0  -4  25   39.77    1.02
   0   4  25   39.89    1.01
  -1   4  25    1.23    0.27
   1  -4  25    1.09    0.28
  -1  -4 -25    0.73    0.25
  -1   4  25    1.44    0.29
   1  -4 -25    0.74    0.26
   1   4  25    1.07    0.27
  -1  -4  25    0.77    0.26
   2  -4  25    4.21    0.44
  -2   4  25    4.29    0.40
  -2   4  25    4.11    0.41
  -2  -4 -25    3.88    0.38
   2  -4 -25    4.07    0.42
   2   4  25    4.21    0.43
  -3  -4 -25    1.82    0.28
  -3   4  25    2.41    0.38
   3  -4  25    2.04    0.34
   3  -4 -25    1.85    0.31
   3   4  25    1.67    0.31
   0  -5 -25    1.22    0.29
   0   5  25    0.92    0.27
   0  -5  25    0.68    0.29
   1  -5  25    7.13    0.52
  -1   5  25    7.07    0.48
  -1  -5 -25    7.34    0.47
  -1   5  25    7.68    0.48
   1   5  25    7.07    0.49
  -1  -5  25    7.20    0.51
   1  -5 -25    7.15    0.49
  -2   5  25    4.24    0.43
  -2  -5 -25    3.78    0.40
   2  -5  25    4.93    0.47
   2   5  25    4.21    0.44
   2  -5 -25    4.35    0.44
   3  -5  25   11.41    0.61
  -3   5  25   11.28    0.61
  -3  -5 -25   11.54    0.53
   3   5  25   11.48    0.60
   3  -5 -25   11.01    0.57
   0  -6 -25    5.23    0.46
   0   6  25    4.51    0.46
   0  -6  25    4.46    0.51
   1  -6  25    3.20    0.46
  -1   6  25    2.73    0.34
  -1  -6 -25    3.15    0.41
   1   6  25    2.80    0.42
  -1  -6  25    2.41    0.34
   1  -6 -25    1.93    0.32
  -2  -6 -25    5.48    0.44
   2  -6  25    5.71    0.52
  -2   6  25    5.66    0.49
   2   6  25    5.39    0.48
   2  -6 -25    5.64    0.47
   0   0 -26   74.33    1.45
   0   0  26   75.16    1.54
  -1   0 -26    1.66    0.27
  -1   0  26    2.79    0.39
   1   0  26    1.79    0.29
   1   0 -26    1.73    0.28
   2   0  26   22.78    0.76
   2   0 -26   21.81    0.70
  -2   0 -26   20.84    0.68
  -2   0  26   21.78    0.69
   3   0 -26    0.45    0.26
   3   0  26    0.40    0.27
   4   0 -26    7.23    0.48
   4   0  26    7.67    0.53
   0  -1  26    2.76    0.41
   0   1 -26    2.97    0.34
   0   1  26    2.49    0.40
   0  -1 -26    2.48    0.31
  -1  -1 -26    3.19    0.38
   1   1 -26    3.37    0.38
   1  -1  26    3.59    0.42
  -1   1  26    3.38    0.40
   1  -1 -26    3.69    0.40
  -1   1 -26    3.65    0.38
  -1  -1  26    3.06    0.40
   1   1  26    3.35    0.41
  -2  -1 -26   28.50    0.79
   2   1 -26   28.80    0.81
  -2   1  26   29.79    0.82
   2  -1  26   29.06    0.87
   2  -1 -26   28.01    0.80
  -2  -1  26   29.53    0.80
   2   1  26   29.09    0.87
   3  -1  26   12.41    0.61
   3   1 -26   12.03    0.56
  -3  -1 -26   12.83    0.54
  -3   1  26   13.40    0.61
   3  -1 -26   13.70    0.58
   3   1  26   12.71    0.61
   4  -1  26    0.52    0.29
   4   1 -26    0.88    0.27
  -4   1  26    0.86    0.32
   4   1  26    0.90    0.30
   4  -1 -26    0.45    0.26
   0  -2  26   14.07    0.59
   0   2 -26   13.40    0.58
   0  -2 -26   13.36    0.56
   0   2  26   12.95    0.57
  -1  -2 -26   30.68    0.82
  -1   2  26   31.23    0.86
  -1   2  26   31.57    0.81
   1  -2  26   31.44    0.89
   1   2 -26   30.88    0.84
  -1  -2  26   31.46    0.86
   1  -2 -26   31.05    0.84
   1   2  26   31.28    0.89
  -2   2  26   -0.47    0.21
  -2   2  26   -0.14    0.24
   2  -2  26   -0.10    0.24
  -2  -2 -26   -0.49    0.21
   2   2 -26   -0.46    0.23
   2   2  26   -0.34    0.23
   2  -2 -26   -0.23    0.22
  -2  -2  26    0.03    0.22
  -3   2  26    8.68    0.54
   3   2 -26    7.96    0.52
   3  -2  26    7.85    0.53
  -3  -2 -26    8.35    0.48
   3   2  26    8.20    0.53
   3  -2 -26    8.39    0.51
   0  -3  26    8.96    0.53
   0   3  26    9.29    0.48
   0   3  26    9.11    0.52
   0  -3 -26    8.46    0.49
   1  -3  26   11.27    0.57
  -1   3  26   11.31    0.54
  -1   3  26   11.10    0.51
  -1  -3 -26   10.46    0.51
   1   3  26   10.50    0.56
   1  -3 -26   11.25    0.54
  -1  -3  26   11.45    0.55
  -2   3  26    6.31    0.46
  -2   3  26    6.22    0.46
  -2  -3 -26    5.55    0.42
   2  -3  26    6.68    0.47
   2   3  26    5.63    0.47
   2  -3 -26    4.92    0.44
  -3  -3 -26   20.88    0.66
  -3   3  26   21.45    0.76
   3  -3  26   20.54    0.76
   3   3  26   20.53    0.75
   3  -3 -26   20.95    0.73
   0  -4 -26   11.96    0.56
   0  -4  26   12.66    0.61
   0   4  26   12.39    0.58
  -1   4  26    9.51    0.52
  -1  -4 -26    8.71    0.49
   1  -4  26    9.19    0.54
  -1   4  26    9.89    0.52
   1   4  26    9.36    0.54
  -1  -4  26    9.18    0.53
   1  -4 -26    9.76    0.53
  -2   4  26   -0.23    0.26
   2  -4  26   -0.21    0.24
  -2  -4 -26   -0.12    0.21
   2  -4 -26   -0.25    0.23
   2   4  26   -0.25    0.23
  -3  -4 -26    2.10    0.30
   3  -4  26    2.48    0.36
  -3   4  26    3.06    0.47
   3  -4 -26    1.94    0.32
   3   4  26    2.27    0.34
   0  -5  26   26.14    0.86
   0   5  26   26.82    0.85
   0  -5 -26   26.85    0.81
  -1  -5 -26   16.18    0.64
   1  -5  26   16.69    0.70
  -1   5  26   17.21    0.68
  -1   5  26   16.79    0.66
  -1  -5  26   17.03    0.68
   1  -5 -26   16.12    0.65
   1   5  26   16.70    0.68
   2  -5  26    2.11    0.34
  -2  -5 -26    1.70    0.28
  -2   5  26    2.37    0.37
   2  -5 -26    2.04    0.32
   2   5  26    1.85    0.32
   0  -6  26    7.70    0.56
   0   6  26    7.18    0.52
   0  -6 -26    7.08    0.51
   1  -6  26    5.00    0.51
  -1  -6 -26    4.89    0.45
  -1   6  26    5.52    0.46
   1  -6 -26    4.54    0.47
  -1  -6  26    4.87    0.48
   1   6  26    4.84    0.46
   0   0  27    2.95    0.41
   1   0 -27   33.81    0.90
  -1   0 -27   34.89    0.90
   1   0  27   35.21    0.96
  -1   0  27   36.19    0.94
   2   0 -27    0.27    0.24
   2   0  27    0.51    0.27
  -2   0 -27    0.38    0.26
   3   0  27    2.56    0.35
   3   0 -27    2.59    0.33
   0   1  27    0.54    0.25
   0  -1 -27    0.56    0.25
   0  -1  27    0.44    0.26
   0   1 -27    0.17    0.25
  -1   1  27    1.18    0.28
   1   1 -27    1.00    0.28
   1  -1  27    0.87    0.29
  -1  -1 -27    1.00    0.27
  -1  -1  27    1.12    0.27
   1  -1 -27    1.23    0.28
   1   1  27    1.12    0.29
  -1   1 -27    1.18    0.29
   2  -1  27   17.66    0.69
  -2  -1 -27   17.09    0.62
   2   1 -27   16.99    0.65
   2  -1 -27   16.49    0.64
   2   1  27   17.42    0.69
   3  -1  27   12.14    0.62
  -3  -1 -27   12.39    0.55
   3   1 -27   11.61    0.57
   3  -1 -27   12.27    0.58
   3   1  27   12.53    0.62
   0  -2  27   21.05    0.74
   0  -2 -27   21.45    0.70
   0   2 -27   21.90    0.73
   0   2  27   22.00    0.74
  -1  -2 -27    7.85    0.48
   1  -2  27    8.55    0.52
  -1   2  27    8.35    0.52
   1   2 -27    8.22    0.50
   1  -2 -27    7.93    0.50
   1   2  27    7.38    0.50
  -1  -2  27    8.53    0.51
   2   2 -27    2.76    0.34
  -2  -2 -27    2.36    0.31
   2  -2  27    2.89    0.43
   2   2  27    2.77    0.35
   2  -2 -27    2.14    0.31
  -3  -2 -27    6.03    0.46
   3  -2  27    5.41    0.49
  -3   2  27    5.98    0.49
   3   2 -27    5.97    0.49
   3   2  27    5.58    0.51
   3  -2 -27    6.32    0.48
   0  -3  27   11.52    0.59
   0   3  27   11.60    0.58
   0  -3 -27   11.80    0.56
   1  -3  27   15.26    0.65
  -1   3  27   15.79    0.63
  -1   3  27   15.51    0.59
  -1  -3 -27   14.86    0.60
   1  -3 -27   15.07    0.62
   1   3  27   15.90    0.65
  -1  -3  27   15.15    0.63
  -2  -3 -27   15.46    0.61
  -2   3  27   16.04    0.64
   2  -3  27   16.51    0.68
   2   3  27   15.69    0.67
   2  -3 -27   16.20    0.64
  -3   3  27    1.04    0.33
   3  -3  27    0.33    0.28
  -3  -3 -27    0.63    0.25
   3   3  27    0.23    0.27
   3  -3 -27    0.53    0.26
   0  -4 -27    3.60    0.43
   0  -4  27    2.33    0.35
   0   4  27    2.52    0.34
  -1  -4 -27    1.15    0.28
  -1   4  27    0.85    0.26
   1  -4  27    1.21    0.31
  -1   4  27    1.80    0.32
   1   4  27    1.36    0.30
  -1  -4  27    1.30    0.30
   1  -4 -27    1.18    0.29
  -2   4  27    0.04    0.28
  -2  -4 -27    0.02    0.23
   2  -4  27   -0.13    0.25
   2   4  27   -0.09    0.25
   2  -4 -27   -0.02    0.24
   0  -5 -27    7.69    0.51
   0  -5  27    7.96    0.56
   0   5  27    7.54    0.52
   1  -5  27    1.68    0.33
  -1  -5 -27    1.49    0.29
  -1   5  27    2.08    0.35
  -1   5  27    1.50    0.30
  -1  -5  27    1.68    0.31
   1   5  27    1.55    0.32
   1  -5 -27    1.51    0.31
   0   0  28   24.51    0.81
   0   0 -28   24.64    0.77
   1   0 -28   29.07    0.85
  -1   0 -28   30.10    0.85
   1   0  28   30.92    0.92
  -1   0  28   31.37    0.89
  -2   0 -28    6.37    0.47
   2   0  28    5.97    0.50
   2   0 -28    6.11    0.48
   3   0  28    7.23    0.54
   3   0 -28    7.17    0.48
   0  -1 -28   17.82    0.67
   0   1  28   17.88    0.69
   0   1 -28   18.02    0.67
   0  -1  28   18.80    0.72
  -1  -1 -28    8.94    0.51
  -1   1  28    8.68    0.54
   1   1 -28    8.80    0.54
   1  -1  28    8.53    0.55
   1   1  28    9.12    0.55
   1  -1 -28    9.07    0.52
  -1  -1  28    9.17    0.54
  -1   1 -28    9.45    0.53
   2   1 -28   25.39    0.80
  -2  -1 -28   26.03    0.77
   2  -1  28   26.45    0.86
   2  -1 -28   24.55    0.79
   2   1  28   26.28    0.85
  -3  -1 -28    5.63    0.45
   3   1 -28    5.55    0.47
   3  -1  28    5.26    0.50
   3  -1 -28    5.34    0.47
   3   1  28    4.91    0.50
   0  -2 -28    0.02    0.24
   0   2 -28    0.40    0.29
   0  -2  28    0.21    0.26
   0   2  28   -0.02    0.25
  -1  -2 -28   21.79    0.72
   1  -2  28   22.80    0.79
  -1   2  28   23.34    0.76
   1   2 -28   22.07    0.75
   1   2  28   22.97    0.79
  -1  -2  28   22.69    0.76
   1  -2 -28   22.37    0.74
  -2  -2 -28    7.90    0.49
   2   2 -28    8.38    0.53
   2  -2  28    8.48    0.56
   2  -2 -28    8.39    0.51
   2   2  28    8.34    0.55
   0  -3  28   25.17    0.83
   0  -3 -28   25.46    0.79
   0   3  28   25.11    0.83
   1  -3  28    0.49    0.28
  -1  -3 -28    0.59    0.25
  -1   3  28    0.66    0.26
  -1  -3  28    0.71    0.27
   1   3  28    0.62    0.27
   1  -3 -28    0.78    0.27
   2  -3  28    4.97    0.49
  -2  -3 -28    5.09    0.45
   2   3  28    5.46    0.50
   2  -3 -28    5.22    0.47
   0  -4 -28    4.54    0.46
   0  -4  28    5.05    0.51
   0   4  28    4.70    0.49
  -1   4  28    1.02    0.28
  -1   4  28    1.73    0.32
  -1  -4 -28    1.43    0.29
   1  -4  28    1.34    0.32
  -1  -4  28    1.57    0.31
   1   4  28    1.08    0.30
   1  -4 -28    1.23    0.30
   0   0 -29    0.39    0.27
   0   0  29    0.22    0.27
  -1   0 -29    1.83    0.31
   1   0  29    2.83    0.45
  -1   0  29    2.92    0.44
   1   0 -29    1.92    0.32
   2   0 -29    4.27    0.45
   2   0  29    4.07    0.48
  -2   0 -29    4.37    0.45
   0   1  29   21.50    0.77
   0  -1  29   21.07    0.77
   0   1 -29   20.57    0.73
   0  -1 -29   20.69    0.72
   1  -1  29    6.12    0.52
   1   1 -29    5.48    0.49
  -1   1  29    6.54    0.51
  -1  -1 -29    6.36    0.48
  -1  -1  29    6.62    0.51
  -1   1 -29    5.75    0.48
   1  -1 -29    5.94    0.48
   1   1  29    6.36    0.52
   2  -1  29    7.77    0.55
  -2  -1 -29    7.65    0.51
   2   1 -29    7.58    0.51
   2  -1 -29    6.94    0.49
   2   1  29    7.45    0.55
   0  -2  29    0.71    0.30
   0  -2 -29    1.09    0.29
   0   2  29    0.83    0.29
  -1   2  29    7.31    0.52
   1   2 -29    6.83    0.51
   1  -2  29    7.93    0.55
  -1  -2 -29    6.33    0.48
   1   2  29    6.72    0.53
  -1  -2  29    7.07    0.52
   1  -2 -29    6.51    0.49
   2  -2  29    2.44    0.36
   2   2 -29    3.14    0.44
  -2  -2 -29    2.40    0.33
   2   2  29    2.82    0.44
   2  -2 -29    2.40    0.33
   0   3  29    6.43    0.52
   0  -3  29    6.14    0.52
   0  -3 -29    6.04    0.48
  -1   3  29   12.18    0.60
   1  -3  29   12.26    0.64
  -1  -3 -29   11.61    0.57
   1  -3 -29   11.80    0.59
   1   3  29   11.91    0.63
  -1  -3  29   12.16    0.61
   0   0 -30    3.38    0.44
   0   0  30    3.51    0.46
   1   0  30   17.48    0.74
  -1   0 -30   17.40    0.69
  -1   0  30   17.75    0.71
   1   0 -30   16.66    0.68
   0   1  30   17.62    0.72
   0  -1 -30   17.04    0.68
   0  -1  30   17.79    0.73
   0   1 -30   17.90    0.70
  -1  -1 -30   15.19    0.65
   1   1 -30   15.77    0.68
   1  -1  30   16.09    0.72
  -1   1  30   16.35    0.68
   1  -1 -30   16.30    0.66
   1   1  30   16.25    0.72
  -1  -1  30   16.46    0.69
  -1   1 -30   16.05    0.67
   0  -2 -30    1.08    0.29
   0  -2  30    1.45    0.32
   0   2  30    1.68    0.33
   0   0   0    0.00    0.00
;
_shelx_hkl_checksum     43052
_shelx_res_file
;
TITL na006_a.res in P2(1)2(1)2(1)
    na006.res
    created by SHELXL-2019/3 at 12:45:57 on 14-Aug-2024
REM Old TITL na006_s_P212121 in P2(1)2(1)2(1)
REM SHELXT solution in P2(1)2(1)2(1): R1 0.085, Rweak 0.024, Alpha 0.001
REM <I/s>  10.786 for   15 systematic absences,  Orientation as input
REM Flack x =  0.173 ( 0.014 ) from   976 Parsons' quotients
REM Formula found by SHELXT:  C12 N O3 S
CELL 0.71073   5.8868   8.8927  22.8226  90.000  90.000  90.000
ZERR    4.00   0.0002   0.0004   0.0009   0.000   0.000   0.000
LATT -1
SYMM 1/2-X, -Y, 1/2+Z
SYMM -X, 1/2+Y, 1/2-Z
SYMM 1/2+X, 1/2-Y, -Z
SFAC C H N O S
UNIT 48 52 4 12 4
EQIV $1 -1+x,y,z
EQIV $2 1-x,-1/2+y,3/2-z
EQIV $3 -x,-1/2+y,3/2-z
EQIV $4 1-x,1/2+y,3/2-z
HTAB N2  O11
REM HTAB C12 O12
REM HTAB C12 O13_$1
HTAB C21 O13_$2
HTAB C22 O12_$3
HTAB C24 O13_$4
HTAB C25 O12
HTAB C25 O11_$4
ACTA NOHKL
BOND $H
CONF
FMAP 2
HTAB
L.S. 40
LIST 4
PLAN 20
SIZE 0.336 0.392 0.573
TEMP -73.290
TWIN
REM EXTI 0.000000
REM WGHT 0.036600 0.287100
REM WGHT 0.036600 0.287100
REM WGHT 0.036600 0.287100
WGHT    0.036600    0.287100
BASF   0.20659
FVAR       0.44270
S1    5    0.598313    0.682442    0.671945    11.00000    0.02926    0.02035 =
         0.02696    0.00092    0.00644    0.00397
O11   4    0.517860    0.567557    0.713227    11.00000    0.04258    0.02865 =
         0.03010    0.00636    0.00927    0.00428
O12   4    0.503484    0.829906    0.684224    11.00000    0.04881    0.02494 =
         0.03644   -0.00233    0.00658    0.01146
O13   4    0.844168    0.682209    0.666465    11.00000    0.02953    0.03239 =
         0.04166   -0.00542    0.00459    0.00008
N2    3    0.174339    0.629063    0.789538    11.00000    0.03066    0.04178 =
         0.02653   -0.00617    0.00118    0.00425
C11   1    0.486905    0.624969    0.603255    11.00000    0.02739    0.02272 =
         0.02699    0.00366    0.00702    0.00116
C12   1    0.278011    0.678656    0.584768    11.00000    0.02605    0.03378 =
         0.04067    0.00082    0.00680    0.00439
AFIX  43
H12   2    0.200255    0.752191    0.607339    11.00000   -1.20000
AFIX   0
C13   1    0.182102    0.624964    0.533193    11.00000    0.02888    0.04485 =
         0.04332    0.00574    0.00063    0.00189
AFIX  43
H13   2    0.039834    0.663586    0.520560    11.00000   -1.20000
AFIX   0
C14   1    0.290193    0.516162    0.499880    11.00000    0.03880    0.03890 =
         0.02941    0.00727    0.00088   -0.00511
C15   1    0.501802    0.464873    0.518342    11.00000    0.04231    0.03693 =
         0.03156   -0.00283    0.00514    0.00762
AFIX  43
H15   2    0.580051    0.392004    0.495557    11.00000   -1.20000
AFIX   0
C16   1    0.600612    0.518567    0.569617    11.00000    0.03407    0.03374 =
         0.03157   -0.00006    0.00414    0.01037
AFIX  43
H16   2    0.745310    0.482637    0.581603    11.00000   -1.20000
AFIX   0
C17   1    0.180156    0.456006    0.444613    11.00000    0.05539    0.06362 =
         0.03558    0.00038   -0.00772   -0.00511
AFIX 137
H17A  2    0.185227    0.533185    0.413990    11.00000   -1.50000
H17B  2    0.021716    0.429478    0.452787    11.00000   -1.50000
H17C  2    0.262372    0.366456    0.431323    11.00000   -1.50000
AFIX   0
C21   1    0.015919    0.537454    0.810779    11.00000    0.04468    0.02444 =
         0.03448   -0.00355   -0.00687   -0.00130
AFIX  43
H21   2    0.032091    0.431632    0.806892    11.00000   -1.20000
AFIX   0
C22   1   -0.171130    0.596577    0.838354    11.00000    0.03696    0.03339 =
         0.04229    0.00145    0.00442   -0.01340
AFIX  43
H22   2   -0.286699    0.532290    0.853071    11.00000   -1.20000
AFIX   0
C23   1   -0.189260    0.750545    0.844439    11.00000    0.03146    0.03854 =
         0.04221   -0.00687    0.00390    0.00402
AFIX  43
H23   2   -0.317615    0.793002    0.863489    11.00000   -1.20000
AFIX   0
C24   1   -0.020204    0.842626    0.822743    11.00000    0.04804    0.02160 =
         0.03900   -0.00155   -0.00549   -0.00301
AFIX  43
H24   2   -0.029529    0.948643    0.827267    11.00000   -1.20000
AFIX   0
C25   1    0.160926    0.778783    0.794630    11.00000    0.03695    0.03766 =
         0.03055    0.00498    0.00000   -0.01335
AFIX  43
H25   2    0.277146    0.840648    0.778725    11.00000   -1.20000
AFIX   0
H2    2    0.296928    0.594368    0.767329    11.00000    0.05407
HKLF 4
REM  na006_a.res in P2(1)2(1)2(1)
REM wR2 = 0.0715, GooF = S = 1.082, Restrained GooF = 1.082 for all data
REM R1 = 0.0266 for 2903 Fo > 4sig(Fo) and 0.0275 for all 2972 data
REM 160 parameters refined using 0 restraints
END
WGHT      0.0366      0.2871
REM Instructions for potential hydrogen bonds
HTAB C12 O13_$1
HTAB C21 O13_$2
HTAB C22 O12_$3
HTAB C24 O13_$4
HTAB C25 O11_$4
HTAB C25 O12
HTAB N2 S1
HTAB N2 O11
REM Highest difference peak  0.270,  deepest hole -0.258,  1-sigma level  0.037
Q1    1   0.5287  0.6424  0.6367  11.00000  0.05    0.27
Q2    1   0.5624  0.7755  0.6745  11.00000  0.05    0.22
Q3    1  -0.1645  0.6740  0.8399  11.00000  0.05    0.22
Q4    1  -0.1005  0.7864  0.8265  11.00000  0.05    0.21
Q5    1  -0.1053  0.5771  0.8123  11.00000  0.05    0.21
Q6    1   0.2185  0.5428  0.5259  11.00000  0.05    0.18
Q7    1   0.5228  0.5618  0.5929  11.00000  0.05    0.17
Q8    1   0.3948  0.4997  0.5091  11.00000  0.05    0.17
Q9    1   0.4035  0.6569  0.5888  11.00000  0.05    0.17
Q10   1   0.0772  0.3535  0.4547  11.00000  0.05    0.16
Q11   1   0.1763  0.6973  0.7974  11.00000  0.05    0.15
Q12   1   0.2158  0.6145  0.5659  11.00000  0.05    0.15
Q13   1   0.0981  0.8028  0.8226  11.00000  0.05    0.15
Q14   1   0.0400  0.8044  0.7983  11.00000  0.05    0.15
Q15   1   0.2574  0.4980  0.4711  11.00000  0.05    0.14
Q16   1   0.5813  0.5171  0.5345  11.00000  0.05    0.14
Q17   1   0.5277  0.6300  0.7037  11.00000  0.05    0.14
Q18   1   0.5030  0.8301  0.7083  11.00000  0.05    0.14
Q19   1   0.5333  0.8632  0.6840  11.00000  0.05    0.12
Q20   1  -0.0404  0.5663  0.8386  11.00000  0.05    0.12
;
_shelx_res_checksum     95269
data_global
_journal_date_recd_electronic     2024-08-21
_journal_date_accepted     2024-08-22
_journal_name_full     'IUCrData'
_journal_year     2024
_journal_volume     9
_journal_issue      8
_journal_page_first     0
_journal_page_last     0
_journal_paper_category     HO
_journal_paper_doi     10.1107/S2414314624008319
_journal_coeditor_code     HB4482
_publ_contact_author_name     'Dr Richard Betz'
_publ_contact_author_address
;
Department of Chemistry
Nelson Mandela University
Summerstrand Campus (South)
University Way
Summerstrand
PO Box 77000
Port Elizabeth
6031
South Africa
;
_publ_contact_author_email     'Richard.Betz@mandela.ac.za'
_publ_contact_author_fax     '+27-41-504-4236'
_publ_contact_author_phone     '+27-41-504-4863'
_publ_section_title
;
Pyridinium tosylate
;
loop_
    _publ_author_name
    _publ_author_address
    'Hosten, Eric Cyriel'
;
Nelson Mandela University
Summerstrand Campus
Department of Chemistry
University Way
Summerstrand
PO Box 77000
Port Elizabeth
6031
South Africa
;
    'Betz, Richard'
;
Nelson Mandela University
Summerstrand Campus
Department of Chemistry
University Way
Summerstrand
PO Box 77000
Port Elizabeth
6031
South Africa
;
_publ_section_synopsis
;
In the crystal, classical N---H...O hydrogen bonds as well as C---H...O
contacts connect the cationic and anionic entities into sheets lying parallel
to the <i>ab</i> plane.
;
