# Supplementary material for: Pyridinium tosyl­ate
Source: IUCrdata. 2024 Aug 30;9(Pt 8):x240831. doi: 10.1107/S2414314624008319 (PMC11375593; doi:10.1107/S2414314624008319)
Supplement: Supplementary file 2 [file x-09-x240831-Isup2.hkl]

data_I                                                                          
_shelx_title ' na006_a.res in P2(1)2(1)2(1)'                                    
_shelx_refln_list_code          4                                               
_shelx_F_calc_maximum       70.87                                               
_exptl_crystal_F_000       528.00                                               
_reflns_d_resolution_high  0.7490                                               
                                                                                
loop_                                                                           
 _space_group_symop_operation_xyz                                               
 'x, y, z'                                                                      
 '-x+1/2, -y, z+1/2'                                                            
 '-x, y+1/2, -z+1/2'                                                            
 'x+1/2, -y+1/2, -z'                                                            
                                                                                
_cell_length_a     5.8868                                                       
_cell_length_b     8.8927                                                       
_cell_length_c    22.8226                                                       
_cell_angle_alpha  90.000                                                       
_cell_angle_beta   90.000                                                       
_cell_angle_gamma  90.000                                                       
                                                                                
_shelx_F_squared_multiplier     1.000                                           
                                                                                
loop_                                                                           
 _refln_index_h                                                                 
 _refln_index_k                                                                 
 _refln_index_l                                                                 
 _refln_F_squared_calc                                                          
 _refln_F_squared_meas                                                          
 _refln_F_squared_sigma                                                         
 _refln_observed_status                                                         
   2   0   0        564.92        647.41         6.14 o                         
   4   0   0         83.95        101.32         2.04 o                         
   6   0   0        423.50        395.07         5.80 o                         
   1   1   0        532.54        519.42         2.76 o                         
   2   1   0        747.97        626.91         4.24 o                         
   3   1   0       1196.14       1268.08         9.17 o                         
   4   1   0        406.81        445.51         4.11 o                         
   5   1   0         15.52         13.41         0.86 o                         
   6   1   0        145.25        127.59         1.50 o                         
   7   1   0        115.01        100.19         2.70 o                         
   0   2   0         39.22         29.26         0.65 o                         
   1   2   0        621.36        543.55         3.72 o                         
   2   2   0        619.93        645.13         4.42 o                         
   3   2   0        813.97        923.02         7.34 o                         
   4   2   0        571.00        586.81         4.86 o                         
   5   2   0        337.76        350.90         3.16 o                         
   6   2   0         23.38         22.49         0.95 o                         
   7   2   0         40.18         38.06         1.95 o                         
   1   3   0        535.40        539.15         4.32 o                         
   2   3   0         15.62         11.55         0.32 o                         
   3   3   0        573.33        531.81         3.41 o                         
   4   3   0         12.37          9.14         1.08 o                         
   5   3   0         93.73         87.82         1.56 o                         
   6   3   0         38.52         37.80         1.19 o                         
   7   3   0         71.67         70.36         2.40 o                         
   0   4   0        240.21        236.73         3.75 o                         
   1   4   0         57.37         57.16         0.93 o                         
   2   4   0        183.70        189.46         1.49 o                         
   3   4   0         44.33         33.31         1.37 o                         
   4   4   0         19.18         11.82         1.06 o                         
   5   4   0        330.89        327.32         3.82 o                         
   6   4   0         30.92         37.96         2.34 o                         
   7   4   0         28.88         31.32         1.89 o                         
   1   5   0        603.42        604.34         7.09 o                         
   2   5   0        204.72        207.57         1.82 o                         
   3   5   0        967.59        910.00         6.53 o                         
   4   5   0         43.53         42.77         2.53 o                         
   5   5   0         74.19         69.20         1.60 o                         
   6   5   0          3.11          2.88         0.97 o                         
   7   5   0         39.36         41.13         1.55 o                         
   0   6   0       2124.46       2242.08        35.56 o                         
   1   6   0         97.10         84.68         1.46 o                         
   2   6   0        186.17        167.86         1.83 o                         
   3   6   0       1233.52       1234.46         9.79 o                         
   4   6   0         25.10         29.74         1.87 o                         
   5   6   0         59.91         59.19         1.56 o                         
   6   6   0        115.16        118.12         4.17 o                         
   1   7   0        327.33        328.83         3.57 o                         
   2   7   0        221.27        216.07         2.28 o                         
   3   7   0         10.62         16.77         1.07 o                         
   4   7   0        418.07        413.94         5.54 o                         
   5   7   0         10.37          9.24         0.94 o                         
   6   7   0         49.54         46.72         2.29 o                         
   0   8   0        543.34        560.39        10.05 o                         
   1   8   0          7.21          4.92         0.68 o                         
   2   8   0        283.89        266.93         2.76 o                         
   3   8   0        104.77        102.91         1.64 o                         
   4   8   0         59.71         69.34         1.36 o                         
   5   8   0         44.00         46.54         1.62 o                         
   1   9   0         17.54         17.55         1.14 o                         
   2   9   0         29.50         25.49         1.90 o                         
   3   9   0         81.90         88.61         1.57 o                         
   4   9   0         88.56         90.84         1.46 o                         
   5   9   0          2.29          0.64         1.30 o                         
   0  10   0          0.06          0.79         1.22 o                         
   1  10   0         91.51         83.40         1.55 o                         
   2  10   0         56.07         57.31         1.35 o                         
   3  10   0          1.31          1.17         0.59 o                         
   4  10   0        165.48        186.85         2.42 o                         
   1  11   0        135.24        147.46         2.15 o                         
   2  11   0         17.88         20.02         1.09 o                         
   1   0   1        932.58       1008.61         6.40 o                         
   2   0   1       1707.28       1689.58        12.75 o                         
   3   0   1       2602.08       2967.70        25.08 o                         
   4   0   1        112.37        129.52         1.64 o                         
   5   0   1        496.72        508.54         4.78 o                         
   6   0   1         37.20         32.12         1.15 o                         
   7   0   1         45.07         45.15         1.42 o                         
  -7   1   1         46.84         43.85         2.02 o                         
  -6   1   1         29.23         30.93         1.34 o                         
  -5   1   1          0.03         -0.05         0.23 o                         
  -4   1   1        328.06        332.59         3.24 o                         
  -3   1   1       1457.46       1507.24        12.79 o                         
  -2   1   1        364.85        345.40         2.40 o                         
  -1   1   1       2770.15       2752.28        31.62 o                         
   0   1   1       2457.94       2452.47        19.03 o                         
   1   1   1       2791.32       2772.60        16.42 o                         
   2   1   1        364.60        349.46         2.14 o                         
   3   1   1       1469.12       1524.77        11.03 o                         
   4   1   1        323.64        335.43         2.69 o                         
   5   1   1          0.02          0.30         0.35 o                         
   6   1   1         28.59         30.77         1.20 o                         
   7   1   1         46.96         43.68         2.00 o                         
  -7   2   1         40.60         39.59         1.91 o                         
  -6   2   1          3.80          3.44         0.52 o                         
  -5   2   1        204.15        201.17         2.00 o                         
  -4   2   1        354.34        341.79         2.99 o                         
  -3   2   1        782.24        824.95         6.62 o                         
  -2   2   1        371.10        397.55         2.59 o                         
  -1   2   1         44.76         39.57         0.41 o                         
   1   2   1         48.45         42.53         0.46 o                         
   2   2   1        374.09        399.55         2.36 o                         
   3   2   1        791.68        833.42         7.76 o                         
   4   2   1        355.43        338.67         4.78 o                         
   5   2   1        202.87        205.48         2.50 o                         
   6   2   1          3.21          3.13         0.52 o                         
   7   2   1         40.60         41.92         1.98 o                         
  -7   3   1         26.23         28.50         1.84 o                         
  -6   3   1         32.91         29.03         1.12 o                         
  -5   3   1        122.34        117.49         1.84 o                         
  -4   3   1        177.40        181.00         1.88 o                         
  -3   3   1         65.15         64.86         0.95 o                         
  -2   3   1        164.12        142.57         1.11 o                         
  -1   3   1        607.47        651.31         4.88 o                         
   0   3   1         92.21         64.80         0.79 o                         
   1   3   1        599.36        644.34         5.13 o                         
   2   3   1        162.37        138.65         1.00 o                         
   3   3   1         63.39         62.77         1.19 o                         
   4   3   1        177.17        179.79         1.87 o                         
   5   3   1        121.82        113.10         1.79 o                         
   6   3   1         32.92         32.71         1.50 o                         
   7   3   1         26.65         30.33         1.84 o                         
  -7   4   1          6.51          6.46         1.33 o                         
  -6   4   1        319.86        313.47         3.84 o                         
  -5   4   1         18.70         20.82         1.46 o                         
  -4   4   1        955.95        944.64        11.41 o                         
  -3   4   1        389.53        388.90         2.46 o                         
  -2   4   1        748.09        842.04         5.42 o                         
  -1   4   1        147.90        152.41         1.50 o                         
   0   4   1        135.48        189.50         1.82 o                         
   1   4   1        145.78        151.02         1.77 o                         
   2   4   1        746.61        839.01         5.41 o                         
   3   4   1        384.15        381.93         2.43 o                         
   4   4   1        951.37        942.73         9.63 o                         
   5   4   1         18.92         20.79         1.56 o                         
   6   4   1        321.08        317.84         6.14 o                         
   7   4   1          6.64          5.71         1.28 o                         
  -7   5   1         73.32         73.42         1.87 o                         
  -6   5   1         53.24         55.07         1.58 o                         
  -5   5   1         44.92         41.23         1.90 o                         
  -4   5   1        313.62        301.33         2.23 o                         
  -3   5   1        299.60        297.71         2.51 o                         
  -2   5   1        106.83        100.39         1.21 o                         
  -1   5   1         39.08         30.41         0.81 o                         
   0   5   1       1511.94       1534.64        16.94 o                         
   1   5   1         37.71         29.26         1.02 o                         
   2   5   1        108.75        102.15         1.12 o                         
   3   5   1        300.79        301.75         2.50 o                         
   4   5   1        317.20        307.58         2.38 o                         
   5   5   1         44.86         41.04         2.75 o                         
   6   5   1         51.41         51.89         1.51 o                         
   7   5   1         72.22         72.45         1.84 o                         
  -6   6   1         92.85         90.46         2.30 o                         
  -5   6   1         83.12         89.20         1.85 o                         
  -4   6   1        311.72        307.29         4.80 o                         
  -3   6   1        280.58        280.26         2.83 o                         
  -2   6   1        198.65        174.62         1.88 o                         
  -1   6   1        358.80        366.05         3.75 o                         
   0   6   1        200.42        153.70         2.47 o                         
   1   6   1        362.58        368.03         4.73 o                         
   2   6   1        202.62        178.31         3.05 o                         
   3   6   1        281.37        276.02         2.74 o                         
   4   6   1        316.12        311.33         3.65 o                         
   5   6   1         84.39         90.26         1.85 o                         
   6   6   1         92.47         90.07         2.42 o                         
  -6   7   1         58.58         59.46         1.86 o                         
  -5   7   1          8.45          6.68         1.00 o                         
  -4   7   1        206.02        202.77         2.31 o                         
  -3   7   1        470.82        468.64         5.18 o                         
  -2   7   1        142.31        137.21         1.70 o                         
  -1   7   1        181.69        174.44         2.29 o                         
   0   7   1        344.50        324.64         3.56 o                         
   1   7   1        182.53        176.08         2.87 o                         
   2   7   1        141.88        138.66         1.94 o                         
   3   7   1        469.10        461.41         3.73 o                         
   4   7   1        207.68        204.34         2.82 o                         
   5   7   1          8.58          7.80         0.86 o                         
   6   7   1         59.16         61.56         2.88 o                         
  -5   8   1         16.08         15.54         1.26 o                         
  -4   8   1        101.11        101.82         1.63 o                         
  -3   8   1         88.19         88.97         1.53 o                         
  -2   8   1         33.19         28.45         2.05 o                         
  -1   8   1        420.20        378.46         4.10 o                         
   0   8   1          8.71          9.38         0.76 o                         
   1   8   1        419.03        372.57         4.08 o                         
   2   8   1         34.99         27.80         2.06 o                         
   3   8   1         88.79         89.59         1.52 o                         
   4   8   1        101.68        100.23         1.43 o                         
   5   8   1         14.69         12.55         1.04 o                         
  -5   9   1         26.13         25.92         1.71 o                         
  -4   9   1         49.08         51.67         1.32 o                         
  -3   9   1        116.84        114.24         1.76 o                         
  -2   9   1         95.43         88.63         1.80 o                         
  -1   9   1        128.53        113.24         1.97 o                         
   0   9   1         91.10         77.27         1.69 o                         
   1   9   1        126.24        109.41         1.67 o                         
   2   9   1         94.83         87.35         1.50 o                         
   3   9   1        116.44        112.74         1.57 o                         
   4   9   1         47.98         52.52         1.33 o                         
   5   9   1         25.81         29.43         1.52 o                         
  -4  10   1        145.93        160.52         2.08 o                         
  -3  10   1         19.70         21.64         1.24 o                         
  -2  10   1         10.56          9.99         1.73 o                         
  -1  10   1         62.75         52.98         1.32 o                         
   0  10   1         92.31         90.09         1.59 o                         
   1  10   1         62.75         52.28         1.33 o                         
   2  10   1         11.12         10.19         0.87 o                         
   3  10   1         20.31         22.94         0.98 o                         
   4  10   1        145.39        162.94         2.05 o                         
  -2  11   1         48.69         49.95         1.37 o                         
  -1  11   1          7.31         11.55         1.01 o                         
   0  11   1         14.75         14.14         0.99 o                         
   1  11   1          7.77         11.62         0.83 o                         
   2  11   1         49.48         50.95         1.39 o                         
   1   0   2        888.16        891.61         4.14 o                         
   2   0   2       1980.23       2089.91        13.66 o                         
   3   0   2       2175.12       2217.98        15.98 o                         
   4   0   2         89.15        102.13         0.90 o                         
   5   0   2         63.63         46.78         1.12 o                         
   6   0   2         37.97         37.28         1.22 o                         
   7   0   2        119.19        111.26         2.35 o                         
  -7   1   2         13.26         13.37         1.41 o                         
  -6   1   2         57.74         55.73         1.01 o                         
  -5   1   2          4.66          4.27         0.58 o                         
  -4   1   2         94.47         95.03         1.06 o                         
  -3   1   2        162.67        198.54         1.68 o                         
  -2   1   2        996.80       1012.33         6.70 o                         
   0   1   2       1410.37       1421.02         8.32 o                         
   2   1   2       1005.46       1019.07         6.51 o                         
   3   1   2        162.03        200.47         1.34 o                         
   4   1   2         95.30         97.10         0.79 o                         
   5   1   2          5.47          4.62         0.32 o                         
   6   1   2         58.36         53.30         1.22 o                         
   7   1   2         12.71         14.17         1.21 o                         
  -7   2   2         32.01         27.89         1.73 o                         
  -6   2   2         68.09         61.79         1.80 o                         
  -5   2   2        181.85        171.83         1.80 o                         
  -4   2   2        248.21        243.80         2.26 o                         
  -3   2   2        577.98        592.08         4.82 o                         
  -2   2   2        544.55        573.48         3.60 o                         
  -1   2   2        358.06        335.67         2.35 o                         
   1   2   2        349.21        326.74         2.16 o                         
   2   2   2        534.17        558.52         3.09 o                         
   3   2   2        568.99        583.14         4.94 o                         
   4   2   2        245.82        240.82         2.42 o                         
   5   2   2        184.35        176.52         1.67 o                         
   6   2   2         66.61         60.18         1.68 o                         
   7   2   2         32.07         27.72         1.79 o                         
  -7   3   2         80.09         83.07         2.58 o                         
  -6   3   2         52.49         55.84         1.39 o                         
  -5   3   2         33.96         31.92         1.51 o                         
  -4   3   2        154.78        132.53         1.51 o                         
  -3   3   2        698.57        718.67         5.10 o                         
  -2   3   2         24.05         25.91         0.49 o                         
  -1   3   2        668.95        698.66         4.97 o                         
   0   3   2       5022.01       4992.68        34.40 o                         
   1   3   2        678.03        706.72         6.33 o                         
   2   3   2         22.81         24.33         0.46 o                         
   3   3   2        703.97        725.01         4.55 o                         
   4   3   2        153.01        129.69         1.51 o                         
   5   3   2         34.32         27.24         2.11 o                         
   6   3   2         50.45         54.00         1.36 o                         
   7   3   2         78.96         81.48         2.53 o                         
  -7   4   2         13.76         16.89         1.73 o                         
  -6   4   2         60.13         57.98         2.38 o                         
  -5   4   2        258.84        258.46         3.21 o                         
  -4   4   2        404.28        380.53         3.54 o                         
  -3   4   2        442.30        416.21         2.61 o                         
  -2   4   2         23.42         22.07         0.55 o                         
  -1   4   2         13.40         18.18         0.96 o                         
   0   4   2        811.03        860.32         6.00 o                         
   1   4   2         14.47         18.77         0.63 o                         
   2   4   2         21.05         18.42         0.93 o                         
   3   4   2        439.51        409.49         2.58 o                         
   4   4   2        403.03        381.56         3.53 o                         
   5   4   2        257.67        255.90         3.11 o                         
   6   4   2         60.14         61.69         1.54 o                         
   7   4   2         13.74         18.55         3.16 o                         
  -7   5   2         25.95         28.48         1.43 o                         
  -6   5   2         76.78         82.16         1.82 o                         
  -5   5   2         29.16         30.76         2.42 o                         
  -4   5   2        640.50        643.41         4.27 o                         
  -3   5   2        152.30        140.61         1.64 o                         
  -2   5   2        270.54        278.76         2.54 o                         
  -1   5   2        753.79        789.25         7.16 o                         
   0   5   2       1824.68       1789.24        15.68 o                         
   1   5   2        750.52        785.39         9.04 o                         
   2   5   2        274.77        282.71         3.03 o                         
   3   5   2        156.93        142.50         1.63 o                         
   4   5   2        641.49        648.15         4.26 o                         
   5   5   2         27.91         27.97         2.61 o                         
   6   5   2         77.79         84.16         2.72 o                         
   7   5   2         25.93         28.62         1.37 o                         
  -6   6   2         26.34         23.95         1.31 o                         
  -5   6   2         57.30         57.41         1.58 o                         
  -4   6   2        140.64        139.28         4.03 o                         
  -3   6   2        353.47        357.70         4.26 o                         
  -2   6   2        358.56        343.15         3.10 o                         
  -1   6   2        621.76        624.73         7.37 o                         
   0   6   2          7.58          1.41         0.44 o                         
   1   6   2        620.14        619.98         7.45 o                         
   2   6   2        355.64        338.47         3.52 o                         
   3   6   2        356.93        358.20         2.92 o                         
   4   6   2        139.63        138.38         3.32 o                         
   5   6   2         55.95         55.83         1.54 o                         
   6   6   2         26.69         26.68         1.31 o                         
  -6   7   2          2.86          2.37         0.85 o                         
  -5   7   2        179.62        179.28         3.57 o                         
  -4   7   2         17.62         23.91         1.68 o                         
  -3   7   2        220.37        208.50         2.33 o                         
  -2   7   2        140.03        142.50         1.73 o                         
  -1   7   2        407.31        408.79         4.24 o                         
   0   7   2          0.35          3.57         0.60 o                         
   1   7   2        404.75        406.20         4.25 o                         
   2   7   2        141.60        140.07         1.96 o                         
   3   7   2        222.30        203.74         2.03 o                         
   4   7   2         18.48         22.50         0.84 o                         
   5   7   2        179.37        179.10         2.76 o                         
   6   7   2          2.87          2.32         0.81 o                         
  -5   8   2         15.19         14.18         1.12 o                         
  -4   8   2         33.03         38.22         1.12 o                         
  -3   8   2        233.83        227.13         2.55 o                         
  -2   8   2        198.46        185.47         2.17 o                         
  -1   8   2        214.35        204.35         2.67 o                         
   0   8   2        597.37        630.04         6.23 o                         
   1   8   2        216.75        203.89         2.69 o                         
   2   8   2        200.55        189.33         2.16 o                         
   3   8   2        230.84        223.27         2.25 o                         
   4   8   2         33.88         40.32         1.02 o                         
   5   8   2         15.42         14.93         1.11 o                         
  -5   9   2         68.82         76.67         2.06 o                         
  -4   9   2         63.78         61.98         1.37 o                         
  -3   9   2         54.74         60.72         1.44 o                         
  -2   9   2         39.51         34.96         1.77 o                         
  -1   9   2         13.76         11.31         0.87 o                         
   0   9   2         95.43         96.44         1.88 o                         
   1   9   2         14.37         11.76         0.71 o                         
   2   9   2         38.00         31.85         1.08 o                         
   3   9   2         54.94         61.49         1.20 o                         
   4   9   2         64.26         60.80         1.24 o                         
   5   9   2         68.54         79.44         2.05 o                         
  -4  10   2        134.59        142.76         2.16 o                         
  -3  10   2         32.84         32.86         1.72 o                         
  -2  10   2         47.86         53.14         1.53 o                         
  -1  10   2         79.85         76.45         1.76 o                         
   0  10   2          1.81          0.46         0.59 o                         
   1  10   2         79.65         77.09         1.50 o                         
   2  10   2         46.49         51.34         1.32 o                         
   3  10   2         32.17         33.59         1.07 o                         
   4  10   2        134.06        139.60         1.92 o                         
  -2  11   2          1.42          2.54         0.94 o                         
  -1  11   2         45.82         47.46         1.21 o                         
   0  11   2        121.30        119.51         1.94 o                         
   1  11   2         46.07         47.54         1.37 o                         
   2  11   2          1.28          1.39         0.69 o                         
   1   0   3       1434.01       1347.26         8.85 o                         
   2   0   3        124.29        101.09         0.61 o                         
   3   0   3        289.74        275.82         1.93 o                         
   4   0   3        600.28        632.72         4.71 o                         
   5   0   3         35.79         30.68         0.83 o                         
   6   0   3          0.97          0.23         0.67 o                         
   7   0   3          0.02          1.52         1.12 o                         
  -7   1   3          3.10          2.92         0.95 o                         
  -6   1   3        241.85        245.90         2.76 o                         
  -5   1   3        110.36        105.53         1.37 o                         
  -4   1   3        191.96        172.80         1.40 o                         
  -3   1   3        118.92        119.91         1.08 o                         
  -2   1   3       2564.39       2586.88        14.28 o                         
  -1   1   3        423.11        398.80         1.87 o                         
   0   1   3        649.86        729.01         3.80 o                         
   1   1   3        422.29        403.17         1.87 o                         
   2   1   3       2564.82       2603.35        13.33 o                         
   3   1   3        117.88        121.69         1.05 o                         
   4   1   3        194.86        173.07         1.34 o                         
   5   1   3        113.17        108.42         0.98 o                         
   6   1   3        238.69        243.05         2.63 o                         
   7   1   3          2.99          3.36         0.98 o                         
  -7   2   3          9.48          9.54         1.30 o                         
  -6   2   3         12.81         10.67         0.83 o                         
  -5   2   3         25.74         26.17         0.68 o                         
  -4   2   3        398.04        411.51         3.21 o                         
  -3   2   3        720.72        651.58         4.76 o                         
  -2   2   3        194.21        186.12         1.14 o                         
  -1   2   3       2302.67       2267.01        15.99 o                         
   0   2   3       1031.67       1090.24         6.96 o                         
   1   2   3       2309.79       2287.66        13.39 o                         
   2   2   3        190.43        181.94         1.27 o                         
   3   2   3        720.61        651.56         4.71 o                         
   4   2   3        399.63        411.64         3.20 o                         
   5   2   3         25.57         26.19         0.79 o                         
   6   2   3         12.61         11.27         0.81 o                         
   7   2   3          9.40         10.06         1.35 o                         
  -7   3   3        162.76        169.00         3.63 o                         
  -6   3   3         10.30         10.94         1.28 o                         
  -5   3   3        328.55        325.89         3.71 o                         
  -4   3   3        186.48        172.00         1.83 o                         
  -3   3   3        584.32        619.32         4.45 o                         
  -2   3   3        294.83        309.25         2.15 o                         
  -1   3   3         40.12         54.45         0.59 o                         
   0   3   3        143.43        136.79         1.19 o                         
   1   3   3         45.01         60.84         1.02 o                         
   2   3   3        296.75        308.74         1.84 o                         
   3   3   3        583.49        620.02         4.43 o                         
   4   3   3        186.45        167.13         1.92 o                         
   5   3   3        327.86        317.26         3.00 o                         
   6   3   3         10.06         11.25         0.98 o                         
   7   3   3        162.01        164.62         3.54 o                         
  -7   4   3         54.20         57.15         2.29 o                         
  -6   4   3         24.20         23.05         1.62 o                         
  -5   4   3         82.23         78.77         1.63 o                         
  -4   4   3        562.61        569.28         4.98 o                         
  -3   4   3        786.81        783.78         4.72 o                         
  -2   4   3        141.35        161.19         1.47 o                         
  -1   4   3       1419.47       1432.29        10.85 o                         
   0   4   3        680.28        771.85         5.43 o                         
   1   4   3       1415.89       1434.07        10.99 o                         
   2   4   3        140.16        159.10         2.16 o                         
   3   4   3        791.96        792.18         4.66 o                         
   4   4   3        562.33        568.15         4.30 o                         
   5   4   3         82.33         77.56         1.31 o                         
   6   4   3         24.05         22.57         1.15 o                         
   7   4   3         53.64         57.14         2.29 o                         
  -7   5   3         50.60         47.78         1.63 o                         
  -6   5   3         27.65         26.65         1.26 o                         
  -5   5   3        695.44        663.02         8.56 o                         
  -4   5   3        142.27        144.67         2.71 o                         
  -3   5   3         57.87         54.40         0.99 o                         
  -2   5   3         36.70         31.86         0.72 o                         
  -1   5   3        186.65        242.55         2.61 o                         
   0   5   3        666.03        722.18         6.63 o                         
   1   5   3        190.19        244.80         2.63 o                         
   2   5   3         37.70         33.08         1.01 o                         
   3   5   3         57.19         52.46         0.98 o                         
   4   5   3        140.52        140.53         1.35 o                         
   5   5   3        694.29        660.88         9.43 o                         
   6   5   3         28.22         29.01         1.79 o                         
   7   5   3         50.61         48.21         1.59 o                         
  -6   6   3         17.11         13.67         1.21 o                         
  -5   6   3         25.62         27.68         1.27 o                         
  -4   6   3        372.68        374.29         4.54 o                         
  -3   6   3        153.92        151.35         2.30 o                         
  -2   6   3        377.77        379.80         3.41 o                         
  -1   6   3        101.61        105.11         1.66 o                         
   0   6   3          3.80          0.72         0.43 o                         
   1   6   3        104.34        108.52         1.60 o                         
   2   6   3        389.11        389.47         3.45 o                         
   3   6   3        153.65        147.39         1.39 o                         
   4   6   3        377.39        379.77         3.54 o                         
   5   6   3         25.32         26.93         1.23 o                         
   6   6   3         16.57         15.73         1.15 o                         
  -6   7   3          1.37         -0.21         0.77 o                         
  -5   7   3          0.66          1.56         0.76 o                         
  -4   7   3        286.51        290.46         2.96 o                         
  -3   7   3        110.91        111.25         2.68 o                         
  -2   7   3          4.08          3.16         0.74 o                         
  -1   7   3        230.22        210.58         2.61 o                         
   0   7   3       2173.78       2096.17        18.35 o                         
   1   7   3        230.55        209.00         2.61 o                         
   2   7   3          3.54          1.51         0.52 o                         
   3   7   3        110.65        108.02         2.37 o                         
   4   7   3        288.24        288.38         2.59 o                         
   5   7   3          0.73          2.01         0.90 o                         
   6   7   3          1.65          0.26         0.76 o                         
  -5   8   3          0.21         -0.01         0.80 o                         
  -4   8   3        175.07        167.28         2.13 o                         
  -3   8   3         79.83         82.31         1.47 o                         
  -2   8   3        188.76        190.75         2.21 o                         
  -1   8   3        266.87        257.32         3.11 o                         
   0   8   3         14.31         10.49         0.79 o                         
   1   8   3        267.16        253.38         3.11 o                         
   2   8   3        188.63        189.00         2.17 o                         
   3   8   3         81.29         83.07         1.29 o                         
   4   8   3        175.09        168.50         2.72 o                         
   5   8   3          0.19         -0.75         0.75 o                         
  -5   9   3        107.01        118.86         2.47 o                         
  -4   9   3         36.23         36.24         1.18 o                         
  -3   9   3         16.00         17.99         0.99 o                         
  -2   9   3         28.85         25.70         1.30 o                         
  -1   9   3         28.00         20.85         1.36 o                         
   0   9   3        827.24        782.03         7.65 o                         
   1   9   3         26.44         19.13         1.14 o                         
   2   9   3         29.60         24.82         1.18 o                         
   3   9   3         15.94         19.75         0.90 o                         
   4   9   3         36.76         37.23         1.07 o                         
   5   9   3        107.16        117.51         2.50 o                         
  -4  10   3          6.83          9.70         0.85 o                         
  -3  10   3        185.33        193.85         2.50 o                         
  -2  10   3         44.22         47.32         1.46 o                         
  -1  10   3         54.17         49.18         1.28 o                         
   0  10   3         28.65         25.71         1.25 o                         
   1  10   3         54.12         49.55         1.30 o                         
   2  10   3         43.06         45.33         1.46 o                         
   3  10   3        185.44        195.63         2.22 o                         
   4  10   3          7.10         10.05         0.88 o                         
  -2  11   3          1.65          0.95         0.76 o                         
  -1  11   3         36.35         35.92         1.25 o                         
   0  11   3         12.80         19.05         1.12 o                         
   1  11   3         37.22         37.30         1.28 o                         
   2  11   3          1.57          1.72         0.62 o                         
   0   0   4         44.84         51.18         0.51 o                         
   1   0   4       2721.46       2670.61        11.79 o                         
   2   0   4         10.28          9.19         0.24 o                         
   3   0   4        687.77        626.92         3.48 o                         
   4   0   4        156.94        155.18         1.16 o                         
   5   0   4          5.90          4.82         0.32 o                         
   6   0   4         44.25         41.76         1.04 o                         
   7   0   4          9.80         11.55         1.94 o                         
  -7   1   4          0.19         -0.54         0.84 o                         
  -6   1   4        102.76        101.75         1.47 o                         
  -5   1   4         66.73         59.11         0.77 o                         
  -4   1   4        516.37        528.25         3.51 o                         
  -3   1   4         34.59         39.92         0.47 o                         
  -2   1   4        437.80        488.54         2.85 o                         
   0   1   4        634.67        648.10         3.34 o                         
   2   1   4        434.97        483.25         2.70 o                         
   3   1   4         33.48         40.16         0.45 o                         
   4   1   4        513.65        523.10         3.53 o                         
   5   1   4         62.15         53.88         0.69 o                         
   6   1   4        103.69        104.44         2.64 o                         
   7   1   4          0.26         -0.18         0.90 o                         
  -7   2   4         74.24         69.71         2.40 o                         
  -6   2   4         22.96         23.30         0.99 o                         
  -5   2   4        100.39         91.13         1.11 o                         
  -4   2   4        402.30        401.83         3.15 o                         
  -3   2   4        348.41        342.99         2.71 o                         
  -2   2   4         12.10          5.55         0.27 o                         
  -1   2   4       4496.91       4460.29        30.69 o                         
   0   2   4       4903.95       4950.73        30.51 o                         
   1   2   4       4491.59       4451.31        21.40 o                         
   2   2   4         11.00          5.20         0.25 o                         
   3   2   4        351.78        351.31         2.69 o                         
   4   2   4        396.61        397.89         3.13 o                         
   5   2   4         98.35         86.60         1.11 o                         
   6   2   4         23.84         25.28         0.90 o                         
   7   2   4         74.08         69.47         2.34 o                         
  -7   3   4          7.29          9.38         1.41 o                         
  -6   3   4        162.05        160.25         2.41 o                         
  -5   3   4        268.78        285.90         3.78 o                         
  -4   3   4        943.80        923.80         7.53 o                         
  -3   3   4        297.10        304.47         2.37 o                         
  -2   3   4        409.79        450.88         2.78 o                         
  -1   3   4        423.46        452.70         2.96 o                         
   0   3   4       1176.35       1076.20         7.39 o                         
   1   3   4        418.25        446.46         3.24 o                         
   2   3   4        408.92        450.33         2.55 o                         
   3   3   4        296.85        302.70         2.12 o                         
   4   3   4        942.06        915.75         6.53 o                         
   5   3   4        267.04        272.65         2.71 o                         
   6   3   4        161.46        161.43         3.40 o                         
   7   3   4          7.63          9.21         1.35 o                         
  -7   4   4         27.22         28.35         1.91 o                         
  -6   4   4         38.51         36.54         1.67 o                         
  -5   4   4          7.73          8.40         0.95 o                         
  -4   4   4        185.25        172.93         2.67 o                         
  -3   4   4         14.81         10.56         1.23 o                         
  -2   4   4        789.75        787.82         5.66 o                         
  -1   4   4        874.18        933.49         6.51 o                         
   0   4   4         66.38         82.56         1.22 o                         
   1   4   4        881.66        939.62         7.25 o                         
   2   4   4        800.61        795.79         5.60 o                         
   3   4   4         14.63         10.19         0.52 o                         
   4   4   4        189.33        178.26         1.74 o                         
   5   4   4          7.90          8.37         1.08 o                         
   6   4   4         37.99         38.00         1.29 o                         
   7   4   4         27.03         29.05         2.22 o                         
  -7   5   4         26.50         27.81         1.42 o                         
  -6   5   4          9.88          6.61         0.84 o                         
  -5   5   4        234.21        227.42         3.07 o                         
  -4   5   4        748.66        750.95         6.15 o                         
  -3   5   4        116.39        111.27         1.23 o                         
  -2   5   4        185.53        193.79         2.22 o                         
  -1   5   4         31.91         31.84         0.70 o                         
   0   5   4       1007.11       1040.43         9.29 o                         
   1   5   4         32.12         31.11         0.84 o                         
   2   5   4        183.54        189.88         1.90 o                         
   3   5   4        115.13        110.05         0.98 o                         
   4   5   4        749.12        743.94         5.38 o                         
   5   5   4        233.08        226.38         2.49 o                         
   6   5   4          9.00          6.66         0.79 o                         
   7   5   4         26.47         30.03         2.11 o                         
  -6   6   4         18.54         13.18         1.06 o                         
  -5   6   4         85.06         86.53         1.85 o                         
  -4   6   4          8.18          8.41         1.61 o                         
  -3   6   4         74.66         73.01         1.60 o                         
  -2   6   4        312.27        308.81         2.89 o                         
  -1   6   4        608.20        602.78         7.61 o                         
   0   6   4        139.54        130.76         1.81 o                         
   1   6   4        613.82        613.22         5.81 o                         
   2   6   4        315.83        312.79         2.90 o                         
   3   6   4         71.64         66.41         1.87 o                         
   4   6   4          7.80          8.23         0.57 o                         
   5   6   4         85.86         86.99         1.80 o                         
   6   6   4         18.97         17.31         1.37 o                         
  -6   7   4          9.66         10.14         0.99 o                         
  -5   7   4         75.33         74.89         1.83 o                         
  -4   7   4          9.84         10.05         1.10 o                         
  -3   7   4        690.10        652.09         5.64 o                         
  -2   7   4        169.18        164.89         1.91 o                         
  -1   7   4        852.86        848.94         9.85 o                         
   0   7   4        614.32        590.20         5.80 o                         
   1   7   4        847.96        852.76         7.97 o                         
   2   7   4        169.27        161.73         1.92 o                         
   3   7   4        688.72        652.17         4.49 o                         
   4   7   4          9.23          9.10         1.13 o                         
   5   7   4         74.62         74.45         1.79 o                         
   6   7   4          9.47         10.11         0.97 o                         
  -5   8   4          4.76          6.83         0.92 o                         
  -4   8   4         98.58        101.25         1.64 o                         
  -3   8   4        251.32        250.16         2.74 o                         
  -2   8   4        182.28        173.60         2.08 o                         
  -1   8   4        315.68        312.52         3.09 o                         
   0   8   4         63.67         57.33         1.45 o                         
   1   8   4        318.33        311.37         3.60 o                         
   2   8   4        182.89        170.64         2.41 o                         
   3   8   4        252.25        248.28         2.41 o                         
   4   8   4         99.06        103.47         1.45 o                         
   5   8   4          4.85          6.38         0.93 o                         
  -5   9   4        195.25        212.38         4.03 o                         
  -4   9   4         62.37         67.03         1.44 o                         
  -3   9   4         44.01         43.42         1.23 o                         
  -2   9   4         21.03         23.43         1.17 o                         
  -1   9   4         55.69         49.02         1.33 o                         
   0   9   4        260.36        261.09         3.29 o                         
   1   9   4         57.00         50.80         1.44 o                         
   2   9   4         20.79         24.00         1.40 o                         
   3   9   4         44.96         45.60         1.09 o                         
   4   9   4         62.61         68.98         1.30 o                         
   5   9   4        194.83        211.42         3.30 o                         
  -4  10   4         38.63         42.44         1.36 o                         
  -3  10   4         36.51         37.08         1.26 o                         
  -2  10   4        193.76        206.07         2.88 o                         
  -1  10   4         41.67         42.39         1.22 o                         
   0  10   4         18.96         16.88         1.16 o                         
   1  10   4         40.17         41.06         1.47 o                         
   2  10   4        193.15        202.37         2.49 o                         
   3  10   4         35.64         36.99         1.11 o                         
   4  10   4         38.58         42.74         1.34 o                         
  -2  11   4         31.54         32.24         1.41 o                         
  -1  11   4         66.74         69.01         1.52 o                         
   0  11   4        130.37        133.21         2.40 o                         
   1  11   4         65.87         67.87         1.54 o                         
   2  11   4         31.64         31.82         1.21 o                         
   1   0   5        813.09        926.75         4.42 o                         
   2   0   5          0.46          2.92         0.24 o                         
   3   0   5         92.26        112.31         0.88 o                         
   4   0   5        645.82        654.85         4.03 o                         
   5   0   5        513.28        490.32         3.33 o                         
   6   0   5          3.45          3.42         0.45 o                         
   7   0   5         25.10         26.64         1.77 o                         
  -7   1   5          1.19         -0.19         0.88 o                         
  -6   1   5         91.38         95.54         1.45 o                         
  -5   1   5         99.01         86.91         0.95 o                         
  -4   1   5        231.93        227.95         1.72 o                         
  -3   1   5        164.28        159.42         1.24 o                         
  -2   1   5        800.66        816.56         4.00 o                         
   0   1   5         72.34         69.37         0.45 o                         
   2   1   5        810.16        827.52         5.35 o                         
   3   1   5        162.79        161.47         1.29 o                         
   4   1   5        232.63        226.94         1.72 o                         
   5   1   5        100.34         87.44         0.92 o                         
   6   1   5         92.14         98.56         2.01 o                         
   7   1   5          0.92         -0.32         0.87 o                         
  -7   2   5          0.68          1.48         1.15 o                         
  -6   2   5         52.20         47.47         1.63 o                         
  -5   2   5        143.44        151.90         2.15 o                         
  -4   2   5        503.52        512.91         3.94 o                         
  -3   2   5        368.79        382.22         2.58 o                         
  -2   2   5        238.84        237.79         1.37 o                         
  -1   2   5       2830.18       2794.42        15.41 o                         
   0   2   5         25.46         34.53         0.39 o                         
   1   2   5       2826.97       2786.54        13.60 o                         
   2   2   5        235.47        236.21         1.42 o                         
   3   2   5        362.60        378.12         2.68 o                         
   4   2   5        501.79        516.60         3.91 o                         
   5   2   5        141.86        144.69         1.54 o                         
   6   2   5         53.76         49.43         1.12 o                         
   7   2   5          0.79          2.11         1.15 o                         
  -7   3   5         62.02         60.45         2.27 o                         
  -6   3   5         29.12         24.95         1.10 o                         
  -5   3   5       1122.48       1079.16        10.40 o                         
  -4   3   5        774.88        814.14         6.75 o                         
  -3   3   5        713.10        757.64         4.84 o                         
  -2   3   5        256.60        277.76         1.98 o                         
  -1   3   5       1750.31       1968.00        13.89 o                         
   0   3   5        134.98        126.16         1.02 o                         
   1   3   5       1754.98       1963.72        12.74 o                         
   2   3   5        265.64        288.63         1.70 o                         
   3   3   5        716.03        740.59        12.04 o                         
   4   3   5        777.57        812.03         5.86 o                         
   5   3   5       1121.08       1077.34         9.46 o                         
   6   3   5         28.57         26.06         1.09 o                         
   7   3   5         61.81         65.67         2.31 o                         
  -7   4   5         63.25         66.00         2.44 o                         
  -6   4   5        105.74        100.16         1.94 o                         
  -5   4   5         10.46         12.98         1.01 o                         
  -4   4   5        606.88        591.31         5.16 o                         
  -3   4   5         97.12         98.22         0.96 o                         
  -2   4   5        276.79        294.20         2.37 o                         
  -1   4   5       1041.22       1094.59         7.63 o                         
   0   4   5        954.68        898.48         8.58 o                         
   1   4   5       1045.63       1097.84         8.43 o                         
   2   4   5        280.69        293.61         1.92 o                         
   3   4   5         94.00         93.77         0.96 o                         
   4   4   5        606.99        589.89         3.92 o                         
   5   4   5         10.28         12.85         0.98 o                         
   6   4   5        103.73         99.26         1.87 o                         
   7   4   5         63.38         64.21         2.83 o                         
  -7   5   5         16.55         15.25         1.40 o                         
  -6   5   5          2.14          0.53         0.73 o                         
  -5   5   5         75.72         67.74         1.66 o                         
  -4   5   5        128.56        132.57         2.38 o                         
  -3   5   5        242.00        246.48         2.14 o                         
  -2   5   5        377.70        393.63         3.91 o                         
  -1   5   5        105.33        123.47         1.39 o                         
   0   5   5         99.38         90.78         2.34 o                         
   1   5   5        101.21        117.64         1.61 o                         
   2   5   5        374.92        389.91         3.39 o                         
   3   5   5        245.90        247.32         1.90 o                         
   4   5   5        131.52        133.11         1.41 o                         
   5   5   5         76.60         72.63         1.61 o                         
   6   5   5          1.90          1.45         0.68 o                         
   7   5   5         16.68         16.46         1.40 o                         
  -6   6   5          3.80          2.30         0.80 o                         
  -5   6   5         22.89         20.72         1.19 o                         
  -4   6   5         84.63         82.18         1.31 o                         
  -3   6   5         52.84         47.08         1.57 o                         
  -2   6   5         45.33         41.84         1.10 o                         
  -1   6   5        245.76        236.77         2.34 o                         
   0   6   5        264.27        269.98         3.00 o                         
   1   6   5        248.81        241.98         2.74 o                         
   2   6   5         44.27         39.81         1.43 o                         
   3   6   5         52.73         46.84         1.79 o                         
   4   6   5         84.04         80.25         1.15 o                         
   5   6   5         24.11         22.08         1.17 o                         
   6   6   5          4.10          4.13         0.78 o                         
  -6   7   5          0.97          0.46         0.80 o                         
  -5   7   5          7.61          6.56         0.87 o                         
  -4   7   5         96.47         94.74         1.50 o                         
  -3   7   5        488.93        475.96         4.68 o                         
  -2   7   5         35.29         33.58         0.95 o                         
  -1   7   5        326.89        322.51         3.09 o                         
   0   7   5        508.32        465.46         4.77 o                         
   1   7   5        332.07        326.29         3.59 o                         
   2   7   5         36.16         35.23         1.04 o                         
   3   7   5        498.62        489.21         3.50 o                         
   4   7   5         97.15         94.26         1.32 o                         
   5   7   5          7.77          7.23         0.85 o                         
   6   7   5          1.13          1.57         0.81 o                         
  -5   8   5        137.35        138.77         2.52 o                         
  -4   8   5          2.25          3.77         0.61 o                         
  -3   8   5          6.96          7.69         0.65 o                         
  -2   8   5        185.25        184.50         2.17 o                         
  -1   8   5         86.99         80.24         1.39 o                         
   0   8   5         27.25         21.65         1.15 o                         
   1   8   5         88.75         82.61         1.68 o                         
   2   8   5        185.92        184.74         2.18 o                         
   3   8   5          6.61          7.26         0.66 o                         
   4   8   5          2.40          4.39         0.64 o                         
   5   8   5        138.19        140.01         2.50 o                         
  -4   9   5          9.66         12.45         1.03 o                         
  -3   9   5        117.50        114.07         1.79 o                         
  -2   9   5        362.38        357.02         4.16 o                         
  -1   9   5        100.62        105.53         1.65 o                         
   0   9   5        524.08        481.04         5.14 o                         
   1   9   5         99.97        103.43         1.92 o                         
   2   9   5        366.03        353.65         5.44 o                         
   3   9   5        116.31        112.22         1.57 o                         
   4   9   5         10.32         13.34         0.91 o                         
  -4  10   5        192.10        201.23         2.62 o                         
  -3  10   5         28.94         30.80         1.18 o                         
  -2  10   5         15.28         19.22         1.21 o                         
  -1  10   5        170.33        164.15         2.19 o                         
   0  10   5        108.53        120.59         2.16 o                         
   1  10   5        171.04        165.93         2.58 o                         
   2  10   5         14.44         17.37         1.01 o                         
   3  10   5         28.12         30.52         1.12 o                         
   4  10   5        191.21        202.59         2.31 o                         
  -2  11   5        103.26         99.33         2.04 o                         
  -1  11   5          8.39         10.53         0.86 o                         
   0  11   5         48.59         56.74         1.70 o                         
   1  11   5          8.18         10.56         1.67 o                         
   2  11   5        100.07         95.35         1.75 o                         
   1   0   6       4158.71       3980.46        21.16 o                         
   2   0   6        880.65        822.83         4.21 o                         
   3   0   6        172.26        198.19         1.63 o                         
   4   0   6        178.56        181.17         1.35 o                         
   5   0   6         11.91         18.80         0.57 o                         
   6   0   6         31.24         27.56         0.93 o                         
   7   0   6         17.93         17.63         1.68 o                         
  -7   1   6         12.09          9.80         1.31 o                         
  -6   1   6         31.17         28.15         0.89 o                         
  -5   1   6         52.19         50.13         0.83 o                         
  -4   1   6        459.80        485.18         3.31 o                         
  -3   1   6         19.43         20.75         0.48 o                         
  -2   1   6        219.33        214.77         1.08 o                         
  -1   1   6       1253.56       1243.23         5.44 o                         
   0   1   6         42.65         50.12         0.41 o                         
   1   1   6       1257.63       1239.19         6.88 o                         
   2   1   6        209.74        205.67         1.28 o                         
   3   1   6         19.99         20.11         0.32 o                         
   4   1   6        459.23        485.85         3.32 o                         
   5   1   6         51.41         48.01         0.84 o                         
   6   1   6         30.57         28.29         1.00 o                         
   7   1   6         11.57          9.89         1.35 o                         
  -7   2   6         47.33         48.52         2.15 o                         
  -6   2   6         28.42         28.89         1.08 o                         
  -5   2   6        712.97        700.11         6.41 o                         
  -4   2   6        668.21        655.79         4.92 o                         
  -3   2   6         31.62         33.20         0.45 o                         
  -2   2   6        202.83        224.30         1.24 o                         
  -1   2   6        392.73        462.84         2.60 o                         
   0   2   6       2183.29       2189.78        13.36 o                         
   1   2   6        387.69        461.39         2.76 o                         
   2   2   6        203.70        226.58         1.37 o                         
   3   2   6         30.99         32.95         0.61 o                         
   4   2   6        668.68        653.98         4.87 o                         
   5   2   6        710.06        704.05         6.04 o                         
   6   2   6         28.04         29.81         1.00 o                         
   7   2   6         47.65         49.76         2.06 o                         
  -7   3   6         88.42         89.74         2.72 o                         
  -6   3   6         32.43         27.75         1.18 o                         
  -5   3   6          0.11          0.26         0.87 o                         
  -4   3   6        151.35        146.47         1.71 o                         
  -3   3   6        649.79        656.72         4.25 o                         
  -2   3   6        304.36        330.12         2.49 o                         
  -1   3   6       3453.33       3589.98        20.97 o                         
   0   3   6         46.79         59.44         0.63 o                         
   1   3   6       3450.48       3555.52        19.58 o                         
   2   3   6        308.38        335.55         3.80 o                         
   3   3   6        639.91        643.81         3.87 o                         
   4   3   6        151.75        145.67         1.49 o                         
   5   3   6          0.09          0.59         0.91 o                         
   6   3   6         32.57         29.84         1.15 o                         
   7   3   6         88.06         89.54         2.65 o                         
  -7   4   6          1.36          1.57         0.79 o                         
  -6   4   6         36.48         33.59         1.28 o                         
  -5   4   6        342.54        342.06         5.03 o                         
  -4   4   6        150.98        153.70         1.99 o                         
  -3   4   6         10.02         12.23         0.45 o                         
  -2   4   6         50.93         49.03         0.68 o                         
  -1   4   6       1006.66       1005.80         8.90 o                         
   0   4   6          1.00          0.32         0.36 o                         
   1   4   6        998.93       1001.47         8.91 o                         
   2   4   6         52.01         49.12         0.58 o                         
   3   4   6          9.92         11.34         0.55 o                         
   4   4   6        150.30        150.10         1.17 o                         
   5   4   6        341.19        342.41         3.27 o                         
   6   4   6         36.54         34.31         1.26 o                         
   7   4   6          1.51          2.44         0.95 o                         
  -6   5   6          2.59          0.98         0.74 o                         
  -5   5   6          5.99          4.54         1.33 o                         
  -4   5   6         87.75         94.56         1.43 o                         
  -3   5   6        299.75        286.92         2.43 o                         
  -2   5   6        279.98        289.67         3.26 o                         
  -1   5   6        193.55        195.49         1.94 o                         
   0   5   6         48.40         47.21         1.00 o                         
   1   5   6        195.98        197.19         2.26 o                         
   2   5   6        278.47        282.75         2.46 o                         
   3   5   6        303.33        291.84         2.17 o                         
   4   5   6         86.02         90.32         1.15 o                         
   5   5   6          6.09          5.59         1.01 o                         
   6   5   6          2.76          2.51         0.71 o                         
  -6   6   6         17.02         14.48         1.21 o                         
  -5   6   6         53.47         58.33         1.59 o                         
  -4   6   6         33.24         29.49         0.92 o                         
  -3   6   6         51.51         53.13         0.98 o                         
  -2   6   6        731.57        709.43         6.70 o                         
  -1   6   6          4.38          4.27         0.45 o                         
   0   6   6        999.51        980.41         8.96 o                         
   1   6   6          3.81          3.16         0.51 o                         
   2   6   6        730.84        708.32         5.85 o                         
   3   6   6         51.63         52.01         0.92 o                         
   4   6   6         31.51         26.83         0.98 o                         
   5   6   6         53.24         56.25         1.52 o                         
   6   6   6         16.16         13.80         1.13 o                         
  -6   7   6         26.97         30.47         1.46 o                         
  -5   7   6          5.13          4.18         0.83 o                         
  -4   7   6         31.07         30.25         1.00 o                         
  -3   7   6         58.58         65.29         2.32 o                         
  -2   7   6        308.42        314.49         3.50 o                         
  -1   7   6        328.81        311.64         3.01 o                         
   0   7   6        174.99        171.20         2.34 o                         
   1   7   6        329.08        316.10         3.52 o                         
   2   7   6        311.94        316.23         3.42 o                         
   3   7   6         57.75         62.16         1.30 o                         
   4   7   6         32.07         32.67         0.91 o                         
   5   7   6          5.38          3.97         0.78 o                         
   6   7   6         25.87         30.41         1.38 o                         
  -5   8   6          4.62          5.06         0.91 o                         
  -4   8   6        154.36        170.13         2.18 o                         
  -3   8   6         33.44         32.38         1.07 o                         
  -2   8   6        388.15        371.85         4.09 o                         
  -1   8   6          1.43          2.64         0.76 o                         
   0   8   6        565.31        591.45         5.97 o                         
   1   8   6          1.28          1.69         0.66 o                         
   2   8   6        387.30        373.26         5.26 o                         
   3   8   6         32.90         30.35         0.93 o                         
   4   8   6        154.85        168.64         1.90 o                         
   5   8   6          4.69          5.85         0.90 o                         
  -4   9   6         18.64         20.27         1.08 o                         
  -3   9   6         35.52         38.33         1.16 o                         
  -2   9   6        159.48        162.97         2.41 o                         
  -1   9   6        149.91        157.39         2.04 o                         
   0   9   6          0.02          0.30         0.69 o                         
   1   9   6        150.15        159.08         2.81 o                         
   2   9   6        157.37        157.24         2.47 o                         
   3   9   6         36.43         40.94         1.06 o                         
   4   9   6         17.97         19.51         0.95 o                         
  -3  10   6         21.32         17.33         1.34 o                         
  -2  10   6         39.08         37.15         1.35 o                         
  -1  10   6        158.36        156.30         2.12 o                         
   0  10   6          8.67          8.39         0.71 o                         
   1  10   6        159.09        155.24         2.49 o                         
   2  10   6         39.77         36.53         1.18 o                         
   3  10   6         21.73         16.67         0.90 o                         
  -2  11   6          2.65          2.91         0.80 o                         
  -1  11   6        158.80        166.34         2.72 o                         
   0  11   6          7.88          7.64         0.92 o                         
   1  11   6        157.47        166.53         2.72 o                         
   2  11   6          2.61          3.07         0.70 o                         
   1   0   7         11.97         18.41         0.45 o                         
   2   0   7        180.15        177.06         0.98 o                         
   3   0   7        332.96        358.16         2.69 o                         
   4   0   7         73.29         79.71         0.91 o                         
   5   0   7        960.90        956.50        12.97 o                         
   6   0   7          3.15          3.98         0.69 o                         
   7   0   7         30.23         33.68         1.88 o                         
  -7   1   7         49.75         52.66         2.14 o                         
  -6   1   7          6.24          6.35         0.55 o                         
  -5   1   7          3.88          5.64         0.53 o                         
  -4   1   7        494.20        486.07         3.34 o                         
  -3   1   7        782.28        796.74         5.36 o                         
  -2   1   7        235.35        233.35         1.21 o                         
  -1   1   7       2128.67       2140.25        10.67 o                         
   0   1   7         66.48         57.17         0.47 o                         
   1   1   7       2115.31       2112.68        11.05 o                         
   2   1   7        239.95        237.57         1.34 o                         
   3   1   7        774.55        780.98         8.20 o                         
   4   1   7        495.85        487.07         3.36 o                         
   5   1   7          4.03          5.60         0.42 o                         
   6   1   7          5.92          6.38         0.68 o                         
   7   1   7         50.21         49.73         2.11 o                         
  -7   2   7         36.57         38.96         1.98 o                         
  -6   2   7         74.61         72.37         1.33 o                         
  -5   2   7        239.29        240.20         2.59 o                         
  -4   2   7       1284.99       1241.41         8.98 o                         
  -3   2   7        169.15        184.02         1.32 o                         
  -2   2   7       2290.55       2520.51        11.90 o                         
  -1   2   7        340.75        322.00         1.78 o                         
   0   2   7        679.37        629.06         3.41 o                         
   1   2   7        348.20        332.37         2.03 o                         
   2   2   7       2302.89       2526.12        16.46 o                         
   3   2   7        172.04        187.30         1.65 o                         
   4   2   7       1292.62       1265.20         8.87 o                         
   5   2   7        240.59        241.08         2.21 o                         
   6   2   7         72.71         72.72         1.35 o                         
   7   2   7         36.18         41.43         2.02 o                         
  -7   3   7          3.25          5.35         1.33 o                         
  -6   3   7          3.29          4.57         0.69 o                         
  -5   3   7        279.55        260.79         3.24 o                         
  -4   3   7        136.40        136.99         1.68 o                         
  -3   3   7        281.63        293.18         1.94 o                         
  -2   3   7       1365.02       1338.17         8.55 o                         
  -1   3   7        423.47        416.12         3.08 o                         
   0   3   7        226.81        258.97         1.84 o                         
   1   3   7        421.03        416.17         2.78 o                         
   2   3   7       1344.51       1329.50         7.65 o                         
   3   3   7        285.44        296.08         1.94 o                         
   4   3   7        136.28        135.34         1.62 o                         
   5   3   7        279.44        262.73         4.35 o                         
   6   3   7          3.71          5.94         0.70 o                         
   7   3   7          3.03          5.71         1.28 o                         
  -7   4   7          9.62         11.97         1.15 o                         
  -6   4   7        172.67        169.94         2.60 o                         
  -5   4   7         78.21         74.81         1.64 o                         
  -4   4   7        763.43        727.66         5.32 o                         
  -3   4   7         73.37         72.60         0.84 o                         
  -2   4   7        213.10        231.60         1.96 o                         
  -1   4   7       1577.66       1655.51        14.77 o                         
   0   4   7         50.79         29.04         0.96 o                         
   1   4   7       1583.60       1664.03        14.74 o                         
   2   4   7        209.55        226.85         1.69 o                         
   3   4   7         72.78         72.75         0.86 o                         
   4   4   7        760.88        725.43         4.33 o                         
   5   4   7         78.66         76.98         1.32 o                         
   6   4   7        172.97        167.35         3.55 o                         
   7   4   7          9.33         12.90         1.10 o                         
  -6   5   7         18.87         17.55         1.56 o                         
  -5   5   7         35.14         33.77         1.30 o                         
  -4   5   7        190.24        189.80         2.18 o                         
  -3   5   7        270.70        263.58         2.28 o                         
  -2   5   7        296.25        303.57         3.22 o                         
  -1   5   7        290.02        304.46         2.74 o                         
   0   5   7        399.21        411.87         4.46 o                         
   1   5   7        289.28        302.78         3.21 o                         
   2   5   7        301.68        304.68         2.44 o                         
   3   5   7        269.01        259.64         2.02 o                         
   4   5   7        189.62        190.84         1.80 o                         
   5   5   7         34.31         34.17         1.25 o                         
   6   5   7         18.01         16.32         1.15 o                         
  -6   6   7         12.01         10.25         1.06 o                         
  -5   6   7        136.21        136.28         2.35 o                         
  -4   6   7        139.09        133.83         1.75 o                         
  -3   6   7          2.24          3.04         0.41 o                         
  -2   6   7        256.54        233.15         2.73 o                         
  -1   6   7        445.86        463.06         4.03 o                         
   0   6   7        371.23        351.27         5.24 o                         
   1   6   7        449.80        471.32         4.69 o                         
   2   6   7        259.90        238.08         2.38 o                         
   3   6   7          2.44          3.03         0.43 o                         
   4   6   7        142.01        134.65         1.52 o                         
   5   6   7        139.23        138.20         2.29 o                         
   6   6   7         12.22          9.87         0.93 o                         
  -6   7   7         12.79         14.77         1.25 o                         
  -5   7   7         19.27         20.18         1.31 o                         
  -4   7   7         34.75         37.48         1.08 o                         
  -3   7   7        373.41        371.69         3.95 o                         
  -2   7   7         22.93         25.68         1.04 o                         
  -1   7   7        244.37        250.07         2.54 o                         
   0   7   7         41.83         40.44         2.09 o                         
   1   7   7        244.56        247.48         2.98 o                         
   2   7   7         22.76         24.58         0.90 o                         
   3   7   7        379.98        373.80         5.32 o                         
   4   7   7         34.99         39.01         1.02 o                         
   5   7   7         19.38         19.47         1.25 o                         
   6   7   7         12.39         13.01         1.08 o                         
  -5   8   7         20.46         18.54         1.33 o                         
  -4   8   7        104.91        113.54         1.76 o                         
  -3   8   7          0.09         -0.53         0.53 o                         
  -2   8   7         18.61         21.38         1.12 o                         
  -1   8   7        478.70        460.61         4.20 o                         
   0   8   7          2.50          5.29         1.81 o                         
   1   8   7        481.44        460.39         4.89 o                         
   2   8   7         19.23         20.69         0.93 o                         
   3   8   7          0.12         -0.13         0.55 o                         
   4   8   7        105.12        111.51         1.53 o                         
   5   8   7         21.53         21.78         1.33 o                         
  -4   9   7         76.99         76.22         1.54 o                         
  -3   9   7         71.22         70.09         1.46 o                         
  -2   9   7         57.77         57.24         1.47 o                         
  -1   9   7        158.00        160.89         2.06 o                         
   0   9   7          0.33         -0.73         1.12 o                         
   1   9   7        156.59        163.04         2.46 o                         
   2   9   7         56.78         56.80         1.30 o                         
   3   9   7         72.22         72.90         1.29 o                         
   4   9   7         77.89         76.79         1.36 o                         
  -3  10   7          5.10          3.83         1.26 o                         
  -2  10   7         11.55          7.29         0.83 o                         
  -1  10   7        106.44        102.19         1.70 o                         
   0  10   7         97.29         98.56         1.99 o                         
   1  10   7        105.25        100.94         2.03 o                         
   2  10   7         11.44          7.31         0.85 o                         
   3  10   7          5.50          3.57         0.63 o                         
  -2  11   7         52.92         55.35         2.08 o                         
  -1  11   7         13.82         18.69         1.35 o                         
   0  11   7         31.00         34.84         1.54 o                         
   1  11   7         14.18         18.32         1.37 o                         
   2  11   7         53.37         56.75         1.68 o                         
   1   0   8        620.51        634.57         3.45 o                         
   2   0   8        804.45        802.23         3.91 o                         
   3   0   8        299.80        281.05         2.20 o                         
   4   0   8        153.85        156.45         1.44 o                         
   5   0   8         60.84         69.82         1.50 o                         
   6   0   8          0.14         -0.47         0.47 o                         
   7   0   8        229.15        242.55         4.43 o                         
  -7   1   8         86.43         91.31         2.58 o                         
  -6   1   8         43.47         41.97         1.16 o                         
  -5   1   8        373.37        368.94         3.56 o                         
  -4   1   8        221.41        222.29         1.77 o                         
  -3   1   8        150.58        159.85         1.46 o                         
  -2   1   8        478.86        467.84         2.33 o                         
  -1   1   8        200.49        228.26         1.25 o                         
   0   1   8          0.08          4.42         0.61 o                         
   1   1   8        208.13        230.26         1.31 o                         
   2   1   8        473.18        459.64         3.28 o                         
   3   1   8        147.48        154.28         1.30 o                         
   4   1   8        219.62        221.42         1.78 o                         
   5   1   8        374.17        367.67         3.04 o                         
   6   1   8         42.89         42.90         2.27 o                         
   7   1   8         86.56         93.28         4.85 o                         
  -7   2   8         63.89         69.49         3.52 o                         
  -6   2   8         12.34         12.38         0.81 o                         
  -5   2   8        219.88        224.34         2.48 o                         
  -4   2   8         50.63         60.91         1.03 o                         
  -3   2   8        268.19        257.99         1.66 o                         
  -2   2   8        860.40        939.73         4.37 o                         
  -1   2   8        276.71        261.78         1.50 o                         
   0   2   8        668.44        665.44         3.95 o                         
   1   2   8        280.16        265.80         1.68 o                         
   2   2   8        854.98        943.77         5.47 o                         
   3   2   8        267.67        260.23         2.02 o                         
   4   2   8         47.99         54.61         1.03 o                         
   5   2   8        219.01        224.86         2.13 o                         
   6   2   8         13.15         13.96         0.85 o                         
   7   2   8         63.69         67.02         2.39 o                         
  -7   3   8         13.93         15.90         1.75 o                         
  -6   3   8         23.74         22.66         1.12 o                         
  -5   3   8         97.57         97.57         1.82 o                         
  -4   3   8        557.08        516.37         4.58 o                         
  -3   3   8        492.10        464.95         2.89 o                         
  -2   3   8         26.15         30.68         0.57 o                         
  -1   3   8       1076.22       1141.54         7.25 o                         
   0   3   8       1615.20       1540.06        12.06 o                         
   1   3   8       1064.51       1137.86         7.87 o                         
   2   3   8         24.82         27.44         0.43 o                         
   3   3   8        485.69        453.41         5.84 o                         
   4   3   8        554.76        520.35         3.79 o                         
   5   3   8         98.47         97.94         1.41 o                         
   6   3   8         23.17         23.63         1.09 o                         
   7   3   8         14.17         17.36         1.74 o                         
  -7   4   8         34.82         39.98         1.62 o                         
  -6   4   8          3.82          4.90         0.76 o                         
  -5   4   8        150.42        146.49         2.30 o                         
  -4   4   8        300.88        298.08         2.50 o                         
  -3   4   8         93.36         98.58         1.12 o                         
  -2   4   8         81.86         95.13         1.09 o                         
  -1   4   8         36.08         40.78         0.87 o                         
   0   4   8        111.12        105.63         2.33 o                         
   1   4   8         38.65         44.28         0.76 o                         
   2   4   8         84.94         99.69         1.00 o                         
   3   4   8         93.39         96.68         0.97 o                         
   4   4   8        298.30        293.16         2.23 o                         
   5   4   8        152.09        149.85         2.26 o                         
   6   4   8          3.95          4.60         0.73 o                         
   7   4   8         34.61         38.77         1.42 o                         
  -6   5   8          6.48          7.54         0.88 o                         
  -5   5   8         93.31         93.13         1.89 o                         
  -4   5   8         33.92         37.36         0.93 o                         
  -3   5   8        620.27        618.84         4.70 o                         
  -2   5   8        440.36        458.73         3.89 o                         
  -1   5   8        738.65        733.37         6.76 o                         
   0   5   8        581.62        592.50         4.85 o                         
   1   5   8        737.19        734.11         6.83 o                         
   2   5   8        435.32        450.91         3.43 o                         
   3   5   8        629.10        634.48         4.53 o                         
   4   5   8         34.05         37.43         1.09 o                         
   5   5   8         92.66         91.53         1.82 o                         
   6   5   8          6.94          8.08         0.85 o                         
  -6   6   8         36.02         33.06         1.44 o                         
  -5   6   8         25.29         27.71         1.32 o                         
  -4   6   8        167.85        161.52         1.96 o                         
  -3   6   8        169.34        178.29         1.80 o                         
  -2   6   8        314.88        295.73         3.23 o                         
  -1   6   8        807.31        823.41         6.66 o                         
   0   6   8        907.78        895.37         7.17 o                         
   1   6   8        804.38        821.33         7.69 o                         
   2   6   8        309.15        287.11         2.41 o                         
   3   6   8        166.05        175.81         1.94 o                         
   4   6   8        165.26        160.24         1.71 o                         
   5   6   8         24.52         25.82         1.25 o                         
   6   6   8         36.28         31.24         1.38 o                         
  -6   7   8         49.46         52.85         2.08 o                         
  -5   7   8        125.28        129.52         2.37 o                         
  -4   7   8        106.21        105.22         1.62 o                         
  -3   7   8         49.99         50.62         1.01 o                         
  -2   7   8        130.57        130.52         1.95 o                         
  -1   7   8         65.29         69.10         1.22 o                         
   0   7   8        124.41        128.59         1.65 o                         
   1   7   8         65.01         69.51         1.50 o                         
   2   7   8        129.85        129.59         1.68 o                         
   3   7   8         50.82         49.91         1.31 o                         
   4   7   8        105.53        105.91         1.43 o                         
   5   7   8        124.97        130.85         2.34 o                         
   6   7   8         48.64         50.26         3.21 o                         
  -5   8   8         64.92         68.92         1.90 o                         
  -4   8   8          5.35         11.54         1.29 o                         
  -3   8   8         14.75         13.10         0.90 o                         
  -2   8   8         61.31         58.85         1.41 o                         
  -1   8   8        528.44        516.39         5.77 o                         
   0   8   8        680.89        688.60         7.34 o                         
   1   8   8        530.19        521.55         5.60 o                         
   2   8   8         61.85         58.78         1.53 o                         
   3   8   8         15.10         13.67         0.96 o                         
   4   8   8          5.75         11.76         1.06 o                         
   5   8   8         65.56         73.05         1.87 o                         
  -4   9   8         42.83         47.15         1.30 o                         
  -3   9   8         35.35         34.52         1.16 o                         
  -2   9   8         32.81         29.92         1.22 o                         
  -1   9   8         78.99         80.19         1.44 o                         
   0   9   8        109.79        108.52         1.66 o                         
   1   9   8         77.30         79.31         1.74 o                         
   2   9   8         34.27         33.69         1.07 o                         
   3   9   8         35.18         35.11         1.32 o                         
   4   9   8         42.85         47.05         1.31 o                         
  -3  10   8          7.51          6.45         0.75 o                         
  -2  10   8         36.02         39.42         1.37 o                         
  -1  10   8         54.48         57.67         1.62 o                         
   0  10   8          0.50         -0.58         0.69 o                         
   1  10   8         55.18         57.24         1.63 o                         
   2  10   8         35.01         37.30         1.82 o                         
   3  10   8          7.22          4.51         0.75 o                         
  -2  11   8         42.35         45.20         1.97 o                         
  -1  11   8         71.88         76.44         1.93 o                         
   0  11   8         36.67         31.05         1.52 o                         
   1  11   8         72.88         80.14         1.98 o                         
   2  11   8         41.95         45.85         1.57 o                         
   1   0   9        291.08        305.45         1.79 o                         
   2   0   9       3538.11       3721.32        18.21 o                         
   3   0   9         55.39         55.16         0.64 o                         
   4   0   9         13.55         13.34         0.63 o                         
   5   0   9          3.63          2.31         0.54 o                         
   6   0   9          1.79          2.95         0.58 o                         
   7   0   9         24.46         32.16         1.90 o                         
  -7   1   9         41.67         45.77         2.55 o                         
  -6   1   9         88.64         89.21         1.66 o                         
  -5   1   9        658.31        646.87         6.50 o                         
  -4   1   9        890.41        846.20         6.02 o                         
  -3   1   9        318.06        304.13         3.29 o                         
  -2   1   9        126.25        139.70         0.92 o                         
  -1   1   9       1298.21       1431.29         7.08 o                         
   0   1   9       1314.17       1223.32         9.04 o                         
   1   1   9       1298.69       1420.96         7.41 o                         
   2   1   9        129.49        142.55         1.13 o                         
   3   1   9        317.55        304.14         2.34 o                         
   4   1   9        887.77        838.68         7.54 o                         
   5   1   9        659.58        648.83        13.98 o                         
   6   1   9         89.51         90.89         1.94 o                         
   7   1   9         41.84         43.16         2.30 o                         
  -7   2   9         63.20         63.52         3.47 o                         
  -6   2   9         24.24         25.50         1.01 o                         
  -5   2   9         53.54         46.37         1.98 o                         
  -4   2   9        197.22        187.80         1.86 o                         
  -3   2   9        610.42        610.49         3.49 o                         
  -2   2   9         24.20         21.65         0.68 o                         
  -1   2   9        570.80        563.80         3.66 o                         
   0   2   9         71.54         77.63         0.85 o                         
   1   2   9        574.91        568.96         3.97 o                         
   2   2   9         24.98         20.39         0.49 o                         
   3   2   9        618.07        622.16         3.76 o                         
   4   2   9        195.05        187.30         1.64 o                         
   5   2   9         54.09         47.16         0.94 o                         
   6   2   9         23.64         25.50         1.35 o                         
   7   2   9         63.35         64.46         2.37 o                         
  -7   3   9         80.79         87.20         2.74 o                         
  -6   3   9         33.82         34.24         1.27 o                         
  -5   3   9        277.34        266.07         3.35 o                         
  -4   3   9          7.62          6.79         0.62 o                         
  -3   3   9         86.71         97.08         0.97 o                         
  -2   3   9        233.89        250.53         1.90 o                         
  -1   3   9        137.57        143.92         1.32 o                         
   0   3   9       1502.54       1591.47        14.19 o                         
   1   3   9        145.74        153.46         1.90 o                         
   2   3   9        229.92        251.41         1.83 o                         
   3   3   9         86.73         95.73         1.07 o                         
   4   3   9          7.11          7.13         0.99 o                         
   5   3   9        279.07        272.12         3.76 o                         
   6   3   9         34.72         34.97         1.24 o                         
   7   3   9         80.73         88.16         2.58 o                         
  -7   4   9         17.51         22.26         1.35 o                         
  -6   4   9        108.81        111.63         2.11 o                         
  -5   4   9         55.83         50.55         1.43 o                         
  -4   4   9        200.75        199.46         2.11 o                         
  -3   4   9        850.27        857.29         6.16 o                         
  -2   4   9        860.52        934.64         6.69 o                         
  -1   4   9        801.37        800.21         6.31 o                         
   0   4   9        271.90        321.55         3.15 o                         
   1   4   9        795.80        790.34         6.32 o                         
   2   4   9        857.70        941.93         7.38 o                         
   3   4   9        844.92        851.92         5.94 o                         
   4   4   9        200.73        198.55         2.18 o                         
   5   4   9         55.65         50.64         1.38 o                         
   6   4   9        108.92        115.42         2.06 o                         
   7   4   9         18.39         22.36         1.27 o                         
  -6   5   9          9.62         13.64         1.11 o                         
  -5   5   9        257.33        241.59         3.30 o                         
  -4   5   9        104.74         98.14         1.42 o                         
  -3   5   9         60.21         56.60         0.93 o                         
  -2   5   9         61.80         61.28         1.01 o                         
  -1   5   9        402.39        388.21         3.91 o                         
   0   5   9       1492.55       1511.64        11.60 o                         
   1   5   9        403.38        395.07         3.35 o                         
   2   5   9         59.69         60.25         0.92 o                         
   3   5   9         58.80         54.24         0.98 o                         
   4   5   9        105.95         99.04         1.50 o                         
   5   5   9        258.00        243.69         3.19 o                         
   6   5   9          9.04         12.61         1.07 o                         
  -6   6   9          0.88          1.78         0.84 o                         
  -5   6   9         89.86         90.84         1.93 o                         
  -4   6   9        335.97        330.59         3.26 o                         
  -3   6   9         58.41         61.96         1.06 o                         
  -2   6   9        210.29        216.88         2.63 o                         
  -1   6   9        797.19        806.74         7.49 o                         
   0   6   9        216.17        202.84         2.14 o                         
   1   6   9        799.95        804.86         8.78 o                         
   2   6   9        214.84        223.78         2.28 o                         
   3   6   9         59.02         61.93         1.47 o                         
   4   6   9        339.05        333.19         3.32 o                         
   5   6   9         90.88         93.83         1.89 o                         
   6   6   9          0.89          1.15         0.77 o                         
  -5   7   9         28.13         31.80         1.42 o                         
  -4   7   9        160.55        162.47         2.08 o                         
  -3   7   9        117.79        111.44         1.44 o                         
  -2   7   9         93.84         83.35         1.56 o                         
  -1   7   9         61.62         68.16         1.41 o                         
   0   7   9        932.28        916.37         7.43 o                         
   1   7   9         61.05         66.71         1.17 o                         
   2   7   9         94.51         83.55         1.32 o                         
   3   7   9        118.19        110.02         1.85 o                         
   4   7   9        161.11        162.45         1.81 o                         
   5   7   9         28.60         29.82         1.71 o                         
  -5   8   9          5.10          4.54         0.94 o                         
  -4   8   9        151.04        149.45         2.06 o                         
  -3   8   9         24.88         26.42         1.04 o                         
  -2   8   9         18.14         16.38         1.27 o                         
  -1   8   9        109.77        108.94         1.61 o                         
   0   8   9         76.11         70.62         1.29 o                         
   1   8   9        108.38        103.90         1.92 o                         
   2   8   9         19.22         17.23         1.03 o                         
   3   8   9         25.16         26.27         1.17 o                         
   4   8   9        151.34        149.36         1.80 o                         
   5   8   9          5.27          3.68         1.09 o                         
  -4   9   9         20.49         21.09         1.12 o                         
  -3   9   9          7.32          7.77         0.73 o                         
  -2   9   9         15.67         15.81         1.09 o                         
  -1   9   9          0.30         -0.53         0.53 o                         
   0   9   9        239.36        242.08         3.21 o                         
   1   9   9          0.21         -0.63         0.63 o                         
   2   9   9         15.89         15.07         0.92 o                         
   3   9   9          7.21          6.09         0.99 o                         
   4   9   9         20.21         18.72         1.21 o                         
  -3  10   9         63.11         66.33         1.51 o                         
  -2  10   9        106.52        103.33         2.48 o                         
  -1  10   9         61.17         59.50         1.68 o                         
   0  10   9          0.46         -0.71         0.71 o                         
   1  10   9         62.35         60.70         1.70 o                         
   2  10   9        108.84        105.86         2.63 o                         
   3  10   9         64.14         66.57         1.54 o                         
  -1  11   9        108.87        118.52         2.85 o                         
   0  11   9         14.20         22.87         1.44 o                         
   1  11   9        108.53        120.34         2.36 o                         
   0   0  10       1386.91       1495.41        13.68 o                         
   1   0  10        501.03        473.73         2.68 o                         
   2   0  10       1042.85       1060.61         5.15 o                         
   3   0  10       1090.22       1077.23         6.76 o                         
   4   0  10        770.76        747.85         5.43 o                         
   5   0  10         47.12         43.75         1.20 o                         
   6   0  10         70.72         70.91         1.54 o                         
   7   0  10        148.69        150.39         3.38 o                         
  -7   1  10         39.82         46.30         3.39 o                         
  -6   1  10        192.05        192.04         2.63 o                         
  -5   1  10         59.66         63.96         1.38 o                         
  -4   1  10        784.02        768.82         5.56 o                         
  -3   1  10         33.81         32.61         0.72 o                         
  -2   1  10        633.71        667.08         3.50 o                         
  -1   1  10       2064.79       2108.11        11.80 o                         
   0   1  10         34.00         51.98         1.70 o                         
   1   1  10       2053.36       2101.84        12.37 o                         
   2   1  10        634.02        673.17         3.98 o                         
   3   1  10         34.40         32.89         0.57 o                         
   4   1  10        782.58        766.55         6.54 o                         
   5   1  10         61.07         65.55         1.42 o                         
   6   1  10        191.91        189.26         4.91 o                         
   7   1  10         40.15         42.19         2.12 o                         
  -7   2  10         23.49         27.20         2.55 o                         
  -6   2  10         86.92         85.48         1.69 o                         
  -5   2  10         70.55         68.10         1.28 o                         
  -4   2  10        128.53        127.19         1.27 o                         
  -3   2  10        303.22        279.09         1.65 o                         
  -2   2  10        201.83        193.46         1.19 o                         
  -1   2  10         33.54         38.79         0.62 o                         
   0   2  10        233.77        263.94         2.03 o                         
   1   2  10         31.38         36.37         0.95 o                         
   2   2  10        197.56        188.69         1.78 o                         
   3   2  10        303.81        280.18         1.98 o                         
   4   2  10        125.39        124.04         1.09 o                         
   5   2  10         70.32         67.85         1.29 o                         
   6   2  10         87.65         85.05         1.71 o                         
   7   2  10         24.02         30.73         1.98 o                         
  -7   3  10          9.12         12.54         1.36 o                         
  -6   3  10         26.28         28.99         1.24 o                         
  -5   3  10         16.23         21.33         1.11 o                         
  -4   3  10        124.49        129.68         1.35 o                         
  -3   3  10         27.98         24.81         0.55 o                         
  -2   3  10         32.78         37.23         0.95 o                         
  -1   3  10         68.84         68.43         0.80 o                         
   0   3  10       2074.38       2068.10        18.61 o                         
   1   3  10         67.42         67.12         1.14 o                         
   2   3  10         32.41         35.47         0.70 o                         
   3   3  10         28.81         25.48         0.50 o                         
   4   3  10        122.69        122.20         3.23 o                         
   5   3  10         16.00         19.25         1.53 o                         
   6   3  10         26.44         29.99         1.22 o                         
   7   3  10          9.25         12.25         2.14 o                         
  -6   4  10         28.82         28.75         1.26 o                         
  -5   4  10         11.28          7.95         0.78 o                         
  -4   4  10        409.17        375.59         4.04 o                         
  -3   4  10        172.44        180.49         1.70 o                         
  -2   4  10        164.42        171.14         2.04 o                         
  -1   4  10         27.30         32.81         0.63 o                         
   0   4  10         32.52         34.99         1.27 o                         
   1   4  10         26.45         32.31         0.92 o                         
   2   4  10        158.13        164.77         1.71 o                         
   3   4  10        171.09        176.79         1.61 o                         
   4   4  10        408.48        383.48         3.53 o                         
   5   4  10         11.50          9.08         0.79 o                         
   6   4  10         29.14         29.01         1.28 o                         
  -6   5  10         73.37         72.93         1.82 o                         
  -5   5  10         42.28         41.10         1.37 o                         
  -4   5  10        263.12        269.80         2.73 o                         
  -3   5  10         36.29         37.43         0.82 o                         
  -2   5  10         82.37         82.90         1.20 o                         
  -1   5  10        259.71        232.36         2.59 o                         
   0   5  10       1478.77       1484.09        12.07 o                         
   1   5  10        260.35        230.81         2.25 o                         
   2   5  10         80.45         80.38         1.16 o                         
   3   5  10         35.52         36.75         0.86 o                         
   4   5  10        261.35        270.92         2.79 o                         
   5   5  10         40.76         40.07         1.41 o                         
   6   5  10         74.68         74.29         1.74 o                         
  -6   6  10         30.00         34.12         1.78 o                         
  -5   6  10         17.83         19.89         1.24 o                         
  -4   6  10        106.31        113.62         2.29 o                         
  -3   6  10        575.09        547.91         4.30 o                         
  -2   6  10        153.58        148.89         1.77 o                         
  -1   6  10        380.97        376.13         3.91 o                         
   0   6  10         35.41         32.25         1.41 o                         
   1   6  10        378.75        375.77         3.32 o                         
   2   6  10        156.19        147.59         1.73 o                         
   3   6  10        568.69        547.06         4.70 o                         
   4   6  10        105.64        115.47         2.01 o                         
   5   6  10         18.04         19.03         1.18 o                         
   6   6  10         30.19         31.99         1.40 o                         
  -5   7  10         68.03         70.10         1.83 o                         
  -4   7  10         33.62         35.43         1.11 o                         
  -3   7  10        123.55        113.63         1.56 o                         
  -2   7  10         54.95         50.05         1.29 o                         
  -1   7  10        895.98        890.15         8.36 o                         
   0   7  10         49.94         58.70         1.34 o                         
   1   7  10        891.43        898.25         7.25 o                         
   2   7  10         54.45         49.18         1.08 o                         
   3   7  10        123.50        112.13         1.86 o                         
   4   7  10         32.75         33.18         1.45 o                         
   5   7  10         68.43         69.67         2.24 o                         
  -5   8  10         23.17         21.80         1.42 o                         
  -4   8  10         21.59         21.00         1.05 o                         
  -3   8  10        156.68        150.16         2.02 o                         
  -2   8  10         20.61         16.09         1.03 o                         
  -1   8  10        237.34        226.90         2.85 o                         
   0   8  10          8.37          4.82         0.78 o                         
   1   8  10        241.15        235.05         3.03 o                         
   2   8  10         20.99         17.15         1.16 o                         
   3   8  10        156.66        149.10         2.29 o                         
   4   8  10         21.87         22.15         1.58 o                         
   5   8  10         23.05         20.65         1.71 o                         
  -4   9  10         55.13         58.03         1.41 o                         
  -3   9  10         62.73         65.23         1.43 o                         
  -2   9  10         19.37         17.36         1.09 o                         
  -1   9  10          1.57          0.49         0.81 o                         
   0   9  10         94.00         89.69         1.88 o                         
   1   9  10          1.39          0.10         0.67 o                         
   2   9  10         19.76         18.00         1.15 o                         
   3   9  10         62.47         63.59         2.04 o                         
   4   9  10         55.58         55.80         1.42 o                         
  -3  10  10         34.68         39.87         1.52 o                         
  -2  10  10         76.26         89.10         2.33 o                         
  -1  10  10         19.12         18.11         2.32 o                         
   0  10  10         12.29          9.88         1.03 o                         
   1  10  10         19.05         17.39         1.71 o                         
   2  10  10         73.87         84.29         2.39 o                         
   3  10  10         34.90         38.15         1.92 o                         
  -1  11  10         32.90         37.12         1.89 o                         
   0  11  10        246.91        265.68         3.66 o                         
   1  11  10         32.88         38.23         1.60 o                         
   1   0  11          0.91          2.40         0.52 o                         
   2   0  11         26.31         16.47         0.41 o                         
   3   0  11        745.23        727.00         4.33 o                         
   4   0  11        373.53        385.69         3.08 o                         
   5   0  11        432.15        426.57         6.03 o                         
   6   0  11        205.17        195.74         2.81 o                         
   7   0  11         91.85         99.95         3.01 o                         
  -7   1  11         28.42         28.21         2.07 o                         
  -6   1  11         65.56         74.16         1.60 o                         
  -5   1  11        141.51        138.90         2.07 o                         
  -4   1  11        422.67        428.13         3.37 o                         
  -3   1  11        401.59        409.26         2.25 o                         
  -2   1  11         52.68         57.26         0.87 o                         
  -1   1  11       2638.46       2733.34        18.06 o                         
   0   1  11       2839.96       2692.23        18.89 o                         
   1   1  11       2645.56       2727.86        19.18 o                         
   2   1  11         53.74         57.68         0.68 o                         
   3   1  11        406.38        415.72         3.25 o                         
   4   1  11        429.09        434.48         3.00 o                         
   5   1  11        144.06        141.95         2.10 o                         
   6   1  11         64.02         71.14         1.61 o                         
   7   1  11         27.46         27.99         1.82 o                         
  -7   2  11         30.89         26.12         2.76 o                         
  -6   2  11         79.00         77.73         2.10 o                         
  -5   2  11         25.88         26.24         1.05 o                         
  -4   2  11        316.85        307.58         4.09 o                         
  -3   2  11        400.52        372.47         2.21 o                         
  -2   2  11        425.34        457.62         2.83 o                         
  -1   2  11        124.60        119.65         0.99 o                         
   0   2  11        145.91        125.01         1.19 o                         
   1   2  11        121.98        117.71         1.28 o                         
   2   2  11        417.99        450.81         4.00 o                         
   3   2  11        394.92        366.60         2.53 o                         
   4   2  11        315.21        304.19         2.47 o                         
   5   2  11         26.94         26.43         1.49 o                         
   6   2  11         80.43         80.01         1.71 o                         
   7   2  11         31.63         31.50         2.00 o                         
  -7   3  11         40.64         42.45         1.81 o                         
  -6   3  11          1.39          1.29         0.70 o                         
  -5   3  11        347.08        338.05         9.03 o                         
  -4   3  11        311.79        325.86         3.04 o                         
  -3   3  11        125.87        137.61         1.38 o                         
  -2   3  11         97.67         98.72         1.11 o                         
  -1   3  11        111.13        124.48         1.43 o                         
   0   3  11        365.58        383.09         3.80 o                         
   1   3  11        114.64        127.46         1.98 o                         
   2   3  11        102.30        103.07         1.17 o                         
   3   3  11        126.97        138.95         1.22 o                         
   4   3  11        314.03        333.87         3.95 o                         
   5   3  11        346.93        342.74         3.48 o                         
   6   3  11          1.26          0.68         0.71 o                         
   7   3  11         40.32         39.54         2.81 o                         
  -6   4  11         21.81         24.42         1.27 o                         
  -5   4  11         16.83         14.96         1.24 o                         
  -4   4  11         39.60         38.43         0.95 o                         
  -3   4  11        438.80        413.20         3.29 o                         
  -2   4  11         89.02         83.83         1.07 o                         
  -1   4  11        411.63        432.40         3.29 o                         
   0   4  11        918.82        944.91        12.75 o                         
   1   4  11        407.75        435.19         7.66 o                         
   2   4  11         89.66         85.36         1.12 o                         
   3   4  11        435.53        417.21         3.16 o                         
   4   4  11         40.05         36.71         1.30 o                         
   5   4  11         16.65         14.43         1.02 o                         
   6   4  11         21.23         23.53         1.23 o                         
  -6   5  11         11.28         13.38         1.14 o                         
  -5   5  11         74.04         68.89         1.71 o                         
  -4   5  11         13.16         15.69         0.82 o                         
  -3   5  11        120.94        124.07         1.42 o                         
  -2   5  11        788.00        761.73         6.22 o                         
  -1   5  11        103.59         90.72         1.41 o                         
   0   5  11        514.63        486.87         4.05 o                         
   1   5  11        102.87         90.45         1.42 o                         
   2   5  11        784.07        769.53         6.23 o                         
   3   5  11        120.11        123.20         1.50 o                         
   4   5  11         12.08         14.13         1.46 o                         
   5   5  11         73.92         68.22         1.62 o                         
   6   5  11         11.65         12.56         1.08 o                         
  -6   6  11         23.23         24.08         1.43 o                         
  -5   6  11         31.64         28.93         1.38 o                         
  -4   6  11        238.41        226.32         2.53 o                         
  -3   6  11        178.87        173.33         1.83 o                         
  -2   6  11        103.41         95.08         1.38 o                         
  -1   6  11        205.34        208.63         2.51 o                         
   0   6  11        919.23        925.37         8.46 o                         
   1   6  11        208.05        210.60         2.28 o                         
   2   6  11        104.74         96.52         1.35 o                         
   3   6  11        178.65        175.62         2.09 o                         
   4   6  11        237.95        229.09         2.57 o                         
   5   6  11         31.75         28.66         1.30 o                         
   6   6  11         24.19         23.77         1.69 o                         
  -5   7  11         13.82         11.25         1.03 o                         
  -4   7  11        144.84        142.12         1.94 o                         
  -3   7  11        306.08        295.46         2.72 o                         
  -2   7  11         48.11         46.88         1.09 o                         
  -1   7  11          4.02          4.69         0.62 o                         
   0   7  11        526.99        514.00         4.48 o                         
   1   7  11          4.59          4.34         0.69 o                         
   2   7  11         48.94         47.71         1.19 o                         
   3   7  11        307.06        300.88         3.48 o                         
   4   7  11        147.22        144.87         2.40 o                         
   5   7  11         13.86         10.20         1.24 o                         
  -5   8  11         33.89         34.09         1.54 o                         
  -4   8  11         23.01         26.18         1.10 o                         
  -3   8  11         54.68         49.33         1.26 o                         
  -2   8  11        105.65        106.72         2.65 o                         
  -1   8  11          8.29          9.56         0.93 o                         
   0   8  11          6.46          5.61         0.76 o                         
   1   8  11          7.79          7.56         0.77 o                         
   2   8  11        107.21        106.40         1.58 o                         
   3   8  11         53.94         48.34         1.80 o                         
   4   8  11         23.22         22.75         1.81 o                         
   5   8  11         33.73         35.75         1.97 o                         
  -4   9  11         22.27         22.20         1.25 o                         
  -3   9  11         73.48         84.27         1.61 o                         
  -2   9  11         36.21         32.02         1.25 o                         
  -1   9  11         11.09          8.98         1.02 o                         
   0   9  11        113.07        115.67         2.12 o                         
   1   9  11         11.79         10.14         0.85 o                         
   2   9  11         37.12         33.59         1.65 o                         
   3   9  11         74.74         83.26         2.34 o                         
   4   9  11         22.19         21.84         1.27 o                         
  -3  10  11         64.06         66.69         1.82 o                         
  -2  10  11         10.94         12.15         1.66 o                         
  -1  10  11         57.21         62.18         2.08 o                         
   0  10  11         91.51        104.68         2.13 o                         
   1  10  11         56.63         61.52         1.72 o                         
   2  10  11         10.49          9.65         1.66 o                         
   3  10  11         63.02         63.08         2.25 o                         
   0  11  11          4.99          6.58         0.96 o                         
   0   0  12       2393.45       2396.20        26.66 o                         
   1   0  12         16.06         20.53         0.79 o                         
   2   0  12         10.24         12.83         0.42 o                         
   3   0  12         15.54         14.57         0.42 o                         
   4   0  12        138.61        135.52         1.46 o                         
   5   0  12         11.78         14.62         0.99 o                         
   6   0  12        226.25        229.48         5.06 o                         
   7   0  12         20.39         18.00         1.71 o                         
  -7   1  12         10.84          7.69         1.29 o                         
  -6   1  12        159.72        160.85         2.42 o                         
  -5   1  12        127.07        123.38         1.93 o                         
  -4   1  12        877.48        876.47         6.57 o                         
  -3   1  12        369.47        352.03         2.13 o                         
  -2   1  12        256.15        261.22         1.79 o                         
  -1   1  12       1026.58       1066.36         6.69 o                         
   0   1  12        180.09        204.50         4.37 o                         
   1   1  12       1026.51       1055.23         7.30 o                         
   2   1  12        262.49        271.60         2.13 o                         
   3   1  12        375.03        354.50         2.28 o                         
   4   1  12        874.23        877.13         6.36 o                         
   5   1  12        124.69        123.35         2.00 o                         
   6   1  12        161.59        164.90         2.47 o                         
   7   1  12         10.41          7.94         1.34 o                         
  -7   2  12         75.55         70.92         3.67 o                         
  -6   2  12         49.04         54.17         1.44 o                         
  -5   2  12         87.07         85.64         2.29 o                         
  -4   2  12         19.61         23.94         0.84 o                         
  -3   2  12        137.34        137.92         1.11 o                         
  -2   2  12        214.87        214.10         1.49 o                         
  -1   2  12        352.07        349.58         2.65 o                         
   0   2  12        732.87        736.49         5.40 o                         
   1   2  12        345.16        340.31         2.98 o                         
   2   2  12        211.83        211.00         2.04 o                         
   3   2  12        136.70        138.42         1.24 o                         
   4   2  12         20.82         22.77         0.95 o                         
   5   2  12         85.61         87.01         1.68 o                         
   6   2  12         50.09         56.43         1.51 o                         
   7   2  12         76.05         75.73         2.50 o                         
  -6   3  12         11.15         10.72         1.23 o                         
  -5   3  12         64.06         65.04         1.56 o                         
  -4   3  12        107.78        116.78         1.51 o                         
  -3   3  12        280.14        269.44         2.60 o                         
  -2   3  12         73.77         69.93         1.03 o                         
  -1   3  12        685.96        700.50         5.62 o                         
   0   3  12        375.72        372.38         4.16 o                         
   1   3  12        684.66        699.09         7.83 o                         
   2   3  12         73.39         68.98         1.41 o                         
   3   3  12        279.16        269.28         2.19 o                         
   4   3  12        107.54        115.37         1.43 o                         
   5   3  12         63.45         65.59         1.67 o                         
   6   3  12         10.77         10.10         1.89 o                         
  -6   4  12         12.98         12.65         1.13 o                         
  -5   4  12         45.52         47.98         1.45 o                         
  -4   4  12          5.01          4.60         0.50 o                         
  -3   4  12         40.13         35.04         0.86 o                         
  -2   4  12        404.11        375.59         3.05 o                         
  -1   4  12        694.59        681.96         5.56 o                         
   0   4  12         40.22         51.05         1.55 o                         
   1   4  12        691.10        682.07         7.74 o                         
   2   4  12        406.55        383.31         3.31 o                         
   3   4  12         39.42         32.28         0.80 o                         
   4   4  12          4.99          4.16         0.55 o                         
   5   4  12         46.29         49.17         1.38 o                         
   6   4  12         13.06         11.49         1.09 o                         
  -6   5  12         19.25         19.92         1.24 o                         
  -5   5  12         12.49         10.82         1.00 o                         
  -4   5  12        121.42        123.35         1.68 o                         
  -3   5  12        707.51        664.53         5.06 o                         
  -2   5  12         19.33         22.97         1.12 o                         
  -1   5  12        411.21        390.45         3.45 o                         
   0   5  12         22.09         26.72         1.22 o                         
   1   5  12        403.17        386.78         3.42 o                         
   2   5  12         18.26         20.03         0.96 o                         
   3   5  12        700.58        668.41         5.55 o                         
   4   5  12        121.66        126.39         1.73 o                         
   5   5  12         12.14         10.78         0.91 o                         
   6   5  12         19.37         20.19         1.56 o                         
  -6   6  12         30.99         31.30         1.46 o                         
  -5   6  12        105.00        106.36         2.16 o                         
  -4   6  12         21.44         27.77         1.03 o                         
  -3   6  12         29.36         26.84         0.83 o                         
  -2   6  12         98.85         94.32         1.38 o                         
  -1   6  12          3.07          2.60         0.54 o                         
   0   6  12       1448.33       1397.96        12.42 o                         
   1   6  12          3.11          2.20         0.62 o                         
   2   6  12        100.53         95.48         1.38 o                         
   3   6  12         28.44         26.33         1.12 o                         
   4   6  12         22.63         27.43         1.06 o                         
   5   6  12        104.31        107.22         2.63 o                         
   6   6  12         30.98         31.58         1.86 o                         
  -5   7  12          6.97          6.79         0.95 o                         
  -4   7  12         58.79         55.90         1.30 o                         
  -3   7  12         27.31         28.50         1.03 o                         
  -2   7  12        348.97        340.56         3.28 o                         
  -1   7  12        141.19        135.18         2.27 o                         
   0   7  12          5.54          5.44         0.88 o                         
   1   7  12        140.00        135.64         1.72 o                         
   2   7  12        346.16        339.70         3.27 o                         
   3   7  12         27.70         24.62         1.71 o                         
   4   7  12         57.03         51.93         1.57 o                         
   5   7  12          6.76          5.36         1.15 o                         
  -4   8  12        150.93        162.41         2.21 o                         
  -3   8  12         73.07         73.03         1.43 o                         
  -2   8  12         16.22         15.89         0.85 o                         
  -1   8  12         92.60         86.90         1.83 o                         
   0   8  12        312.52        309.35         4.50 o                         
   1   8  12         93.64         86.25         1.77 o                         
   2   8  12         15.85         13.27         1.09 o                         
   3   8  12         72.20         70.49         2.10 o                         
   4   8  12        151.88        162.82         2.69 o                         
  -4   9  12         37.65         37.55         2.08 o                         
  -3   9  12        118.49        130.29         1.98 o                         
  -2   9  12         63.25         61.07         1.97 o                         
  -1   9  12         21.14         21.07         1.49 o                         
   0   9  12          2.55          0.95         1.10 o                         
   1   9  12         20.79         21.00         1.26 o                         
   2   9  12         64.59         65.40         2.19 o                         
   3   9  12        116.76        127.36         2.90 o                         
   4   9  12         38.51         38.23         1.77 o                         
  -2  10  12         23.97         22.73         1.59 o                         
  -1  10  12         15.25         16.75         1.53 o                         
   0  10  12         92.86        103.38         2.59 o                         
   1  10  12         14.89         13.71         1.51 o                         
   2  10  12         24.44         20.62         1.69 o                         
   1   0  13        227.99        225.18         1.88 o                         
   2   0  13         45.81         47.22         1.74 o                         
   3   0  13          2.12          2.66         0.33 o                         
   4   0  13        104.23         94.96         1.36 o                         
   5   0  13        149.10        148.21         2.45 o                         
   6   0  13          4.73          3.86         0.72 o                         
   7   0  13          6.75          6.62         1.31 o                         
  -7   1  13         33.50         31.55         1.92 o                         
  -6   1  13         49.00         50.62         2.25 o                         
  -5   1  13         96.01         96.14         1.73 o                         
  -4   1  13         37.32         39.54         0.93 o                         
  -3   1  13        654.53        644.05         4.35 o                         
  -2   1  13          9.08         12.50         0.47 o                         
  -1   1  13       1259.19       1293.24         8.28 o                         
   0   1  13         44.13         53.35         3.71 o                         
   1   1  13       1262.79       1299.77         8.93 o                         
   2   1  13         10.07         11.34         0.55 o                         
   3   1  13        645.01        634.91         4.21 o                         
   4   1  13         37.97         39.31         0.97 o                         
   5   1  13         95.84         96.27         1.78 o                         
   6   1  13         48.56         48.74         1.43 o                         
   7   1  13         34.80         31.74         1.87 o                         
  -6   2  13         95.35         97.72         2.76 o                         
  -5   2  13         61.66         64.62         1.45 o                         
  -4   2  13        404.70        395.54         3.62 o                         
  -3   2  13        113.62        113.63         1.00 o                         
  -2   2  13        101.79        109.23         0.92 o                         
  -1   2  13        685.05        672.15         5.34 o                         
   0   2  13        101.84         91.22         1.39 o                         
   1   2  13        685.53        675.02         5.44 o                         
   2   2  13        101.82        109.39         1.31 o                         
   3   2  13        113.98        114.10         1.12 o                         
   4   2  13        409.00        408.48         3.70 o                         
   5   2  13         60.74         61.16         1.50 o                         
   6   2  13         94.47         97.07         2.47 o                         
  -6   3  13         63.32         69.19         4.92 o                         
  -5   3  13         32.68         30.50         1.52 o                         
  -4   3  13        466.11        457.45         7.16 o                         
  -3   3  13        214.80        215.86         2.25 o                         
  -2   3  13        222.72        214.24         2.17 o                         
  -1   3  13        102.37        117.53         1.35 o                         
   0   3  13          0.36         -0.19         0.29 o                         
   1   3  13        103.77        120.04         1.67 o                         
   2   3  13        225.63        221.50         2.99 o                         
   3   3  13        216.32        216.94         2.09 o                         
   4   3  13        467.29        465.26         4.85 o                         
   5   3  13         32.69         30.86         1.66 o                         
   6   3  13         63.93         70.07         1.96 o                         
  -6   4  13         33.81         32.39         1.65 o                         
  -5   4  13         14.81         12.46         1.09 o                         
  -4   4  13        226.36        223.09         2.40 o                         
  -3   4  13         12.51         12.28         0.66 o                         
  -2   4  13         56.91         50.53         0.87 o                         
  -1   4  13         74.82         71.73         1.12 o                         
   0   4  13       2302.44       2171.38        19.39 o                         
   1   4  13         75.27         72.02         1.62 o                         
   2   4  13         58.53         51.81         1.39 o                         
   3   4  13         12.53         12.14         0.66 o                         
   4   4  13        226.26        227.27         2.72 o                         
   5   4  13         15.12         14.45         1.09 o                         
   6   4  13         33.74         30.61         2.65 o                         
  -6   5  13         16.82         18.99         1.32 o                         
  -5   5  13          2.50          2.03         0.74 o                         
  -4   5  13         81.17         79.78         1.34 o                         
  -3   5  13        228.61        217.04         2.10 o                         
  -2   5  13        500.96        496.60         4.30 o                         
  -1   5  13         93.24         92.78         1.29 o                         
   0   5  13         95.86        102.64         1.93 o                         
   1   5  13         92.18         92.89         1.97 o                         
   2   5  13        494.76        498.74         4.33 o                         
   3   5  13        227.52        216.19         2.72 o                         
   4   5  13         80.10         79.44         1.41 o                         
   5   5  13          2.43          2.39         0.94 o                         
   6   5  13         17.45         17.18         1.58 o                         
  -5   6  13         33.89         37.96         1.51 o                         
  -4   6  13        338.57        316.42         3.31 o                         
  -3   6  13         26.37         24.03         0.83 o                         
  -2   6  13        118.30        119.13         1.58 o                         
  -1   6  13        291.69        284.26         2.77 o                         
   0   6  13         36.71         53.80         1.75 o                         
   1   6  13        290.75        282.62         3.09 o                         
   2   6  13        118.67        118.89         1.52 o                         
   3   6  13         25.83         23.79         1.39 o                         
   4   6  13        340.76        325.56         3.87 o                         
   5   6  13         35.40         34.53         2.32 o                         
  -5   7  13          0.94          1.53         0.87 o                         
  -4   7  13         11.32         12.28         0.83 o                         
  -3   7  13        290.44        287.38         3.06 o                         
  -2   7  13         84.34         85.13         1.39 o                         
  -1   7  13         89.43         90.47         1.99 o                         
   0   7  13        412.41        413.32         5.46 o                         
   1   7  13         90.46         91.14         1.78 o                         
   2   7  13         83.38         84.31         1.70 o                         
   3   7  13        289.74        295.41         4.35 o                         
   4   7  13         11.24         11.69         0.95 o                         
   5   7  13          0.96          0.05         1.05 o                         
  -4   8  13         19.02         26.85         1.26 o                         
  -3   8  13         30.12         26.62         1.08 o                         
  -2   8  13          8.61          6.67         0.66 o                         
  -1   8  13         28.19         29.59         1.51 o                         
   0   8  13         70.13         71.80         2.25 o                         
   1   8  13         28.73         31.45         1.39 o                         
   2   8  13          8.57          6.43         0.74 o                         
   3   8  13         30.58         25.69         1.60 o                         
   4   8  13         18.98         24.98         1.47 o                         
  -3   9  13        149.16        156.56         2.61 o                         
  -2   9  13         45.28         48.13         1.46 o                         
  -1   9  13         38.85         42.35         1.78 o                         
   0   9  13          0.57          0.67         0.99 o                         
   1   9  13         38.91         42.13         1.63 o                         
   2   9  13         46.34         50.35         1.93 o                         
   3   9  13        151.27        160.66         3.26 o                         
  -2  10  13         18.44         17.93         1.58 o                         
  -1  10  13         32.52         33.20         1.76 o                         
   0  10  13         75.86         81.62         2.38 o                         
   1  10  13         32.88         32.29         1.48 o                         
   2  10  13         18.54         20.43         1.94 o                         
   0   0  14        243.08        225.72         3.02 o                         
   1   0  14        259.27        287.32         2.31 o                         
   2   0  14       1073.85       1046.69         7.26 o                         
   3   0  14        247.73        218.47         1.74 o                         
   4   0  14         15.66         14.48         0.75 o                         
   5   0  14          1.70          1.36         0.62 o                         
   6   0  14          2.34          3.41         0.75 o                         
  -6   1  14         28.33         28.01         1.79 o                         
  -5   1  14         45.92         45.10         1.29 o                         
  -4   1  14         76.14         73.77         1.21 o                         
  -3   1  14         57.72         63.90         0.83 o                         
  -2   1  14        192.37        184.75         1.39 o                         
  -1   1  14        108.86        127.29         2.90 o                         
   0   1  14       1183.35       1171.25         8.05 o                         
   1   1  14        111.69        122.80         1.60 o                         
   2   1  14        198.17        190.74         1.91 o                         
   3   1  14         59.04         64.10         0.84 o                         
   4   1  14         78.65         76.99         1.56 o                         
   5   1  14         47.08         47.49         1.34 o                         
   6   1  14         27.29         26.51         1.21 o                         
  -6   2  14         38.98         41.88         1.62 o                         
  -5   2  14        115.05        113.64         1.92 o                         
  -4   2  14         84.20         81.42         1.28 o                         
  -3   2  14        184.79        184.44         1.54 o                         
  -2   2  14        184.46        178.95         1.34 o                         
  -1   2  14         58.89         63.82         2.64 o                         
   0   2  14       1280.57       1241.25         8.49 o                         
   1   2  14         59.72         61.06         1.88 o                         
   2   2  14        187.14        182.26         1.87 o                         
   3   2  14        183.22        184.43         1.57 o                         
   4   2  14         85.36         83.41         1.36 o                         
   5   2  14        115.92        117.04         2.20 o                         
   6   2  14         39.02         41.29         1.41 o                         
  -6   3  14         43.87         45.75         1.83 o                         
  -5   3  14          9.40          8.62         0.97 o                         
  -4   3  14         83.53         87.61         1.53 o                         
  -3   3  14        464.92        426.65         3.76 o                         
  -2   3  14         67.99         70.48         1.10 o                         
  -1   3  14        232.88        232.80         2.23 o                         
   0   3  14        507.81        481.20         4.02 o                         
   1   3  14        232.89        234.12         2.67 o                         
   2   3  14         66.45         69.06         1.27 o                         
   3   3  14        460.30        427.76         3.76 o                         
   4   3  14         84.46         88.69         1.44 o                         
   5   3  14          9.68         11.48         1.04 o                         
   6   3  14         44.33         46.27         1.74 o                         
  -6   4  14         11.47         13.79         1.42 o                         
  -5   4  14         64.64         64.71         1.99 o                         
  -4   4  14        150.05        146.30         1.85 o                         
  -3   4  14          3.66          4.31         0.66 o                         
  -2   4  14         19.20         16.97         0.72 o                         
  -1   4  14        536.33        538.43         4.56 o                         
   0   4  14        679.58        651.84         6.26 o                         
   1   4  14        536.02        547.01         5.34 o                         
   2   4  14         17.69         15.14         1.04 o                         
   3   4  14          3.99          3.82         0.61 o                         
   4   4  14        148.92        147.19         2.73 o                         
   5   4  14         63.92         69.80         3.27 o                         
   6   4  14         11.79         15.48         1.63 o                         
  -6   5  14         16.86         21.03         1.65 o                         
  -5   5  14         13.24         12.96         1.07 o                         
  -4   5  14         59.55         57.52         1.20 o                         
  -3   5  14        199.35        193.34         1.96 o                         
  -2   5  14         60.53         56.25         1.07 o                         
  -1   5  14        220.69        214.54         2.66 o                         
   0   5  14        528.05        520.58         5.26 o                         
   1   5  14        221.11        214.48         3.23 o                         
   2   5  14         60.88         55.83         1.79 o                         
   3   5  14        204.84        199.58         2.49 o                         
   4   5  14         58.59         58.21         1.50 o                         
   5   5  14         13.68         11.91         1.40 o                         
   6   5  14         17.48         18.11         2.76 o                         
  -5   6  14        144.93        153.02         2.65 o                         
  -4   6  14        161.38        158.08         2.05 o                         
  -3   6  14         95.79         95.41         1.32 o                         
  -2   6  14        362.92        338.58         3.22 o                         
  -1   6  14        258.83        256.75         2.57 o                         
   0   6  14        658.89        636.55         7.63 o                         
   1   6  14        253.70        251.96         3.75 o                         
   2   6  14        358.61        339.35         3.81 o                         
   3   6  14         94.73         92.28         2.18 o                         
   4   6  14        157.93        151.73         2.47 o                         
   5   6  14        143.06        150.52         3.21 o                         
  -5   7  14         90.16         99.55         2.23 o                         
  -4   7  14         21.67         25.51         1.10 o                         
  -3   7  14         71.59         74.35         1.91 o                         
  -2   7  14         93.90         97.94         1.51 o                         
  -1   7  14         20.48         18.01         1.07 o                         
   0   7  14          7.59          6.15         0.90 o                         
   1   7  14         20.67         16.85         1.33 o                         
   2   7  14         93.97         98.17         1.83 o                         
   3   7  14         71.37         70.31         2.03 o                         
   4   7  14         21.60         24.80         1.36 o                         
   5   7  14         90.98        100.96         2.76 o                         
  -4   8  14        179.52        191.47         2.48 o                         
  -3   8  14         58.97         56.09         1.34 o                         
  -2   8  14          3.32          2.76         0.64 o                         
  -1   8  14         62.62         56.07         2.47 o                         
   0   8  14        228.87        234.23         3.80 o                         
   1   8  14         63.29         56.85         3.09 o                         
   2   8  14          3.24          3.42         0.70 o                         
   3   8  14         58.87         56.86         2.00 o                         
   4   8  14        180.20        190.81         3.02 o                         
  -3   9  14         42.78         48.78         1.62 o                         
  -2   9  14         63.68         66.38         1.66 o                         
  -1   9  14         88.24         87.37         2.63 o                         
   0   9  14        213.60        210.56         3.69 o                         
   1   9  14         88.27         89.14         3.50 o                         
   2   9  14         63.21         64.25         2.14 o                         
   3   9  14         41.86         49.48         2.07 o                         
  -2  10  14         30.76         34.00         1.81 o                         
  -1  10  14         17.01         18.18         1.60 o                         
   0  10  14          1.34         -0.34         0.97 o                         
   1  10  14         17.57         18.42         1.64 o                         
   2  10  14         29.95         35.60         1.94 o                         
   1   0  15         11.32         12.69         0.81 o                         
   2   0  15        721.90        717.58         5.16 o                         
   3   0  15        747.43        758.41         5.54 o                         
   4   0  15          6.88          9.94         0.60 o                         
   5   0  15         42.31         37.22         1.24 o                         
   6   0  15          4.50          5.27         0.78 o                         
  -6   1  15          4.82          4.91         0.74 o                         
  -5   1  15         34.71         35.42         1.20 o                         
  -4   1  15        261.72        253.84         2.57 o                         
  -3   1  15         55.81         58.09         0.82 o                         
  -2   1  15          5.23          4.15         0.28 o                         
  -1   1  15        168.70        181.33         1.47 o                         
   0   1  15       1656.80       1593.50        10.97 o                         
   1   1  15        164.64        178.23         1.64 o                         
   2   1  15          4.69          3.19         0.43 o                         
   3   1  15         57.28         58.28         0.94 o                         
   4   1  15        261.25        254.19         3.39 o                         
   5   1  15         34.99         35.97         1.27 o                         
   6   1  15          5.26          6.18         0.79 o                         
  -6   2  15         59.49         55.46         3.16 o                         
  -5   2  15          8.83          9.73         0.86 o                         
  -4   2  15        209.36        207.74         1.92 o                         
  -3   2  15        336.28        329.91         2.45 o                         
  -2   2  15        225.11        233.02         1.66 o                         
  -1   2  15        802.63        803.90         8.43 o                         
   0   2  15        253.59        266.97         2.21 o                         
   1   2  15        811.25        815.30         6.51 o                         
   2   2  15        226.73        236.21         2.31 o                         
   3   2  15        341.83        335.14         3.06 o                         
   4   2  15        210.33        208.24         2.31 o                         
   5   2  15          9.29          8.76         0.82 o                         
   6   2  15         59.50         55.42         1.89 o                         
  -6   3  15         10.62          9.84         1.11 o                         
  -5   3  15        138.16        132.83         3.44 o                         
  -4   3  15         71.02         71.41         1.39 o                         
  -3   3  15         51.94         48.96         1.48 o                         
  -2   3  15        179.89        173.05         1.71 o                         
  -1   3  15        469.00        447.02         4.51 o                         
   0   3  15         84.73         99.26         2.98 o                         
   1   3  15        468.81        453.68         4.53 o                         
   2   3  15        180.80        173.45         2.19 o                         
   3   3  15         53.02         48.41         1.33 o                         
   4   3  15         71.88         70.56         1.30 o                         
   5   3  15        138.72        136.39         2.28 o                         
   6   3  15         10.32         10.90         2.35 o                         
  -6   4  15         35.22         35.74         1.81 o                         
  -5   4  15         17.47         17.14         1.42 o                         
  -4   4  15        267.58        247.62         3.75 o                         
  -3   4  15        512.62        502.54         5.14 o                         
  -2   4  15         37.30         30.98         1.09 o                         
  -1   4  15        599.19        575.75         4.86 o                         
   0   4  15         12.37          9.59         0.72 o                         
   1   4  15        596.55        579.22         5.68 o                         
   2   4  15         36.72         29.75         1.00 o                         
   3   4  15        509.27        515.55         6.04 o                         
   4   4  15        266.76        250.57         3.81 o                         
   5   4  15         17.52         16.03         1.45 o                         
   6   4  15         34.82         35.89         2.09 o                         
  -5   5  15         93.46         94.05         2.50 o                         
  -4   5  15         28.88         31.62         1.01 o                         
  -3   5  15         28.56         28.20         0.84 o                         
  -2   5  15        117.50        118.62         1.64 o                         
  -1   5  15        277.40        267.91         3.15 o                         
   0   5  15        537.30        530.85         5.36 o                         
   1   5  15        284.04        278.63         3.88 o                         
   2   5  15        116.41        122.74         2.27 o                         
   3   5  15         28.51         25.87         1.89 o                         
   4   5  15         28.49         30.14         1.66 o                         
   5   5  15         92.83         92.45         3.78 o                         
  -5   6  15         42.60         44.48         1.63 o                         
  -4   6  15        126.84        126.52         1.85 o                         
  -3   6  15         64.71         64.01         1.30 o                         
  -2   6  15         12.59         14.01         0.83 o                         
  -1   6  15        319.14        315.51         3.66 o                         
   0   6  15        200.36        207.65         2.74 o                         
   1   6  15        321.40        327.70         4.49 o                         
   2   6  15         13.18         14.69         1.24 o                         
   3   6  15         62.39         60.92         2.55 o                         
   4   6  15        127.25        128.48         2.26 o                         
   5   6  15         43.30         46.53         3.11 o                         
  -5   7  15          2.10          3.85         0.94 o                         
  -4   7  15        137.09        134.13         2.39 o                         
  -3   7  15        114.58        111.03         1.74 o                         
  -2   7  15         27.07         27.39         0.94 o                         
  -1   7  15         74.94         73.74         1.63 o                         
   0   7  15        145.07        144.43         2.79 o                         
   1   7  15         74.57         75.29         2.02 o                         
   2   7  15         26.10         26.97         1.42 o                         
   3   7  15        117.07        114.45         2.55 o                         
   4   7  15        135.95        133.40         2.41 o                         
   5   7  15          1.99          2.48         1.19 o                         
  -4   8  15        236.21        235.50         3.20 o                         
  -3   8  15          0.95          2.48         0.77 o                         
  -2   8  15         33.68         35.41         1.29 o                         
  -1   8  15          4.34          4.47         0.73 o                         
   0   8  15          2.61          2.18         1.56 o                         
   1   8  15          3.92          4.48         1.63 o                         
   2   8  15         32.94         34.33         1.71 o                         
   3   8  15          0.89          2.23         0.97 o                         
   4   8  15        235.70        236.71         4.06 o                         
  -3   9  15         20.19         21.30         1.35 o                         
  -2   9  15          6.99          7.33         0.82 o                         
  -1   9  15         16.67         16.66         2.18 o                         
   0   9  15         92.51         98.99         3.70 o                         
   1   9  15         15.87         17.63         1.86 o                         
   2   9  15          7.31          6.31         1.09 o                         
   3   9  15         19.56         18.32         1.69 o                         
  -1  10  15         79.86         79.96         2.39 o                         
   0  10  15         33.74         33.11         1.86 o                         
   1  10  15         80.52         80.69         2.42 o                         
   0   0  16        143.16        145.97         1.82 o                         
   1   0  16        117.96        100.25         1.14 o                         
   2   0  16        196.94        224.32         2.18 o                         
   3   0  16        154.27        160.78         1.63 o                         
   4   0  16         10.18          8.30         0.82 o                         
   5   0  16          0.04         -0.61         0.61 o                         
   6   0  16         47.35         46.79         1.43 o                         
  -6   1  16          9.49          8.45         1.01 o                         
  -5   1  16        178.65        177.76         2.71 o                         
  -4   1  16         68.58         74.79         1.27 o                         
  -3   1  16        250.42        236.05         1.91 o                         
  -2   1  16         10.79         11.94         0.44 o                         
  -1   1  16        363.60        341.44         2.75 o                         
   1   1  16        359.82        341.11         2.73 o                         
   2   1  16         10.49         10.79         0.52 o                         
   3   1  16        250.29        237.34         2.15 o                         
   4   1  16         68.18         74.91         1.32 o                         
   5   1  16        179.89        185.62         2.66 o                         
   6   1  16          9.70          8.04         0.86 o                         
  -6   2  16          3.22          4.08         0.93 o                         
  -5   2  16          3.46          4.28         0.88 o                         
  -4   2  16          6.85          8.17         0.51 o                         
  -3   2  16        805.91        797.76         5.30 o                         
  -2   2  16        489.74        477.35         3.06 o                         
  -1   2  16        185.53        184.66         2.02 o                         
   0   2  16        284.13        289.84         2.98 o                         
   1   2  16        187.20        182.33         1.90 o                         
   2   2  16        498.28        490.92         4.18 o                         
   3   2  16        815.82        817.89         6.58 o                         
   4   2  16          7.62          8.66         1.04 o                         
   5   2  16          3.42          2.71         0.73 o                         
   6   2  16          3.15          3.47         0.77 o                         
  -6   3  16         14.34         14.54         1.45 o                         
  -5   3  16         38.57         46.22         1.81 o                         
  -4   3  16        212.18        207.12         3.44 o                         
  -3   3  16         65.53         55.24         0.96 o                         
  -2   3  16        277.88        262.14         2.33 o                         
  -1   3  16        111.36        105.89         1.66 o                         
   0   3  16       1756.53       1709.57        15.80 o                         
   1   3  16        113.35        108.32         1.69 o                         
   2   3  16        276.64        263.06         2.98 o                         
   3   3  16         65.98         55.05         1.07 o                         
   4   3  16        208.74        209.00         2.37 o                         
   5   3  16         38.10         45.33         1.97 o                         
   6   3  16         15.59         16.80         1.43 o                         
  -6   4  16         16.66         17.47         1.62 o                         
  -5   4  16          1.64          1.73         0.88 o                         
  -4   4  16        190.96        182.44         2.48 o                         
  -3   4  16         42.01         44.85         1.04 o                         
  -2   4  16        124.43        125.99         1.64 o                         
  -1   4  16          2.48          3.62         0.65 o                         
   0   4  16        287.98        278.63         3.21 o                         
   1   4  16          2.55          3.40         0.58 o                         
   2   4  16        121.49        124.84         1.88 o                         
   3   4  16         42.75         42.00         1.17 o                         
   4   4  16        190.86        183.55         2.57 o                         
   5   4  16          1.63          0.85         0.97 o                         
   6   4  16         16.18         16.67         1.47 o                         
  -5   5  16         15.35         16.95         1.58 o                         
  -4   5  16        135.38        132.89         2.12 o                         
  -3   5  16         32.46         30.68         0.96 o                         
  -2   5  16         16.87         15.11         0.83 o                         
  -1   5  16        304.89        287.49         3.35 o                         
   0   5  16         85.54         84.35         1.60 o                         
   1   5  16        306.39        291.17         3.37 o                         
   2   5  16         16.39         14.34         1.17 o                         
   3   5  16         32.57         32.55         1.99 o                         
   4   5  16        134.61        136.57         2.77 o                         
   5   5  16         15.63         15.41         2.30 o                         
  -5   6  16         23.63         23.57         1.72 o                         
  -4   6  16         92.86         96.90         1.65 o                         
  -3   6  16         71.10         73.16         1.78 o                         
  -2   6  16         60.42         61.80         1.43 o                         
  -1   6  16        207.74        203.25         2.71 o                         
   0   6  16        331.89        327.76         3.78 o                         
   1   6  16        206.52        202.69         3.30 o                         
   2   6  16         57.96         59.11         1.77 o                         
   3   6  16         70.90         75.92         2.81 o                         
   4   6  16         92.13         98.10         2.50 o                         
   5   6  16         23.45         23.16         2.76 o                         
  -4   7  16         19.98         29.04         1.15 o                         
  -3   7  16         11.37          9.13         0.76 o                         
  -2   7  16          5.11          4.14         0.65 o                         
  -1   7  16        171.26        166.01         2.48 o                         
   0   7  16         61.57         56.31         1.52 o                         
   1   7  16        173.46        171.70         3.06 o                         
   2   7  16          5.15          4.13         0.81 o                         
   3   7  16         11.00          5.92         1.33 o                         
   4   7  16         19.67         28.30         1.79 o                         
  -4   8  16          0.15          2.65         0.81 o                         
  -3   8  16         99.89        102.77         2.09 o                         
  -2   8  16         11.18          9.87         0.82 o                         
  -1   8  16        258.08        256.18         3.35 o                         
   0   8  16         11.65          8.88         1.08 o                         
   1   8  16        257.97        260.37         4.09 o                         
   2   8  16         11.15          8.67         1.48 o                         
   3   8  16        101.23        107.56         3.57 o                         
   4   8  16          0.19          2.86         1.43 o                         
  -3   9  16         85.96         81.59         1.98 o                         
  -2   9  16          5.62          6.02         1.04 o                         
  -1   9  16         14.56         13.53         1.11 o                         
   0   9  16         47.69         51.88         3.52 o                         
   1   9  16         14.51         14.25         1.58 o                         
   2   9  16          5.43          5.31         1.48 o                         
   3   9  16         86.33         89.14         3.47 o                         
   0  10  16          2.35          2.10         1.01 o                         
   1   0  17         14.74         14.02         0.58 o                         
   2   0  17        617.17        609.08         4.53 o                         
   3   0  17        398.58        381.52         3.38 o                         
   4   0  17         58.50         58.26         1.20 o                         
   5   0  17         49.98         47.63         1.73 o                         
   6   0  17         27.02         26.21         1.24 o                         
  -6   1  17          4.57          3.24         0.90 o                         
  -5   1  17         94.39         97.68         1.84 o                         
  -4   1  17        325.24        327.61         3.19 o                         
  -3   1  17        109.56        109.56         1.18 o                         
  -2   1  17         20.31         20.67         0.69 o                         
  -1   1  17        199.77        205.77         1.68 o                         
   0   1  17        709.67        673.82         4.90 o                         
   1   1  17        203.53        208.89         1.89 o                         
   2   1  17         21.33         19.79         0.67 o                         
   3   1  17        111.53        109.91         1.33 o                         
   4   1  17        324.37        329.10         3.23 o                         
   5   1  17         95.13         99.40         1.93 o                         
   6   1  17          4.93          4.16         0.80 o                         
  -6   2  17         47.00         49.56         1.90 o                         
  -5   2  17        119.72        114.43         2.59 o                         
  -4   2  17          8.29          7.07         0.64 o                         
  -3   2  17        134.16        141.41         1.35 o                         
  -2   2  17        265.98        277.10         2.16 o                         
  -1   2  17        300.73        293.09         2.52 o                         
   0   2  17       1342.57       1289.75         9.90 o                         
   1   2  17        304.21        296.37         2.77 o                         
   2   2  17        268.95        283.01         2.72 o                         
   3   2  17        133.73        138.89         1.75 o                         
   4   2  17          8.72          7.13         0.64 o                         
   5   2  17        119.64        121.02         2.16 o                         
   6   2  17         45.76         48.79         1.56 o                         
  -6   3  17          8.13          7.15         1.09 o                         
  -5   3  17        229.88        217.58         3.87 o                         
  -4   3  17         57.79         59.29         1.65 o                         
  -3   3  17         23.90         22.68         0.75 o                         
  -2   3  17        140.31        132.07         1.50 o                         
  -1   3  17         60.37         65.26         3.05 o                         
   0   3  17        378.12        389.91         3.46 o                         
   1   3  17         63.09         64.62         1.59 o                         
   2   3  17        140.32        130.66         1.91 o                         
   3   3  17         24.06         22.07         1.11 o                         
   4   3  17         58.06         58.81         1.28 o                         
   5   3  17        230.69        227.44         3.16 o                         
   6   3  17          8.00          8.50         1.09 o                         
  -5   4  17          1.91          4.04         1.03 o                         
  -4   4  17         50.49         51.06         1.34 o                         
  -3   4  17        228.97        227.57         2.92 o                         
  -2   4  17         25.11         25.03         0.88 o                         
  -1   4  17        342.85        331.84         3.69 o                         
   0   4  17        157.53        149.92         2.20 o                         
   1   4  17        344.74        336.93         3.73 o                         
   2   4  17         25.08         22.81         1.02 o                         
   3   4  17        232.64        233.67         3.49 o                         
   4   4  17         50.74         51.31         1.63 o                         
   5   4  17          1.96          3.03         0.96 o                         
  -5   5  17         88.54         85.75         2.49 o                         
  -4   5  17         28.76         30.05         1.21 o                         
  -3   5  17         57.49         55.17         1.42 o                         
  -2   5  17         79.26         73.60         1.33 o                         
  -1   5  17        159.02        154.62         2.24 o                         
   0   5  17         61.19         52.41         1.39 o                         
   1   5  17        160.04        156.35         2.26 o                         
   2   5  17         77.53         73.43         1.54 o                         
   3   5  17         57.05         55.34         3.16 o                         
   4   5  17         29.24         30.89         1.32 o                         
   5   5  17         87.66         88.90         2.45 o                         
  -5   6  17         34.59         35.09         1.90 o                         
  -4   6  17         75.99         76.54         1.72 o                         
  -3   6  17         86.35         83.07         1.75 o                         
  -2   6  17        116.85        113.06         1.71 o                         
  -1   6  17        137.93        138.06         2.16 o                         
   0   6  17          2.95          3.20         0.65 o                         
   1   6  17        135.16        135.24         2.18 o                         
   2   6  17        117.22        113.84         2.50 o                         
   3   6  17         85.00         82.05         2.96 o                         
   4   6  17         76.14         79.48         2.34 o                         
   5   6  17         33.91         32.04         2.96 o                         
  -4   7  17        105.10        110.49         2.13 o                         
  -3   7  17         45.83         48.40         1.50 o                         
  -2   7  17         45.88         42.56         1.34 o                         
  -1   7  17         16.41         19.87         1.16 o                         
   0   7  17        137.76        135.66         2.25 o                         
   1   7  17         16.50         20.33         2.98 o                         
   2   7  17         45.73         45.23         2.40 o                         
   3   7  17         45.62         52.55         2.60 o                         
   4   7  17        103.65        113.98         2.79 o                         
  -3   8  17         32.61         35.80         1.49 o                         
  -2   8  17        115.62        122.59         2.16 o                         
  -1   8  17         19.85         26.15         1.30 o                         
   0   8  17          0.28         -0.64         0.64 o                         
   1   8  17         19.71         25.30         3.24 o                         
   2   8  17        116.08        119.96         3.78 o                         
   3   8  17         32.96         39.70         2.50 o                         
  -2   9  17         40.35         41.39         1.87 o                         
  -1   9  17         61.44         61.76         1.72 o                         
   0   9  17         21.77         24.70         1.36 o                         
   1   9  17         63.38         67.08         2.16 o                         
   2   9  17         40.68         42.09         2.65 o                         
   0   0  18       1106.82       1035.16         9.46 o                         
   1   0  18        102.59        105.80         1.26 o                         
   3   0  18         94.73        101.72         1.29 o                         
   4   0  18        183.77        180.51         2.14 o                         
   5   0  18          0.09          0.36         0.69 o                         
   6   0  18          9.26          8.63         1.09 o                         
  -6   1  18         24.04         26.35         1.62 o                         
  -5   1  18        104.59        109.23         2.53 o                         
  -4   1  18        302.01        299.11         3.03 o                         
  -3   1  18        168.55        158.35         1.49 o                         
  -2   1  18         46.37         49.70         0.90 o                         
  -1   1  18         58.10         69.69         0.86 o                         
   0   1  18         34.40         49.44         1.47 o                         
   1   1  18         57.87         70.11         2.30 o                         
   2   1  18         49.26         51.26         0.91 o                         
   3   1  18        171.82        160.71         1.69 o                         
   4   1  18        303.94        307.49         3.11 o                         
   5   1  18        104.52        111.76         2.06 o                         
   6   1  18         23.75         25.75         1.35 o                         
  -6   2  18         17.23         21.81         1.58 o                         
  -5   2  18          9.09          8.61         1.06 o                         
  -4   2  18         62.98         66.52         1.25 o                         
  -3   2  18        129.47        117.87         1.23 o                         
  -2   2  18        212.60        211.55         1.77 o                         
  -1   2  18        440.31        405.85         3.29 o                         
   0   2  18         48.95         71.46         2.79 o                         
   1   2  18        443.52        411.00         3.65 o                         
   2   2  18        210.17        210.28         2.23 o                         
   3   2  18        132.16        120.09         1.58 o                         
   4   2  18         63.36         65.13         1.33 o                         
   5   2  18          9.26          9.40         0.91 o                         
   6   2  18         17.36         20.88         1.33 o                         
  -6   3  18         12.84         12.80         1.46 o                         
  -5   3  18          1.00          4.00         0.98 o                         
  -4   3  18         49.25         49.51         1.31 o                         
  -3   3  18         99.92        103.85         1.35 o                         
  -2   3  18         63.22         72.16         1.12 o                         
  -1   3  18        726.11        699.74         7.04 o                         
   0   3  18          8.27         10.64         0.88 o                         
   1   3  18        726.01        703.42         6.79 o                         
   2   3  18         64.15         68.42         2.13 o                         
   3   3  18        104.24        107.88         1.51 o                         
   4   3  18         50.47         48.62         1.55 o                         
   5   3  18          1.03          3.58         0.84 o                         
   6   3  18         12.54         12.09         1.40 o                         
  -5   4  18        198.10        192.47         3.71 o                         
  -4   4  18          8.64          9.34         1.34 o                         
  -3   4  18          4.51          5.05         0.53 o                         
  -2   4  18        193.50        178.69         2.13 o                         
  -1   4  18         28.84         24.62         1.04 o                         
   0   4  18         22.80         22.96         1.04 o                         
   1   4  18         27.33         22.93         1.05 o                         
   2   4  18        197.39        184.70         2.77 o                         
   3   4  18          4.45          3.47         0.74 o                         
   4   4  18          8.82          9.45         1.43 o                         
   5   4  18        198.33        202.32         3.65 o                         
  -5   5  18         12.82         15.34         1.61 o                         
  -4   5  18          7.74         11.37         0.91 o                         
  -3   5  18        138.62        137.31         2.52 o                         
  -2   5  18        129.93        127.92         1.79 o                         
  -1   5  18        185.89        184.05         2.53 o                         
   0   5  18         74.73         74.00         1.56 o                         
   1   5  18        182.93        183.60         2.68 o                         
   2   5  18        131.54        125.94         2.02 o                         
   3   5  18        136.48        135.38         2.65 o                         
   4   5  18          7.18         11.21         0.98 o                         
   5   5  18         12.54         16.75         1.55 o                         
  -4   6  18         90.85         98.98         1.95 o                         
  -3   6  18         74.36         70.00         1.67 o                         
  -2   6  18         15.20         16.75         0.94 o                         
  -1   6  18         93.47         97.68         1.91 o                         
   0   6  18         81.52         76.91         1.67 o                         
   1   6  18         92.98         97.95         2.42 o                         
   2   6  18         15.06         16.03         1.34 o                         
   3   6  18         73.63         70.16         2.02 o                         
   4   6  18         91.02         97.75         2.07 o                         
  -4   7  18         20.75         22.89         1.33 o                         
  -3   7  18         21.21         25.52         1.30 o                         
  -2   7  18         67.38         67.05         1.61 o                         
  -1   7  18        249.37        239.85         3.17 o                         
   0   7  18         38.70         33.36         1.71 o                         
   1   7  18        249.37        240.85         5.02 o                         
   2   7  18         66.76         68.57         1.98 o                         
   3   7  18         21.18         25.36         2.25 o                         
   4   7  18         21.04         25.17         3.01 o                         
  -3   8  18         11.09          9.60         0.96 o                         
  -2   8  18         28.07         29.18         1.31 o                         
  -1   8  18         67.66         68.81         1.74 o                         
   0   8  18         64.81         65.26         1.70 o                         
   1   8  18         68.95         70.55         3.21 o                         
   2   8  18         28.61         29.90         2.35 o                         
   3   8  18         11.41         10.51         1.63 o                         
  -2   9  18         40.50         44.91         1.94 o                         
  -1   9  18         38.30         42.69         1.58 o                         
   0   9  18          7.14          4.03         0.84 o                         
   1   9  18         37.72         44.02         1.93 o                         
   2   9  18         40.79         46.79         2.81 o                         
   1   0  19        554.35        535.65         4.11 o                         
   2   0  19         86.57        100.32         1.27 o                         
   3   0  19          4.38          5.31         0.48 o                         
   4   0  19         10.86         14.19         0.94 o                         
   5   0  19        136.58        133.70         2.26 o                         
   6   0  19          9.53         10.54         1.17 o                         
  -6   1  19          8.64          7.75         1.09 o                         
  -5   1  19         66.27         71.05         2.96 o                         
  -4   1  19        139.91        138.20         1.84 o                         
  -3   1  19        279.34        265.03         2.17 o                         
  -2   1  19        263.55        274.55         2.42 o                         
  -1   1  19        515.19        509.44         3.59 o                         
   0   1  19        223.47        235.04         2.10 o                         
   1   1  19        518.42        520.03         3.97 o                         
   2   1  19        259.90        265.11         2.40 o                         
   3   1  19        279.73        270.70         2.45 o                         
   4   1  19        139.79        139.26         1.90 o                         
   5   1  19         66.48         71.33         1.73 o                         
   6   1  19          8.49          7.57         0.91 o                         
  -5   2  19         77.04         77.33         3.60 o                         
  -4   2  19        216.09        212.12         2.36 o                         
  -3   2  19         65.30         64.87         1.07 o                         
  -2   2  19         15.70         14.11         0.57 o                         
  -1   2  19         46.98         48.06         1.05 o                         
   0   2  19        207.78        185.29         2.08 o                         
   1   2  19         44.43         43.87         1.43 o                         
   2   2  19         15.12         13.00         1.13 o                         
   3   2  19         65.04         64.22         1.20 o                         
   4   2  19        216.70        212.59         2.48 o                         
   5   2  19         76.40         76.95         1.83 o                         
   6   2  19         48.90         55.21         2.65 o                         
  -5   3  19         45.38         40.03         1.85 o                         
  -4   3  19        197.40        190.16         2.63 o                         
  -3   3  19        145.77        137.97         1.61 o                         
  -2   3  19        312.94        302.07         2.71 o                         
  -1   3  19        214.25        205.93         2.64 o                         
   0   3  19         92.38         94.93         1.66 o                         
   1   3  19        216.12        208.65         2.67 o                         
   2   3  19        320.15        313.24         3.53 o                         
   3   3  19        147.70        140.35         2.10 o                         
   4   3  19        201.13        198.24         2.40 o                         
   5   3  19         45.41         42.96         1.52 o                         
  -5   4  19          6.13          9.42         1.18 o                         
  -4   4  19        141.17        137.62         2.19 o                         
  -3   4  19         20.49         16.37         1.01 o                         
  -2   4  19         69.33         69.53         1.31 o                         
  -1   4  19         50.91         56.70         1.36 o                         
   0   4  19        362.48        353.40         3.95 o                         
   1   4  19         50.72         55.00         1.37 o                         
   2   4  19         69.77         69.11         1.48 o                         
   3   4  19         20.41         17.14         1.28 o                         
   4   4  19        141.65        138.50         2.30 o                         
   5   4  19          6.19          9.85         1.18 o                         
  -5   5  19          6.85          7.19         1.18 o                         
  -4   5  19         52.63         50.20         1.46 o                         
  -3   5  19         69.58         69.05         1.61 o                         
  -2   5  19        295.40        298.60         3.42 o                         
  -1   5  19        195.22        182.68         2.72 o                         
   0   5  19         50.59         51.26         1.40 o                         
   1   5  19        197.01        185.25         2.59 o                         
   2   5  19        293.10        297.14         4.22 o                         
   3   5  19         67.69         68.16         1.95 o                         
   4   5  19         50.89         49.43         1.54 o                         
   5   5  19          6.94          7.76         1.20 o                         
  -4   6  19         98.38        102.74         2.02 o                         
  -3   6  19          0.79          1.35         0.71 o                         
  -2   6  19         62.04         62.25         1.36 o                         
  -1   6  19         74.74         73.12         1.65 o                         
   0   6  19        167.29        166.30         2.52 o                         
   1   6  19         73.38         70.45         1.90 o                         
   2   6  19         62.84         63.32         1.56 o                         
   3   6  19          0.79          1.05         0.79 o                         
   4   6  19         98.75        103.41         3.44 o                         
  -4   7  19          5.44          5.06         0.99 o                         
  -3   7  19        192.52        190.99         2.91 o                         
  -2   7  19         15.71         15.68         1.03 o                         
  -1   7  19        123.84        131.71         2.26 o                         
   0   7  19         29.24         26.48         1.30 o                         
   1   7  19        125.35        133.82         2.69 o                         
   2   7  19         15.37         15.12         1.41 o                         
   3   7  19        190.83        191.40         3.50 o                         
   4   7  19          5.60          4.24         0.96 o                         
  -3   8  19          4.57          3.03         0.84 o                         
  -2   8  19         12.17         14.71         1.24 o                         
  -1   8  19         81.29         83.72         1.92 o                         
   0   8  19          2.56          3.62         0.80 o                         
   1   8  19         80.20         83.09         2.39 o                         
   2   8  19         12.16         12.78         1.26 o                         
   3   8  19          4.49          2.35         1.38 o                         
  -1   9  19         43.76         46.13         1.62 o                         
   0   9  19          6.82          6.47         0.92 o                         
   1   9  19         44.06         45.41         1.63 o                         
   0   0  20        286.25        281.33         3.14 o                         
   1   0  20        389.53        376.43         3.11 o                         
   2   0  20        243.71        223.49         2.14 o                         
   3   0  20         34.34         39.73         0.93 o                         
   4   0  20        103.06        110.30         1.68 o                         
   5   0  20          2.40          3.87         0.94 o                         
  -5   1  20          7.04          5.62         1.10 o                         
  -4   1  20         84.87         81.24         1.71 o                         
  -3   1  20        117.26        124.81         1.39 o                         
  -2   1  20        723.81        698.85         5.28 o                         
  -1   1  20        206.41        204.48         2.01 o                         
   0   1  20        154.43        146.19         1.52 o                         
   1   1  20        208.09        208.50         1.98 o                         
   2   1  20        735.54        712.32         5.27 o                         
   3   1  20        118.98        125.32         1.52 o                         
   4   1  20         86.88         84.63         1.52 o                         
   5   1  20          6.85          6.68         0.87 o                         
  -5   2  20        131.08        131.33         2.93 o                         
  -4   2  20         83.49         84.14         1.46 o                         
  -3   2  20         13.25         15.30         0.75 o                         
  -2   2  20          7.22          6.42         0.51 o                         
  -1   2  20         58.81         62.82         1.07 o                         
   0   2  20        171.62        174.12         2.14 o                         
   1   2  20         60.36         65.18         1.26 o                         
   2   2  20          6.96          6.50         0.60 o                         
   3   2  20         13.37         13.55         1.79 o                         
   4   2  20         85.45         86.36         1.56 o                         
   5   2  20        131.98        132.18         2.36 o                         
  -5   3  20         11.52          9.97         1.76 o                         
  -4   3  20         35.62         38.58         1.30 o                         
  -3   3  20        182.41        178.23         2.16 o                         
  -2   3  20         17.90         20.95         0.79 o                         
  -1   3  20         18.75         16.30         0.88 o                         
   0   3  20          0.05          0.26         0.53 o                         
   1   3  20         20.36         15.06         1.06 o                         
   2   3  20         18.68         17.18         0.98 o                         
   3   3  20        181.23        178.01         2.47 o                         
   4   3  20         35.49         37.32         1.22 o                         
   5   3  20         11.58         10.72         1.10 o                         
  -5   4  20         30.68         33.37         2.30 o                         
  -4   4  20         19.41         25.64         1.20 o                         
  -3   4  20          7.78          7.05         0.74 o                         
  -2   4  20         57.81         53.06         1.19 o                         
  -1   4  20        161.31        164.49         2.36 o                         
   0   4  20         70.49         69.32         1.53 o                         
   1   4  20        159.81        160.61         2.36 o                         
   2   4  20         59.19         54.90         1.39 o                         
   3   4  20          7.33          4.66         0.85 o                         
   4   4  20         19.34         22.68         1.80 o                         
   5   4  20         30.53         35.10         1.85 o                         
  -4   5  20         80.49         77.07         1.75 o                         
  -3   5  20        105.85        108.07         2.01 o                         
  -2   5  20          6.32         10.85         1.65 o                         
  -1   5  20        113.34        117.24         2.01 o                         
   0   5  20        278.70        269.23         3.36 o                         
   1   5  20        112.39        113.16         1.99 o                         
   2   5  20          6.10          7.21         0.72 o                         
   3   5  20        105.86        108.47         2.43 o                         
   4   5  20         81.00         77.33         1.85 o                         
  -4   6  20         35.56         42.75         1.49 o                         
  -3   6  20          4.75          2.52         0.76 o                         
  -2   6  20         95.77         95.98         1.67 o                         
  -1   6  20        127.05        123.87         2.15 o                         
   0   6  20        429.94        418.36         4.70 o                         
   1   6  20        125.18        125.18         2.17 o                         
   2   6  20         96.20         98.87         3.11 o                         
   3   6  20          5.18          3.08         0.88 o                         
   4   6  20         36.13         43.48         1.60 o                         
  -3   7  20          7.80          8.82         0.93 o                         
  -2   7  20         91.96         93.76         1.70 o                         
  -1   7  20         54.65         52.16         1.57 o                         
   0   7  20         40.48         44.22         1.51 o                         
   1   7  20         54.54         55.58         1.75 o                         
   2   7  20         92.63         91.73         3.57 o                         
   3   7  20          7.94          8.66         1.08 o                         
  -2   8  20          8.43          8.05         0.95 o                         
  -1   8  20         17.10         18.14         1.28 o                         
   0   8  20        286.00        280.51         4.71 o                         
   1   8  20         17.13         18.83         1.52 o                         
   2   8  20          8.56          7.16         1.04 o                         
   1   0  21         22.69         32.66         0.84 o                         
   2   0  21        180.91        174.57         1.84 o                         
   3   0  21        278.87        275.26         2.88 o                         
   4   0  21        187.52        171.49         2.17 o                         
   5   0  21         56.00         52.87         1.94 o                         
  -5   1  21         21.21         24.13         1.66 o                         
  -4   1  21         86.45         87.46         1.80 o                         
  -3   1  21        175.12        170.34         2.15 o                         
  -2   1  21         88.81        102.18         1.36 o                         
  -1   1  21        170.19        163.29         1.76 o                         
   0   1  21         84.22         87.27         1.03 o                         
   1   1  21        172.62        166.19         1.74 o                         
   2   1  21         89.44        100.16         1.62 o                         
   3   1  21        175.34        174.24         2.14 o                         
   4   1  21         87.19         90.29         1.58 o                         
   5   1  21         21.19         22.42         1.30 o                         
  -5   2  21          7.60          6.88         1.08 o                         
  -4   2  21        115.65        118.67         1.77 o                         
  -3   2  21        176.37        172.72         2.13 o                         
  -2   2  21         55.92         57.55         1.06 o                         
  -1   2  21        354.01        344.94         3.00 o                         
   0   2  21          0.36          0.49         0.46 o                         
   1   2  21        354.92        351.58         3.91 o                         
   2   2  21         57.87         57.76         1.16 o                         
   3   2  21        175.19        176.32         2.49 o                         
   4   2  21        116.41        122.15         1.88 o                         
   5   2  21          8.11          7.46         0.93 o                         
  -5   3  21         22.34         25.59         1.91 o                         
  -4   3  21         51.18         48.89         1.43 o                         
  -3   3  21         12.45         12.37         0.84 o                         
  -2   3  21        146.75        138.44         1.67 o                         
  -1   3  21         48.19         41.58         1.12 o                         
   0   3  21          2.48          1.55         0.70 o                         
   1   3  21         48.46         41.36         1.27 o                         
   2   3  21        148.64        143.96         2.18 o                         
   3   3  21         12.67         10.52         0.99 o                         
   4   3  21         51.15         50.19         1.32 o                         
   5   3  21         21.43         23.56         1.66 o                         
  -5   4  21         17.15         18.30         1.91 o                         
  -4   4  21        117.19        109.65         2.04 o                         
  -3   4  21         95.16         89.78         1.81 o                         
  -2   4  21         72.67         69.87         1.36 o                         
  -1   4  21        119.54        114.82         2.21 o                         
   0   4  21        171.48        167.31         2.45 o                         
   1   4  21        120.40        113.77         1.98 o                         
   2   4  21         72.50         69.22         1.58 o                         
   3   4  21         94.61         92.05         2.27 o                         
   4   4  21        117.12        112.36         3.27 o                         
   5   4  21         17.40         17.42         1.61 o                         
  -4   5  21         40.36         45.58         1.49 o                         
  -3   5  21         80.64         73.14         1.73 o                         
  -2   5  21         76.47         75.30         1.45 o                         
  -1   5  21         38.10         39.36         1.30 o                         
   0   5  21          5.34          6.94         1.28 o                         
   1   5  21         37.46         37.64         1.34 o                         
   2   5  21         74.33         72.26         1.66 o                         
   3   5  21         79.30         70.97         2.07 o                         
   4   5  21         40.07         45.12         1.58 o                         
  -4   6  21         33.45         32.27         1.43 o                         
  -3   6  21         10.93         10.70         0.93 o                         
  -2   6  21         69.60         68.58         1.48 o                         
  -1   6  21         30.40         31.36         1.31 o                         
   0   6  21        115.79        120.96         2.21 o                         
   1   6  21         31.23         32.76         1.31 o                         
   2   6  21         70.93         72.66         1.71 o                         
   3   6  21         10.62          9.98         1.06 o                         
   4   6  21         34.22         34.30         1.54 o                         
  -3   7  21         48.02         45.14         1.58 o                         
  -2   7  21         24.41         22.78         1.11 o                         
  -1   7  21         43.32         43.19         1.52 o                         
   0   7  21        238.22        238.42         3.28 o                         
   1   7  21         43.12         43.05         1.53 o                         
   2   7  21         24.02         22.18         1.55 o                         
   3   7  21         47.11         43.70         1.89 o                         
  -2   8  21         27.88         27.01         1.41 o                         
  -1   8  21         95.69        101.23         2.13 o                         
   0   8  21          4.81          5.29         0.88 o                         
   1   8  21         94.71         98.04         2.29 o                         
   2   8  21         28.51         26.90         1.70 o                         
   0   0  22         24.92         19.68         1.01 o                         
   1   0  22         93.11         90.60         1.27 o                         
   2   0  22         17.31         23.84         0.82 o                         
   3   0  22        322.69        351.48         3.48 o                         
   4   0  22         34.46         39.11         1.43 o                         
   5   0  22          3.59          5.49         1.07 o                         
  -5   1  22         85.69         86.56         2.46 o                         
  -4   1  22          5.56          8.09         0.92 o                         
  -3   1  22          9.87         13.67         1.10 o                         
  -2   1  22          8.05          7.33         0.54 o                         
  -1   1  22        176.06        173.43         1.85 o                         
   0   1  22        334.42        318.35         2.81 o                         
   1   1  22        172.06        171.39         1.80 o                         
   2   1  22          8.31          8.49         0.57 o                         
   3   1  22         10.06         13.14         2.19 o                         
   4   1  22          5.58          6.73         0.72 o                         
   5   1  22         85.93         84.79         2.36 o                         
  -5   2  22         12.92         12.22         1.26 o                         
  -4   2  22        100.08        102.11         1.68 o                         
  -3   2  22        160.11        160.22         2.07 o                         
  -2   2  22        196.38        197.12         2.06 o                         
  -1   2  22        115.92        118.67         1.51 o                         
   0   2  22          3.19          4.65         0.66 o                         
   1   2  22        115.96        118.49         1.99 o                         
   2   2  22        200.92        205.10         2.72 o                         
   3   2  22        162.72        164.17         2.41 o                         
   4   2  22        100.92        105.50         2.00 o                         
   5   2  22         13.18         13.53         1.08 o                         
  -5   3  22         15.35         22.99         1.75 o                         
  -4   3  22         72.38         74.23         1.70 o                         
  -3   3  22         11.25          8.77         0.72 o                         
  -2   3  22         11.11         11.09         0.70 o                         
  -1   3  22         16.23         19.15         0.90 o                         
   0   3  22        258.66        247.13         3.15 o                         
   1   3  22         16.72         17.56         1.09 o                         
   2   3  22         10.74         10.87         0.90 o                         
   3   3  22         10.95          7.08         1.20 o                         
   4   3  22         72.18         77.49         2.74 o                         
   5   3  22         15.21         21.90         1.70 o                         
  -4   4  22         48.32         48.11         1.51 o                         
  -3   4  22         12.12         15.44         1.13 o                         
  -2   4  22        110.78        115.82         1.75 o                         
  -1   4  22          0.44          1.20         0.61 o                         
   0   4  22         12.56         12.04         0.97 o                         
   1   4  22          0.47          0.53         0.61 o                         
   2   4  22        107.85        113.19         2.03 o                         
   3   4  22         12.35         10.08         1.03 o                         
   4   4  22         48.39         47.54         1.61 o                         
  -4   5  22         38.41         42.49         1.51 o                         
  -3   5  22          9.37          7.84         0.85 o                         
  -2   5  22          8.15          8.00         0.83 o                         
  -1   5  22         36.82         35.28         1.33 o                         
   0   5  22        367.89        368.14         4.30 o                         
   1   5  22         38.28         35.58         1.35 o                         
   2   5  22          8.30          6.95         0.78 o                         
   3   5  22          9.27          6.35         0.97 o                         
   4   5  22         38.29         42.86         1.60 o                         
  -3   6  22         70.34         71.67         1.80 o                         
  -2   6  22         24.08         22.69         1.08 o                         
  -1   6  22         36.11         36.89         1.40 o                         
   0   6  22        166.50        159.84         2.58 o                         
   1   6  22         35.21         37.30         1.42 o                         
   2   6  22         24.47         21.53         1.50 o                         
   3   6  22         71.26         73.28         2.20 o                         
  -2   7  22         14.07         11.41         0.99 o                         
  -1   7  22        107.62        107.62         2.16 o                         
   0   7  22         44.03         53.93         2.21 o                         
   1   7  22        107.98        108.59         2.18 o                         
   2   7  22         13.66         11.18         1.71 o                         
  -1   8  22         20.33         19.74         1.33 o                         
   0   8  22         34.50         32.44         1.53 o                         
   1   8  22         20.51         22.14         1.40 o                         
   1   0  23         32.72         39.76         0.93 o                         
   2   0  23         34.01         40.12         0.98 o                         
   3   0  23        214.60        203.51         2.83 o                         
   4   0  23        240.32        246.31         3.30 o                         
   5   0  23        121.12        131.22         2.99 o                         
  -5   1  23          9.00          9.24         1.20 o                         
  -4   1  23         67.68         61.49         1.67 o                         
  -3   1  23         88.21         81.49         1.52 o                         
  -2   1  23         36.32         40.16         0.98 o                         
  -1   1  23          0.77          6.17         0.74 o                         
   0   1  23        361.89        365.52         3.16 o                         
   1   1  23          0.93          5.38         0.65 o                         
   2   1  23         35.28         38.36         1.06 o                         
   3   1  23         89.20         86.73         1.94 o                         
   4   1  23         67.31         61.57         1.43 o                         
   5   1  23          8.72          9.25         1.86 o                         
  -4   2  23         21.35         20.08         1.08 o                         
  -3   2  23        175.75        176.55         2.23 o                         
  -2   2  23         79.70         82.90         1.31 o                         
  -1   2  23         82.50         81.88         1.28 o                         
   0   2  23        263.31        250.92         2.75 o                         
   1   2  23         84.45         86.45         1.88 o                         
   2   2  23         78.93         83.01         1.73 o                         
   3   2  23        175.75        179.55         3.26 o                         
   4   2  23         21.39         21.76         1.22 o                         
  -4   3  23         55.00         55.41         1.57 o                         
  -3   3  23         23.52         24.43         1.32 o                         
  -2   3  23         13.85         14.53         0.82 o                         
  -1   3  23        120.62        118.75         1.76 o                         
   0   3  23         12.07         18.30         1.13 o                         
   1   3  23        119.79        117.80         2.06 o                         
   2   3  23         13.39         11.76         0.95 o                         
   3   3  23         23.75         22.96         1.52 o                         
   4   3  23         54.64         55.77         1.96 o                         
  -4   4  23          6.02          4.47         0.81 o                         
  -3   4  23        154.95        153.13         2.47 o                         
  -2   4  23         23.69         23.39         1.00 o                         
  -1   4  23        123.91        119.42         1.81 o                         
   0   4  23         76.11         68.30         1.66 o                         
   1   4  23        122.01        118.00         2.10 o                         
   2   4  23         23.94         22.71         1.18 o                         
   3   4  23        155.08        154.18         3.04 o                         
   4   4  23          5.83          3.76         0.84 o                         
  -3   5  23         41.44         38.85         1.45 o                         
  -2   5  23         18.17         16.30         0.98 o                         
  -1   5  23         43.13         44.57         1.46 o                         
   0   5  23         18.28         21.52         1.24 o                         
   1   5  23         44.70         47.11         1.49 o                         
   2   5  23         18.45         16.12         1.42 o                         
   3   5  23         41.35         36.08         1.77 o                         
  -3   6  23         46.78         47.54         1.60 o                         
  -2   6  23         89.09         86.31         1.94 o                         
  -1   6  23          1.77          2.17         0.74 o                         
   0   6  23          6.81          4.92         0.94 o                         
   1   6  23          1.97          2.22         0.76 o                         
   2   6  23         86.58         82.63         2.33 o                         
   3   6  23         45.79         45.23         1.91 o                         
  -2   7  23         34.00         36.32         1.52 o                         
  -1   7  23         68.65         66.61         1.78 o                         
   0   7  23        248.24        254.11         3.53 o                         
   1   7  23         68.78         67.03         1.81 o                         
   2   7  23         33.34         36.17         1.79 o                         
   0   0  24        279.07        273.91         4.14 o                         
   1   0  24        144.37        146.40         1.97 o                         
   2   0  24        224.84        219.79         2.25 o                         
   3   0  24         11.52         15.88         1.13 o                         
   4   0  24        144.00        141.62         2.41 o                         
  -4   1  24         24.63         27.56         1.39 o                         
  -3   1  24         47.01         48.20         1.27 o                         
  -2   1  24        131.40        133.85         1.68 o                         
  -1   1  24        129.36        131.34         1.64 o                         
   0   1  24         14.27         22.37         0.86 o                         
   1   1  24        130.69        132.58         1.89 o                         
   2   1  24        129.52        132.47         2.20 o                         
   3   1  24         48.20         49.86         1.49 o                         
   4   1  24         23.62         27.38         1.36 o                         
  -4   2  24         62.64         58.74         1.67 o                         
  -3   2  24         92.42         92.80         1.65 o                         
  -2   2  24         16.42         14.19         0.80 o                         
  -1   2  24         65.90         63.38         1.19 o                         
   0   2  24        165.53        174.67         1.96 o                         
   1   2  24         65.94         65.52         1.97 o                         
   2   2  24         15.81         12.80         0.91 o                         
   3   2  24         94.07         99.28         2.93 o                         
   4   2  24         62.31         61.31         1.68 o                         
  -4   3  24         57.15         62.61         1.70 o                         
  -3   3  24        118.77        120.58         2.20 o                         
  -2   3  24         13.13         16.21         0.95 o                         
  -1   3  24         43.74         44.25         1.18 o                         
   0   3  24        112.32        113.52         2.07 o                         
   1   3  24         43.14         44.22         1.40 o                         
   2   3  24         13.17         15.34         1.11 o                         
   3   3  24        118.88        122.72         2.74 o                         
   4   3  24         57.31         63.35         1.79 o                         
  -4   4  24         17.57         19.64         1.59 o                         
  -3   4  24         36.29         37.70         1.44 o                         
  -2   4  24         45.18         44.93         1.22 o                         
  -1   4  24         28.30         26.38         1.17 o                         
   0   4  24         10.13          8.96         0.83 o                         
   1   4  24         29.16         27.64         1.28 o                         
   2   4  24         44.75         43.67         1.44 o                         
   3   4  24         36.42         34.95         1.75 o                         
   4   4  24         17.20         19.20         1.74 o                         
  -3   5  24         76.92         78.09         1.87 o                         
  -2   5  24         13.61         13.44         0.94 o                         
  -1   5  24        109.40        111.08         1.84 o                         
   0   5  24          8.90          7.47         0.84 o                         
   1   5  24        108.04        111.49         2.13 o                         
   2   5  24         13.41         12.01         1.24 o                         
   3   5  24         77.59         80.88         2.34 o                         
  -2   6  24         71.91         75.44         1.90 o                         
  -1   6  24        189.89        186.43         2.88 o                         
   0   6  24         24.55         24.89         1.39 o                         
   1   6  24        187.59        188.86         2.90 o                         
   2   6  24         70.23         72.92         2.27 o                         
  -1   7  24         63.49         58.61         1.72 o                         
   0   7  24         19.53         25.14         1.44 o                         
   1   7  24         64.91         60.62         1.79 o                         
   1   0  25         78.66         86.05         1.55 o                         
   2   0  25         53.41         61.82         1.37 o                         
   3   0  25          4.78          3.51         0.79 o                         
   4   0  25          0.08          2.90         0.78 o                         
  -4   1  25         19.23         16.70         1.26 o                         
  -3   1  25        169.73        165.46         2.21 o                         
  -2   1  25         11.33         19.52         0.91 o                         
  -1   1  25         25.59         28.06         0.93 o                         
   0   1  25         45.44         42.07         1.20 o                         
   1   1  25         24.61         27.40         1.06 o                         
   2   1  25         12.01         18.55         1.16 o                         
   3   1  25        166.79        162.85         3.21 o                         
   4   1  25         19.29         17.57         1.53 o                         
  -4   2  25         30.95         32.67         2.12 o                         
  -3   2  25         32.36         32.65         1.20 o                         
  -2   2  25          2.79          2.11         0.54 o                         
  -1   2  25         57.45         61.24         1.19 o                         
   0   2  25        231.63        228.38         2.36 o                         
   1   2  25         59.46         65.26         1.63 o                         
   2   2  25          2.60          1.84         0.69 o                         
   3   2  25         32.85         33.09         1.75 o                         
   4   2  25         31.06         30.34         1.96 o                         
  -4   3  25         83.24         81.42         1.92 o                         
  -3   3  25        126.36        123.59         2.25 o                         
  -2   3  25        156.53        151.49         2.11 o                         
  -1   3  25          1.24          1.55         0.57 o                         
   0   3  25          6.48          6.20         0.78 o                         
   1   3  25          1.37          1.72         0.69 o                         
   2   3  25        155.08        152.02         2.46 o                         
   3   3  25        127.36        123.23         2.81 o                         
   4   3  25         83.42         87.21         2.03 o                         
  -3   4  25          9.48         10.50         0.96 o                         
  -2   4  25         24.74         21.01         1.04 o                         
  -1   4  25          6.02          5.91         0.69 o                         
   0   4  25        193.73        200.52         2.92 o                         
   1   4  25          5.74          4.48         0.78 o                         
   2   4  25         24.16         21.12         1.53 o                         
   3   4  25          9.23          9.00         1.12 o                         
  -3   5  25         58.36         58.29         1.71 o                         
  -2   5  25         24.86         21.97         1.46 o                         
  -1   5  25         36.17         37.35         1.24 o                         
   0   5  25          3.79          4.95         0.83 o                         
   1   5  25         35.71         36.42         1.46 o                         
   2   5  25         23.50         21.84         1.59 o                         
   3   5  25         57.55         57.34         2.11 o                         
  -2   6  25         29.48         28.60         1.41 o                         
  -1   6  25         11.76         15.26         1.16 o                         
   0   6  25         24.28         24.38         1.40 o                         
   1   6  25         10.90         12.03         1.11 o                         
   2   6  25         29.68         28.17         1.71 o                         
   0   0  26        375.60        381.26         5.39 o                         
   1   0  26          3.16          9.98         1.12 o                         
   2   0  26        110.48        111.08         1.80 o                         
   3   0  26          3.54          2.17         0.96 o                         
   4   0  26         40.42         37.93         1.82 o                         
  -4   1  26          3.92          3.86         0.86 o                         
  -3   1  26         64.37         64.65         1.47 o                         
  -2   1  26        146.34        148.14         2.09 o                         
  -1   1  26         16.84         17.24         1.01 o                         
   0   1  26         15.63         13.71         0.91 o                         
   1   1  26         17.41         17.67         1.01 o                         
   2   1  26        146.02        147.36         2.42 o                         
   3   1  26         65.90         67.60         2.53 o                         
   4   1  26          4.34          3.36         1.15 o                         
  -3   2  26         44.94         41.96         1.32 o                         
  -2   2  26          0.16         -0.51         0.51 o                         
  -1   2  26        159.55        158.98         1.92 o                         
   0   2  26         62.16         68.60         1.47 o                         
   1   2  26        160.23        159.50         2.54 o                         
   2   2  26          0.16         -0.66         0.66 o                         
   3   2  26         44.26         42.35         1.88 o                         
  -3   3  26        103.15        106.92         2.13 o                         
  -2   3  26         26.49         31.55         1.15 o                         
  -1   3  26         52.99         56.25         1.35 o                         
   0   3  26         48.56         45.74         1.29 o                         
   1   3  26         51.91         56.59         1.62 o                         
   2   3  26         25.89         26.92         1.81 o                         
   3   3  26        101.76        105.86         2.67 o                         
  -3   4  26         12.35         12.58         1.17 o                         
  -2   4  26          0.44         -0.69         0.69 o                         
  -1   4  26         49.86         47.60         1.32 o                         
   0   4  26         60.12         62.88         1.72 o                         
   1   4  26         49.84         48.17         1.57 o                         
   2   4  26          0.47         -0.83         0.83 o                         
   3   4  26         12.63         10.76         1.19 o                         
  -2   5  26         11.85         10.37         0.95 o                         
  -1   5  26         88.32         85.26         1.71 o                         
   0   5  26        140.36        135.82         2.47 o                         
   1   5  26         87.49         84.75         1.97 o                         
   2   5  26         11.91          9.95         1.15 o                         
  -1   6  26         27.38         26.31         1.39 o                         
   0   6  26         40.05         37.29         1.56 o                         
   1   6  26         27.45         24.26         1.38 o                         
   1   0  27        181.20        178.66         2.36 o                         
   2   0  27          0.64          1.95         0.75 o                         
   3   0  27         12.45         13.14         1.23 o                         
  -3   1  27         57.45         61.53         1.70 o                         
  -2   1  27         78.55         87.92         1.92 o                         
  -1   1  27          5.53          5.24         0.71 o                         
   0   1  27          1.02          2.18         0.64 o                         
   1   1  27          5.75          5.94         0.72 o                         
   2   1  27         79.18         86.40         2.39 o                         
   3   1  27         58.49         63.23         2.16 o                         
  -3   2  27         31.78         29.92         1.23 o                         
  -2   2  27         15.50         13.46         1.03 o                         
  -1   2  27         36.18         42.01         1.29 o                         
   0   2  27        107.06        110.23         1.85 o                         
   1   2  27         34.95         40.65         1.48 o                         
   2   2  27         14.78         12.54         1.61 o                         
   3   2  27         31.11         30.59         1.89 o                         
  -3   3  27          2.51          3.33         0.88 o                         
  -2   3  27         81.49         81.52         1.89 o                         
  -1   3  27         80.26         78.36         1.57 o                         
   0   3  27         58.21         59.42         1.70 o                         
   1   3  27         80.36         78.41         1.86 o                         
   2   3  27         82.26         81.44         2.36 o                         
   3   3  27          2.41          1.95         0.96 o                         
  -2   4  27          0.03         -0.12         0.74 o                         
  -1   4  27          8.10          6.62         0.87 o                         
   0   4  27         13.67         14.33         1.87 o                         
   1   4  27          8.25          6.54         0.87 o                         
   2   4  27          0.02         -0.28         0.88 o                         
  -1   5  27          8.51          8.60         0.80 o                         
   0   5  27         33.11         39.40         1.56 o                         
   1   5  27          8.69          8.08         0.92 o                         
   0   0  28        130.44        125.41         2.85 o                         
   1   0  28        157.21        154.83         2.30 o                         
   2   0  28         33.30         31.44         1.42 o                         
   3   0  28         37.53         36.72         1.83 o                         
  -3   1  28         28.89         28.05         1.39 o                         
  -2   1  28        136.30        132.37         2.38 o                         
  -1   1  28         48.72         44.64         1.36 o                         
   0   1  28         89.24         92.45         1.75 o                         
   1   1  28         48.02         46.97         1.36 o                         
   2   1  28        137.04        129.50         4.41 o                         
   3   1  28         28.62         26.26         1.75 o                         
  -2   2  28         40.24         42.01         1.54 o                         
  -1   2  28        115.58        114.74         1.92 o                         
   0   2  28          0.25          0.72         0.66 o                         
   1   2  28        115.17        115.65         2.25 o                         
   2   2  28         41.29         42.69         1.91 o                         
  -2   3  28         23.28         25.69         1.69 o                         
  -1   3  28          2.34          2.97         0.77 o                         
   0   3  28        125.35        128.86         2.40 o                         
   1   3  28          2.15          3.59         0.80 o                         
   2   3  28         23.80         27.22         1.75 o                         
  -1   4  28          6.43          7.17         0.77 o                         
   0   4  28         29.59         24.26         1.43 o                         
   1   4  28          6.50          6.73         0.89 o                         
   1   0  29          5.93         11.79         1.47 o                         
   2   0  29         20.19         21.67         1.35 o                         
  -2   1  29         30.89         39.10         1.54 o                         
  -1   1  29         26.88         31.36         1.27 o                         
   0   1  29         96.67        106.87         1.90 o                         
   1   1  29         27.22         31.46         1.27 o                         
   2   1  29         31.33         36.61         1.87 o                         
  -2   2  29         11.27         13.39         1.11 o                         
  -1   2  29         32.80         36.19         1.53 o                         
   0   2  29          5.07          4.57         0.86 o                         
   1   2  29         32.87         34.52         1.51 o                         
   2   2  29         11.47         13.10         1.35 o                         
  -1   3  29         63.29         61.22         1.77 o                         
   0   3  29         23.89         31.63         1.49 o                         
   1   3  29         63.26         61.00         1.80 o                         
   0   0  30         19.31         17.57         1.62 o                         
   1   0  30         86.66         88.35         1.80 o                         
  -1   1  30         80.45         80.82         1.74 o                         
   0   1  30         84.58         89.71         1.80 o                         
   1   1  30         80.45         82.99         1.74 o                         
   0   2  30          7.45          7.25         0.92 o                         
                                                                                
